# Supplementary material for: Automated preparation of plasma lipids, metabolites, and proteins for LC/MS-based analysis of a high-fat diet in mice
Source: J Lipid Res. 2024 Jul 25;65(9):100607. doi: 10.1016/j.jlr.2024.100607 (PMC11399584; doi:10.1016/j.jlr.2024.100607)
Supplement: Table S1 [file mmc3.xlsx]

## Sheet: TableS1_NB64p197_ID_PN-contamin
	medMz	medRt	contaminant_ID
1	222.088	2.40387	NA
2	133.072	2.43732	NA
3	293.099	2.45892	NA
4	414.214	2.72567	NA
5	505.411	2.81867	NA
6	128.144	2.82301	NA
7	449.349	2.88579	NA
8	278.248	2.93747	NA
9	341.316	2.98917	NA
10	490.374	3.00233	NA
11	420.259	3.44023	NA
12	632.416	3.75004	NA
13	609.34	3.75128	NA
14	604.385	3.7648	NA
15	286.238	3.86674	NA
16	397.293	3.89692	NA
17	269.211	3.90067	NA
18	412.297	4.05196	NA
19	395.277	4.06535	NA
20	140.068	4.09925	NA
21	411.251	4.11305	NA
22	418.353	4.11525	NA
23	339.207	4.13136	NA
24	441.189	4.15857	NA
25	384.266	4.2145	NA
26	355.284	4.21525	MG
27	361.222	4.22182	Plasticizer
28	357.3	4.39182	MG
29	415.389	4.45735	NA
30	392.315	4.47347	NA
31	390.321	4.64432	NA
32	366.3	4.72676	NA
33	394.331	4.72975	NA
34	418.353	4.7512	NA
35	411.251	4.76927	NA
36	397.293	4.83897	Triton
37	406.201	4.85943	NA
38	413.374	4.88827	NA
39	454.294	4.96301	NA
40	395.277	5.1061	NA
41	442.308	5.22832	NA
42	397.25	5.24623	NA
43	387.205	5.6749	NA
44	455.193	5.74939	NA
45	108.057	6.0942	NA
46	443.277	6.23964	NA
47	115.123	6.25394	NA
48	397.293	6.25896	NA
49	427.304	6.38437	NA
50	298.347	6.54532	NA
51	422.348	6.63333	NA
52	394.368	7.15097	NA
53	422.348	7.23137	NA
54	354.337	7.23517	NA
55	551.212	7.25073	NA
56	443.276	7.2609	NA
57	349.31	7.28176	NA
58	387.31	7.37484	NA
59	483.224	7.46935	NA
60	282.279	7.50308	SlipAgent
61	457.35	7.61939	NA
62	495.264	7.75413	NA
63	348.311	7.78166	MG
64	413.324	7.7856	NA
65	499.189	7.81192	NA
66	331.284	7.812	MG
67	475.295	7.81416	NA
68	456.263	7.82024	NA
69	399.259	7.84114	NA
70	370.771	7.84817	NA
71	735.485	7.85297	NA
72	313.274	7.86787	NA
73	350.256	7.87787	NA
74	515.395	7.89288	NA
75	551.212	7.9866	NA
76	483.224	8.05727	NA
77	408.384	8.07722	NA
78	375.326	8.13308	NA
79	457.287	8.1531	NA
80	502.345	8.18845	Polybutylenes
81	431.386	8.81918	NA
82	115.123	9.42569	NA
83	455.334	9.50031	Triton
84	415.341	9.76537	NA
85	478.41	9.78621	NA
86	471.308	9.81234	Triton
87	450.379	9.85019	NA
88	602.469	9.85916	NA
89	495.3	9.91557	NA
90	518.376	9.91667	Polybutylenes
91	417.255	9.91854	NA
92	490.345	9.92012	Polybutylenes
93	546.407	9.93144	NA
94	583.402	9.95178	NA
95	531.371	9.95596	NA
96	443.268	9.96353	NA
97	427.291	10.2672	NA
98	579.243	10.3353	NA
99	140.068	10.3562	NA
100	503.326	10.4342	NA
101	736.597	10.4504	NA
102	443.268	10.503	NA
103	484.295	10.5344	NA
104	376.342	10.5357	MG
105	381.298	10.5455	Triton
106	414.215	10.5855	NA
107	511.256	10.5989	NA
108	359.316	10.6011	MG
109	270.316	10.6642	NA
110	187.219	10.6806	NA
111	487.334	10.7153	NA
112	560.425	10.7528	NA
113	548.387	10.8817	NA
114	829.584	11.075	Triton
115	801.552	11.0756	NA
116	307.893	11.0854	NA
117	822.482	11.1009	NA
118	219.175	11.1471	NA
119	437.324	11.2561	NA
120	427.357	11.4038	NA
121	475.296	11.5989	Polybutylenes
122	520.355	11.647	NA
123	492.324	11.6768	NA
124	437.324	11.6844	NA
125	576.418	11.8044	NA
126	273.258	11.877	NA
127	409.329	12.4254	NA
128	424.897	12.4484	NA
129	283.098	12.6278	NA
130	311.129	13.0326	NA
131	129.139	13.2049	NA
132	158.153	15.7264	NA
133	476.329	16.4043	NA
134	459.302	16.4129	NA
135	796.525	18.1906	NA
136	701.409	18.8084	NA
137	122.096	19.0923	NA
138	830.568	19.2552	NA
139	796.585	19.3405	NA
140	758.571	19.4018	NA
141	736.543	20.6605	NA
142	832.582	21.2755	NA
143	701.409	22.0131	NA
144	570.444	24.003	NA
145	111.092	24.986	NA
146	800.616	25.5888	NA
147	498.901	25.5925	NA
148	158.153	27.1748	NA
149	810.6	27.4752	NA
150	693.564	28.0729	NA
151	566.889	28.626	NA
152	693.564	28.6278	NA
153	814.632	28.7787	NA
154	720.591	28.7888	NA
155	693.564	29.8141	NA
156	566.889	33.4288	NA
157	1246.58	34.4999	NA
158	313.321	38.9259	NA
159	399.308	42.0064	NA
160	449.287	42.0847	NA
161	614.484	43.5815	NA
162	175.954	45.0733	NA
163	634.876	46.5373	NA
164	107.967	47.4213	NA
165	702.863	49.3267	NA
166	313.321	50.0312	NA
167	210.05	51.9357	NA
168	158.964	52.566	NA
169	360.362	54.2151	NA
170	532.385	54.6098	NA
171	395.277	4.06535	NA
172	443.276	7.2609	NA
173	427.304	7.40065	Triton
174	548.387	10.8817	NA
175	437.324	11.2561	NA
176	459.302	16.4129	NA
177	117.056	5.29221	NA
178	121.03	42.5487	NA
179	133.015	66.4304	NA
180	133.015	63.9218	NA
181	133.014	65.4446	NA
182	147.03	59.7564	NA
183	149.009	65.2509	NA
184	158.046	64.8327	NA
185	161.082	59.2757	NA
186	163.024	64.6219	NA
187	163.024	62.8877	NA
188	163.024	63.3391	NA
189	163.062	58.9584	NA
190	164.072	31.503	NA
191	164.072	22.1778	NA
192	167.083	4.08237	NA
193	167.083	1.72385	NA
194	175.098	61.3509	NA
195	177.041	62.911	NA
196	180.032	2.42961	NA
197	188.057	66.8814	NA
198	193.072	65.5445	NA
199	193.072	66.3034	NA
200	193.098	62.8988	NA
201	205.073	63.5132	NA
202	205.073	65.7794	NA
203	205.073	66.3437	NA
204	205.073	63.8784	NA
205	205.073	66.8495	NA
206	221.067	65.8569	NA
207	222.089	0.750696	NA
208	222.089	1.94611	NA
209	231.012	66.1687	NA
210	235.083	66.8606	NA
211	281.034	59.4966	NA
212	285.077	2.74122	NA
213	306.926	66.4958	NA
214	341.028	2.4676	NA
215	449.312	7.29467	NA
216	480.31	7.17962	NA
217	538.314	3.70904	NA
218	566.347	5.65711	NA
219	925.665	31.909	NA
220	969.612	11.4785	NA
221	1033.59	11.6057	NA
