# Supplementary material for: Automated preparation of plasma lipids, metabolites, and proteins for LC/MS-based analysis of a high-fat diet in mice
Source: J Lipid Res. 2024 Jul 25;65(9):100607. doi: 10.1016/j.jlr.2024.100607 (PMC11399584; doi:10.1016/j.jlr.2024.100607)
Supplement: Table S2 [file mmc4.xlsx]

## Sheet: TableS2A
Compounds	Slope	r.squared	cv
PS_[M-H]-	0.890379	0.98685	0.0676111
SM_[M+FA-H]-	1.14021	0.997294	0.0832547
LPC_[M+FA-H]-	1.1596	0.99688	0.0837549
PC_[M+FA-H]-	1.30256	0.995422	0.0893887
PE_[M-H]-	1.13427	0.983345	0.0954731
LPE_[M-H]-	1.08737	0.999211	0.103166
Ceramide_[M+H]+	1.15149	0.997508	0.110254
PI_[M+NH4]+	0.966305	0.981559	0.150574
MG_[M+NH4]+	0.884161	0.997749	0.175466
DG_[M+NH4]+	0.669441	0.967803	0.191483
TG_[M+NH4]+	0.942672	0.994198	0.214417
PG_[M+H]+	0.976075	0.994853	0.218751
FA_[M-H]-	0.87152	0.987069	0.234393

## Sheet: TableS2B
compoundId	Slope	r.squared	cv
L-Phenylalanine	1.00013	0.993836	0.069609
L-Tryptophan	1.09544	0.996667	0.0732716
L-Leucine	0.886101	0.985459	0.0734482
Sucrose	0.917957	0.986711	0.0905262
Caffeine	0.862571	0.998499	0.0909933
L-Tyrosine	1.06955	0.995917	0.0954612
Benzoic acid	0.957572	0.980779	0.120269
L-Alanine	1.09948	0.993454	0.120534
Succinic acid	1.12264	0.997296	0.206518
Citric acid	0.7321	0.990191	0.595938

## Sheet: TableS2C
Compound	Plasma Volume (uL)	class	wk1	wk2
Alkyl_LPE(16:1) [M+H]+	Plasma20	LPE	-1.84763	-1.7709
Alkyl_LPE(16:1) [M+H]+	Plasma35	LPE	-1.52819	-1.48133
Alkyl_LPE(16:1) [M+H]+	Plasma50	LPE	-1.32945	-1.20423
Alkyl_LPE(18:0) [M+H]+	Plasma20	LPE	-1.88002	-1.78022
Alkyl_LPE(18:0) [M+H]+	Plasma35	LPE	-1.5713	-1.51896
Alkyl_LPE(18:0) [M+H]+	Plasma50	LPE	-1.39427	-1.21788
Alkyl_LPE(18:1) [M+H]+	Plasma20	LPE	-1.83539	-1.73038
Alkyl_LPE(18:1) [M+H]+	Plasma35	LPE	-1.52158	-1.46158
Alkyl_LPE(18:1) [M+H]+	Plasma50	LPE	-1.3048	-1.17115
Alkyl_PE(16:1,18:2) [M+H]+	Plasma20	PE	-1.21018	-1.21908
Alkyl_PE(16:1,18:2) [M+H]+	Plasma35	PE	-0.992346	-0.978081
Alkyl_PE(16:1,18:2) [M+H]+	Plasma50	PE	-0.866022	-0.870104
Alkyl_PE(16:1,20:4) [M+H]+	Plasma20	PE	-0.848496	-0.812196
Alkyl_PE(16:1,20:4) [M+H]+	Plasma35	PE	-0.574003	-0.54519
Alkyl_PE(16:1,20:4) [M+H]+	Plasma50	PE	-0.417624	-0.37415
Alkyl_PE(16:1,20:5) [M+H]+	Plasma20	PE	-1.33038	-1.32857
Alkyl_PE(16:1,20:5) [M+H]+	Plasma35	PE	-1.08818	-1.0745
Alkyl_PE(16:1,20:5) [M+H]+	Plasma50	PE	-0.903865	-0.926309
Alkyl_PE(18:1,18:2) [M+H]+	Plasma20	PE	-1.251	-1.2005
Alkyl_PE(18:1,18:2) [M+H]+	Plasma35	PE	-0.931014	-0.955131
Alkyl_PE(18:1,18:2) [M+H]+	Plasma50	PE	-0.77528	-0.771241
Alkyl_PE(18:1,20:5) [M+H]+	Plasma20	PE	-1.22447	-1.24586
Alkyl_PE(18:1,20:5) [M+H]+	Plasma35	PE	-0.984143	-0.978947
Alkyl_PE(18:1,20:5) [M+H]+	Plasma50	PE	-0.860232	-0.850878
Alkyl_PE(18:2,18:1) [M+H]+	Plasma20	PE	-2.08427	-2.0583
Alkyl_PE(18:2,18:1) [M+H]+	Plasma35	PE	-1.81652	-1.78448
Alkyl_PE(18:2,18:1) [M+H]+	Plasma50	PE	-1.59404	-1.61415
Alkyl_PE(18:2,18:2) [M+H]+	Plasma20	PE	-1.23861	-1.19979
Alkyl_PE(18:2,18:2) [M+H]+	Plasma35	PE	-0.997635	-0.997045
Alkyl_PE(18:2,18:2) [M+H]+	Plasma50	PE	-0.872284	-0.879357
Alkyl_PE(18:2,22:6) [M+H]+	Plasma20	PE	-1.04293	-1.03584
Alkyl_PE(18:2,22:6) [M+H]+	Plasma35	PE	-0.744952	-0.743848
Alkyl_PE(18:2,22:6) [M+H]+	Plasma50	PE	-0.603676	-0.594197
CE(18:1)	Plasma20	CE	1.35733	1.54208
CE(18:1)	Plasma35	CE	1.64328	1.56514
CE(18:1)	Plasma50	CE	1.83844	2.09669
CE(18:2)	Plasma20	CE	2.70644	2.91849
CE(18:2)	Plasma35	CE	3.00872	2.95426
CE(18:2)	Plasma50	CE	3.19337	3.53748
CE(18:3)	Plasma20	CE	0.603911	0.843892
CE(18:3)	Plasma35	CE	1.0719	0.955292
CE(18:3)	Plasma50	CE	1.35236	1.61147
CE(18:3) 2	Plasma20	CE	0.864428	1.04558
CE(18:3) 2	Plasma35	CE	1.17291	1.13956
CE(18:3) 2	Plasma50	CE	1.37355	1.72213
CE(20:3)	Plasma20	CE	1.65712	1.86681
CE(20:3)	Plasma35	CE	2.01767	1.94218
CE(20:3)	Plasma50	CE	2.23832	2.54683
CE(20:4)	Plasma20	CE	2.85713	3.05979
CE(20:4)	Plasma35	CE	3.22347	3.16211
CE(20:4)	Plasma50	CE	3.44465	3.73811
CE(22:4)	Plasma20	CE	1.1474	1.35019
CE(22:4)	Plasma35	CE	1.47636	1.424
CE(22:4)	Plasma50	CE	1.64318	2.00251
CE(22:5)	Plasma20	CE	1.17254	1.36439
CE(22:5)	Plasma35	CE	1.53744	1.45387
CE(22:5)	Plasma50	CE	1.77517	2.04882
CE(22:6)	Plasma20	CE	2.99074	3.2077
CE(22:6)	Plasma35	CE	3.38904	3.30129
CE(22:6)	Plasma50	CE	3.62036	3.92752
CE(24:6)	Plasma20	CE	1.63685	1.84624
CE(24:6)	Plasma35	CE	1.93318	1.90804
CE(24:6)	Plasma50	CE	2.1252	2.48516
DG(18:1/18:1)	Plasma20	DG	-0.404776	-0.154186
DG(18:1/18:1)	Plasma35	DG	-0.137081	-0.0207013
DG(18:1/18:1)	Plasma50	DG	0.0169474	0.179443
DG(18:2/16:0)	Plasma20	DG	-0.469705	-0.0892697
DG(18:2/16:0)	Plasma35	DG	-0.180602	0.00676918
DG(18:2/16:0)	Plasma50	DG	-0.0126216	0.26669
DG(18:2/18:1)	Plasma20	DG	-0.0338004	0.255744
DG(18:2/18:1)	Plasma35	DG	0.250136	0.398124
DG(18:2/18:1)	Plasma50	DG	0.426894	0.619375
DG(18:3/18:1)	Plasma20	DG	-0.268158	0.0636963
DG(18:3/18:1)	Plasma35	DG	0.0007107	0.189294
DG(18:3/18:1)	Plasma50	DG	0.184743	0.39306
DG(18:3/18:2)	Plasma20	DG	-0.654292	-0.153958
DG(18:3/18:2)	Plasma35	DG	-0.338975	-0.116513
DG(18:3/18:2)	Plasma50	DG	-0.166881	0.142647
DG(20:5/18:1)	Plasma20	DG	-0.657478	-0.44069
DG(20:5/18:1)	Plasma35	DG	-0.34799	-0.190308
DG(20:5/18:1)	Plasma50	DG	-0.183277	-0.0877524
DG(20:5/18:2)	Plasma20	DG	-0.616262	-0.378296
DG(20:5/18:2)	Plasma35	DG	-0.32659	-0.176743
DG(20:5/18:2)	Plasma50	DG	-0.175459	-0.0232152
DG(22:6/18:1)	Plasma20	DG	-0.165045	0.0365291
DG(22:6/18:1)	Plasma35	DG	0.136461	0.257455
DG(22:6/18:1)	Plasma50	DG	0.312821	0.425645
DG(22:6/18:2)	Plasma20	DG	0.0337349	0.223942
DG(22:6/18:2)	Plasma35	DG	0.386701	0.509804
DG(22:6/18:2)	Plasma50	DG	0.552393	0.727363
DG(32:0/18:2)	Plasma20	DG	-0.274845	-0.126314
DG(32:0/18:2)	Plasma35	DG	0.00944015	0.0503537
DG(32:0/18:2)	Plasma50	DG	0.087958	0.0799399
LPC(14:0) [M+H]+	Plasma20	LPC	-1.27536	-1.26142
LPC(14:0) [M+H]+	Plasma35	LPC	-1.04937	-1.04061
LPC(14:0) [M+H]+	Plasma50	LPC	-0.92289	-0.899517
LPC(16:0) [M+H]+	Plasma20	LPC	1.248	1.25825
LPC(16:0) [M+H]+	Plasma35	LPC	1.39712	1.42283
LPC(16:0) [M+H]+	Plasma50	LPC	1.48371	1.50702
LPC(18:0) [M+H]+	Plasma20	LPC	0.95799	0.962418
LPC(18:0) [M+H]+	Plasma35	LPC	1.14952	1.16115
LPC(18:0) [M+H]+	Plasma50	LPC	1.2546	1.27299
LPC(18:2) [M+H]+	Plasma20	LPC	1.01324	1.05664
LPC(18:2) [M+H]+	Plasma35	LPC	1.32546	1.33255
LPC(18:2) [M+H]+	Plasma50	LPC	1.45157	1.47723
LPC(18:3) [M+H]+	Plasma20	LPC	-1.20519	-1.16395
LPC(18:3) [M+H]+	Plasma35	LPC	-0.863757	-0.863902
LPC(18:3) [M+H]+	Plasma50	LPC	-0.682612	-0.643964
LPC(19:0) [M+H]+	Plasma20	LPC	-0.76966	-0.776889
LPC(19:0) [M+H]+	Plasma35	LPC	-0.56142	-0.559348
LPC(19:0) [M+H]+	Plasma50	LPC	-0.470212	-0.454587
LPC(20:5) [M+H]+	Plasma20	LPC	-0.462919	-0.414739
LPC(20:5) [M+H]+	Plasma35	LPC	-0.0718232	-0.0674891
LPC(20:5) [M+H]+	Plasma50	LPC	0.159064	0.189561
LPC(22:0) [M+H]+	Plasma20	LPC	-1.1191	-1.12626
LPC(22:0) [M+H]+	Plasma35	LPC	-0.921657	-0.916953
LPC(22:0) [M+H]+	Plasma50	LPC	-0.794441	-0.79109
LPC(22:5) [M+H]+	Plasma20	LPC	-0.754618	-0.690105
LPC(22:5) [M+H]+	Plasma35	LPC	-0.386771	-0.378741
LPC(22:5) [M+H]+	Plasma50	LPC	-0.2035	-0.175153
LPC(24:0) [M+H]+	Plasma20	LPC	-1.07154	-1.08124
LPC(24:0) [M+H]+	Plasma35	LPC	-0.837828	-0.857568
LPC(24:0) [M+H]+	Plasma50	LPC	-0.724537	-0.721355
LPE(16:0) [M+H]+	Plasma20	LPE	-0.360829	-0.352895
LPE(16:0) [M+H]+	Plasma35	LPE	-0.140566	-0.14083
LPE(16:0) [M+H]+	Plasma50	LPE	-0.016649	0.0254992
LPE(18:0) [M+H]+	Plasma20	LPE	-0.407097	-0.393348
LPE(18:0) [M+H]+	Plasma35	LPE	-0.164498	-0.15279
LPE(18:0) [M+H]+	Plasma50	LPE	-0.0193721	0.0262071
LPE(18:1) [M+H]+	Plasma20	LPE	-0.836164	-0.817284
LPE(18:1) [M+H]+	Plasma35	LPE	-0.574344	-0.564418
LPE(18:1) [M+H]+	Plasma50	LPE	-0.440005	-0.402058
LPE(20:3) [M+H]+	Plasma20	LPE	-1.72768	-1.68699
LPE(20:3) [M+H]+	Plasma35	LPE	-1.38942	-1.391
LPE(20:3) [M+H]+	Plasma50	LPE	-1.25231	-1.17548
LPE(20:5) [M+H]+	Plasma20	LPE	-1.35257	-1.31457
LPE(20:5) [M+H]+	Plasma35	LPE	-0.928812	-0.932493
LPE(20:5) [M+H]+	Plasma50	LPE	-0.706867	-0.639457
LPE(22:5) [M+H]+	Plasma20	LPE	-1.78033	-1.72295
LPE(22:5) [M+H]+	Plasma35	LPE	-1.38507	-1.37367
LPE(22:5) [M+H]+	Plasma50	LPE	-1.18849	-1.13091
LPE(22:6) [M+H]+	Plasma20	LPE	-0.338659	-0.301713
LPE(22:6) [M+H]+	Plasma35	LPE	0.0528007	0.0558392
LPE(22:6) [M+H]+	Plasma50	LPE	0.257193	0.312992
PC(16:0,16:0) [M+H]+	Plasma20	PC	0.090703	0.0976597
PC(16:0,16:0) [M+H]+	Plasma35	PC	0.339265	0.332563
PC(16:0,16:0) [M+H]+	Plasma50	PC	0.489867	0.509509
PC(16:0,16:1) [M+H]+	Plasma20	PC	-0.10857	-0.101393
PC(16:0,16:1) [M+H]+	Plasma35	PC	0.121597	0.11991
PC(16:0,16:1) [M+H]+	Plasma50	PC	0.249831	0.282342
PC(16:0,20:4) [M+H]+	Plasma20	PC	1.10838	1.11
PC(16:0,20:4) [M+H]+	Plasma35	PC	1.28981	1.28774
PC(16:0,20:4) [M+H]+	Plasma50	PC	1.39266	1.42241
PC(16:0,22:6) [M+H]+	Plasma20	PC	1.27127	1.27762
PC(16:0,22:6) [M+H]+	Plasma35	PC	1.44075	1.4372
PC(16:0,22:6) [M+H]+	Plasma50	PC	1.53148	1.56774
PC(18:0,20:4) [M+H]+	Plasma20	PC	0.804353	0.811613
PC(18:0,20:4) [M+H]+	Plasma35	PC	1.03954	1.03992
PC(18:0,20:4) [M+H]+	Plasma50	PC	1.18474	1.20998
PC(18:0,20:5) [M+H]+	Plasma20	PC	0.228807	0.241671
PC(18:0,20:5) [M+H]+	Plasma35	PC	0.465876	0.46872
PC(18:0,20:5) [M+H]+	Plasma50	PC	0.603428	0.628456
PC(18:0,22:5) [M+H]+	Plasma20	PC	-0.408568	-0.415881
PC(18:0,22:5) [M+H]+	Plasma35	PC	-0.146197	-0.160568
PC(18:0,22:5) [M+H]+	Plasma50	PC	0.00222481	0.0317312
PC(18:0,22:6) [M+H]+	Plasma20	PC	0.751159	0.748185
PC(18:0,22:6) [M+H]+	Plasma35	PC	0.994861	0.981768
PC(18:0,22:6) [M+H]+	Plasma50	PC	1.14559	1.16189
PC(18:2,18:2) [M+H]+	Plasma20	PC	0.452857	0.465149
PC(18:2,18:2) [M+H]+	Plasma35	PC	0.709335	0.699223
PC(18:2,18:2) [M+H]+	Plasma50	PC	0.855192	0.864081
PC(18:2,20:2) [M+H]+	Plasma20	PC	-0.302647	-0.290133
PC(18:2,20:2) [M+H]+	Plasma35	PC	-0.0343041	-0.0301363
PC(18:2,20:2) [M+H]+	Plasma50	PC	0.129362	0.158118
PE(16:0,20:4) [M+H]+	Plasma20	PE	-0.344494	-0.326429
PE(16:0,20:4) [M+H]+	Plasma35	PE	-0.12045	-0.0932247
PE(16:0,20:4) [M+H]+	Plasma50	PE	0.0267087	0.0365808
PI(18:0/20:5)	Plasma20	PI	-0.548926	-0.527333
PI(18:0/20:5)	Plasma35	PI	-0.291137	-0.274126
PI(18:0/20:5)	Plasma50	PI	-0.153934	-0.124884
PI(18:2/16:0)	Plasma20	PI	-0.184043	-0.166966
PI(18:2/16:0)	Plasma35	PI	0.0595148	0.0796892
PI(18:2/16:0)	Plasma50	PI	0.189477	0.220768
PI(20:3/16:0)	Plasma20	PI	-0.558954	-0.525841
PI(20:3/16:0)	Plasma35	PI	-0.307247	-0.278279
PI(20:3/16:0)	Plasma50	PI	-0.154861	-0.135887
PI(20:3/18:0)	Plasma20	PI	-0.146161	-0.108305
PI(20:3/18:0)	Plasma35	PI	0.134327	0.14435
PI(20:3/18:0)	Plasma50	PI	0.269484	0.306227
PI(20:4/16:0)	Plasma20	PI	0.279484	0.31386
PI(20:4/16:0)	Plasma35	PI	0.541911	0.574728
PI(20:4/16:0)	Plasma50	PI	0.70924	0.72277
PI(20:4/18:0)	Plasma20	PI	1.04222	1.06101
PI(20:4/18:0)	Plasma35	PI	1.31517	1.3232
PI(20:4/18:0)	Plasma50	PI	1.42862	1.46286
PI(20:4/18:1)	Plasma20	PI	-0.206784	-0.191869
PI(20:4/18:1)	Plasma35	PI	0.064167	0.0736442
PI(20:4/18:1)	Plasma50	PI	0.209937	0.253468
PI(20:4/24:0)	Plasma20	PI	-0.334001	-0.307718
PI(20:4/24:0)	Plasma35	PI	-0.143662	-0.135616
PI(20:4/24:0)	Plasma50	PI	-0.104063	-0.098925
PI(20:5/18:0)	Plasma20	PI	-0.548926	-0.527333
PI(20:5/18:0)	Plasma35	PI	-0.291137	-0.274126
PI(20:5/18:0)	Plasma50	PI	-0.153934	-0.124884
PI(22:6/18:0)	Plasma20	PI	-0.168293	-0.17949
PI(22:6/18:0)	Plasma35	PI	0.0751617	0.098733
PI(22:6/18:0)	Plasma50	PI	0.226642	0.265919
SM(18:1;O2/15:0)	Plasma20	SM	-0.822167	-0.802798
SM(18:1;O2/15:0)	Plasma35	SM	-0.490191	-0.489469
SM(18:1;O2/15:0)	Plasma50	SM	-0.290221	-0.263487
SM(18:1;O2/16:0)	Plasma20	SM	0.263368	0.295719
SM(18:1;O2/16:0)	Plasma35	SM	0.577942	0.593601
SM(18:1;O2/16:0)	Plasma50	SM	0.786476	0.811402
SM(18:1;O2/16:1)	Plasma20	SM	-0.634381	-0.624164
SM(18:1;O2/16:1)	Plasma35	SM	-0.32556	-0.325455
SM(18:1;O2/16:1)	Plasma50	SM	-0.113291	-0.0773352
SM(18:1;O2/23:0)	Plasma20	SM	-0.507504	-0.490917
SM(18:1;O2/23:0)	Plasma35	SM	-0.236852	-0.223791
SM(18:1;O2/23:0)	Plasma50	SM	-0.0232521	-0.0076662
SM(18:1;O2/24:1)	Plasma20	SM	-0.0495551	-0.0397046
SM(18:1;O2/24:1)	Plasma35	SM	0.277144	0.276443
SM(18:1;O2/24:1)	Plasma50	SM	0.478795	0.523299
SM(18:1;O2/24:2)	Plasma20	SM	-0.536926	-0.504888
SM(18:1;O2/24:2)	Plasma35	SM	-0.213013	-0.20352
SM(18:1;O2/24:2)	Plasma50	SM	-0.0042893	0.0464664
SM(20:0;O2/20:1)	Plasma20	SM	-0.427102	-0.412708
SM(20:0;O2/20:1)	Plasma35	SM	-0.115905	-0.112225
SM(20:0;O2/20:1)	Plasma50	SM	0.0824741	0.124702
SM(22:1;O3/16:3;O)	Plasma20	SM	0.413952	0.444934
SM(22:1;O3/16:3;O)	Plasma35	SM	0.604952	0.605102
SM(22:1;O3/16:3;O)	Plasma50	SM	0.688719	0.718266
SM(m14:0,m28:1) [M+H]+	Plasma20	SM	-0.155853	-0.141891
SM(m14:0,m28:1) [M+H]+	Plasma35	SM	0.122866	0.126507
SM(m14:0,m28:1) [M+H]+	Plasma50	SM	0.317705	0.356413
SM(t19:0,m17:1) [M+H]+	Plasma20	SM	-0.373361	-0.352333
SM(t19:0,m17:1) [M+H]+	Plasma35	SM	-0.171639	-0.160395
SM(t19:0,m17:1) [M+H]+	Plasma50	SM	-0.042478	-0.0226871
TG(18:2/18:0/16:0)	Plasma20	TG	0.505442	0.545348
TG(18:2/18:0/16:0)	Plasma35	TG	0.708667	0.739913
TG(18:2/18:0/16:0)	Plasma50	TG	0.825026	0.869445
TG(20:1/16:0/14:0)	Plasma20	TG	0.456473	0.49037
TG(20:1/16:0/14:0)	Plasma35	TG	0.682396	0.694257
TG(20:1/16:0/14:0)	Plasma50	TG	0.818307	0.816859
TG(20:2/16:2/16:0)	Plasma20	TG	0.37706	0.407279
TG(20:2/16:2/16:0)	Plasma35	TG	0.660042	0.659986
TG(20:2/16:2/16:0)	Plasma50	TG	0.809837	0.83091
TG(20:2/18:1/12:0)	Plasma20	TG	0.417772	0.449129
TG(20:2/18:1/12:0)	Plasma35	TG	0.677988	0.685993
TG(20:2/18:1/12:0)	Plasma50	TG	0.837288	0.861398
TG(20:2/18:1/16:0)	Plasma20	TG	0.484346	0.508153
TG(20:2/18:1/16:0)	Plasma35	TG	0.748759	0.738196
TG(20:2/18:1/16:0)	Plasma50	TG	0.887197	0.895597
TG(20:2/18:1/16:1)	Plasma20	TG	0.785595	0.821922
TG(20:2/18:1/16:1)	Plasma35	TG	1.02565	1.04087
TG(20:2/18:1/16:1)	Plasma50	TG	1.15686	1.17837
TG(22:4/18:1/14:0)	Plasma20	TG	0.650873	0.683137
TG(22:4/18:1/14:0)	Plasma35	TG	0.911688	0.916792
TG(22:4/18:1/14:0)	Plasma50	TG	1.04811	1.0757
TG(22:6/18:1/16:0)	Plasma20	TG	0.801968	0.830601
TG(22:6/18:1/16:0)	Plasma35	TG	1.04296	1.04832
TG(22:6/18:1/16:0)	Plasma50	TG	1.17202	1.19265
TG(22:6/18:2/16:0)	Plasma20	TG	0.763461	0.796014
TG(22:6/18:2/16:0)	Plasma35	TG	1.00574	1.02095
TG(22:6/18:2/16:0)	Plasma50	TG	1.15368	1.17751
TG(24:6/18:3/16:0)	Plasma20	TG	0.419067	0.447922
TG(24:6/18:3/16:0)	Plasma35	TG	0.691164	0.673627
TG(24:6/18:3/16:0)	Plasma50	TG	0.821408	0.859797
3-Hydroxyisovaleric acid	Plasma20	Metabolites	7.16512	7.1782
3-Hydroxyisovaleric acid	Plasma35	Metabolites	7.3426	7.37282
3-Hydroxyisovaleric acid	Plasma50	Metabolites	7.47027	7.4962
Dehydroascorbic acid	Plasma20	Metabolites	6.69541	6.74876
Dehydroascorbic acid	Plasma35	Metabolites	6.93791	6.95922
Dehydroascorbic acid	Plasma50	Metabolites	7.05646	7.11097
Isocitric acid	Plasma20	Metabolites	7.58771	7.67469
Isocitric acid	Plasma35	Metabolites	7.94631	7.98925
Isocitric acid	Plasma50	Metabolites	8.19135	8.24177
L-Lactic acid	Plasma20	Metabolites	8.46591	8.46698
L-Lactic acid	Plasma35	Metabolites	8.53523	8.54352
L-Lactic acid	Plasma50	Metabolites	8.59824	8.61434
L-Leucine	Plasma20	Metabolites	6.95154	6.97338
L-Leucine	Plasma35	Metabolites	7.15669	7.15675
L-Leucine	Plasma50	Metabolites	7.23525	7.24694
L-Malic acid	Plasma20	Metabolites	6.99811	7.07366
L-Malic acid	Plasma35	Metabolites	7.28513	7.38334
L-Malic acid	Plasma50	Metabolites	7.57858	7.66919
Myoinositol	Plasma20	Metabolites	7.39043	7.41106
Myoinositol	Plasma35	Metabolites	7.5117	7.50892
Myoinositol	Plasma50	Metabolites	7.58589	7.58087
Oxoglutaric acid	Plasma20	Metabolites	7.03181	7.08801
Oxoglutaric acid	Plasma35	Metabolites	7.20813	7.29051
Oxoglutaric acid	Plasma50	Metabolites	7.36483	7.4276
Pyruvic acid	Plasma20	Metabolites	6.87103	6.97591
Pyruvic acid	Plasma35	Metabolites	7.08057	7.19331
Pyruvic acid	Plasma50	Metabolites	7.22242	7.32046
Succinic acid	Plasma20	Metabolites	8.2202	8.22974
Succinic acid	Plasma35	Metabolites	8.32428	8.33086
Succinic acid	Plasma50	Metabolites	8.33012	8.3455

## Sheet: TableS2D
Type of molecule	Max Carryover
CE	0.00210631
DG	0.0104528
LPC	0.0117303
LPE	0.00795519
PC	0.00841631
PE	0.00362009
PI	0.00640275
SM	0.00528659
TG	0.000526716
Metabolites	0.0095965
