# Supplementary material for: Automated preparation of plasma lipids, metabolites, and proteins for LC/MS-based analysis of a high-fat diet in mice
Source: J Lipid Res. 2024 Jul 25;65(9):100607. doi: 10.1016/j.jlr.2024.100607 (PMC11399584; doi:10.1016/j.jlr.2024.100607)
Supplement: Table S3 [file mmc5.xlsx]

## Sheet: MS measurement
groupId	compoundName	method_tag	Young_Chow_M5_1	Young_Chow_M1_1	Young_Chow_M4_1	Young_Chow_M9_1	Young_Chow_M10_1	Young_Chow_M10_3	Young_Chow_M6_1	Young_Chow_M2_1	Young_Chow_M7_1	Young_Chow_M6_3	Age_Chow_M10_1	Age_Chow_M8_1	Young_Chow_M8_1	Age_Chow_M2_1	Young_Chow_M1_2	Young_Chow_M3_2	Age_Chow_M5_1	Age_Chow_M8_2	Age_Chow_M4_1	Age_Chow_M6_1	Young_Chow_M3_1	Age_Chow_M6_3	Young_Chow_M3_3	Young_Chow_M8_2	Young_Chow_M7_2	Young_Chow_M10_2	Young_Chow_M6_2	Age_Chow_M9_1	Age_Chow_M3_1	Young_Chow_M9_2	Young_Chow_M7_3	Age_Chow_M1_1	Young_Chow_M2_3	Young_Chow_M8_3	Age_Chow_M7_1	Age_Chow_M8_3	Young_Chow_M4_3	Age_Chow_M5_3	Age_Chow_M7_2	Age_Chow_M5_2	Age_Chow_M6_2	Young_Chow_M9_3	Young_Chow_M4_2	Young_Chow_M1_3	Young_Chow_M2_2	Age_Chow_M2_3	Age_Chow_M2_2
3655	PC(43:9)	pos	19.9335	19.8181	19.7241	19.7388	19.7109	19.6527	19.5268	19.4945	19.566	19.3325	19.4263	19.2721	19.4723	19.4012	19.3117	19.2142	19.2901	19.2946	19.266	19.1731	19.2287	19.1884	19.2688	19.0825	19.1255	19.2156	19.2229	19.0397	19.1636	18.9472	19.0382	19.0062	18.9934	18.9517	18.9849	18.9748	18.7895	18.9042	18.9518	18.7994	19.0243	18.7737	18.832	18.865	18.8772	18.7906	18.7606
270	PC(22:5/18:2)	neg	18.4997	18.5235	18.4651	18.1856	18.4785	18.2472	17.996	18.3994	17.8518	18.2116	18.1076	18.7607	17.8556	18.5141	18.1785	18.0319	18.2246	18.5671	17.7786	18.3773	17.8781	18.0007	18.0813	17.9316	18.2087	17.83	17.6986	18.2625	18.1887	17.8824	18.1224	17.8658	18.0149	17.887	18.1085	18.2312	18.1159	18.1541	18.0585	18.1455	17.9736	18.0901	18.1463	18.0362	17.82	18.0981	17.8104
3893	PC(33:0) 1	pos	21.397	21.3423	21.2517	21.2718	20.7362	20.8637	21.431	21.0339	20.7684	21.1742	20.6981	20.5395	21.0554	20.7187	20.3763	20.6546	20.2298	20.5932	20.6041	20.363	20.3711	20.248	20.5863	20.3055	20.502	20.6678	20.586	20.5175	20.3269	20.1776	20.1589	20.2035	20.411	20.2355	19.7713	20.4951	20.1587	20.0393	20.0076	19.9379	19.9714	20.1799	20.293	20.0324	20.2316	20.1401	19.9256
3781	PC(39:5)	pos	22.9954	22.847	22.997	22.8832	23.1778	22.5255	22.9803	22.6093	22.9123	22.6477	22.3448	22.731	23.2191	22.288	22.0972	22.3805	21.8967	22.2259	22.1738	22.0135	22.446	22.1853	22.2374	22.22	22.4516	22.3545	22.5506	22.229	22.0353	22.186	22.1019	21.9666	22.03	22.157	21.8076	22.0189	22.0275	21.8612	21.8513	21.7028	22.0008	21.8522	22.3816	21.7809	22.1647	21.8047	22.2382
202	PC(o-16:0/22:4)	neg	17.6469	17.8328	17.6338	17.8552	17.5162	17.7223	17.6506	17.4853	17.4501	17.6963	17.0983	17.3239	17.3301	17.5462	17.7701	18.1108	17.0408	17.5207	17.2755	17.0068	17.105	17.2266	17.7055	17.519	17.6598	17.7125	17.6314	17.2744	17.1926	17.3528	17.4369	16.8612	17.6701	17.3779	17.2785	17.2685	17.408	17.2573	17.3888	17.3945	17.3259	17.8409	17.5443	17.6299	17.1806	17.2995	17.1274
3892	SM(39:5,1-OH)	pos	20.1989	20.3281	19.6028	20.0353	19.5954	19.7306	20.3607	19.9393	19.676	20.0544	19.3433	19.4121	19.966	19.5842	18.6753	19.4053	19.0315	19.4176	19.4548	19.0911	19.277	19.0204	19.3364	19.1302	19.3032	19.6128	19.4935	19.438	19.1168	19.1218	18.8904	18.8061	19.1835	19.0151	18.542	19.3622	19.0623	18.7462	19.0319	18.7475	18.7994	19.0612	19.1644	18.9766	19.076	18.987	18.7521
46	PC(18:0/22:5)	neg	20.5392	20.4341	19.9587	20.3546	19.8087	19.803	19.9276	19.9597	19.8089	19.6353	19.6607	19.4487	19.5351	19.9875	19.5049	19.5813	19.459	19.2145	19.7656	19.1508	19.3237	18.9959	19.6077	19.1182	19.6584	19.5465	19.2176	20.2057	19.4996	19.3951	19.2107	19.5428	19.5655	19.343	18.9293	19.273	19.2909	19.0216	19.186	19.1386	18.8407	19.4718	19.3366	19.2185	19.0147	19.1879	18.6396
3842	PC(p-30:0)	pos	20.5733	20.4167	20.1806	20.3107	20.396	19.9092	20.3527	20.1945	20.1264	20.1609	20.0278	19.8522	20.0677	19.5429	19.3525	19.8654	19.4721	19.7741	19.8469	19.5285	19.7089	19.6799	19.8906	19.8836	19.5061	20.0489	20.0523	20.2428	19.9803	19.8293	19.824	19.8155	19.8128	19.6458	19.2911	19.7206	19.5956	19.6327	19.4592	19.2033	19.233	19.595	19.7802	19.4691	20.2251	19.0858	19.2063
122	PC(18:0/22:4)	neg	19.4116	19.3504	18.8916	19.2898	18.8588	18.9876	18.7667	18.8824	18.723	18.667	18.6817	18.6477	18.4971	19.3177	18.7755	18.6912	18.6298	18.425	18.6748	18.4202	18.2838	18.2614	18.674	18.2427	18.5907	18.5355	18.1735	19.3824	18.6083	18.3882	18.2309	18.4372	18.5895	18.4787	18.3362	18.2811	18.388	18.3223	18.3141	18.3811	18.1116	18.6308	18.4383	18.4404	18.1658	18.5903	18.0007
3682	PC(p-36:5) 2	pos	18.8466	18.5533	18.058	18.8884	18.1792	17.8295	18.3882	18.0783	17.9695	17.5966	18.2244	17.465	18.6453	17.7367	17.3789	17.0641	17.5336	17.5515	18.1	17.3754	17.9663	16.9611	16.8377	17.2204	16.7979	17.6484	17.2084	17.7871	17.5605	17.184	16.6136	17.7818	16.9004	16.5694	17.0895	17.232	16.5465	16.4469	16.858	16.6347	16.9311	16.7154	16.9917	16.8662	16.8981	16.2801	16.3214
4043	PC(p-40:4)	pos	20.2279	20.2452	20.4111	20.2553	19.9456	20.4793	19.9243	19.8414	20.0258	20.2875	19.5403	19.8462	19.8397	19.9977	20.3827	20.6089	19.7804	19.9812	19.5608	19.42	19.7508	20.0431	20.339	20.265	20.2262	20.4576	20.0485	19.881	19.5954	20.026	20.1766	19.1937	20.4683	20.125	19.8192	19.8988	20.2019	20.058	19.9842	19.9821	19.8191	20.5073	20.142	20.4129	19.8108	19.9327	19.8304
131	PC(p-18:0/16:0)	neg	20.094	20.1293	20.1617	20.1364	19.9355	20.5293	20.0927	19.8332	19.9016	20.5565	19.6651	20.0231	19.7293	20.1632	20.2248	20.3881	19.8162	20.2628	19.7861	19.6307	19.5114	20.142	20.2609	19.9928	20.0903	20.2654	19.9375	19.9882	19.6965	20.062	20.2692	19.5201	20.5265	20.0483	19.9474	20.1397	20.1949	20.1998	19.8652	20.0217	19.7758	20.4222	20.0247	20.365	19.9344	20.1392	19.8281
4160	PC(o-18:0/22:4)	pos	18.0037	18.0279	17.9707	18.0318	17.9659	17.9403	17.9592	17.7879	17.8339	18.1141	17.3352	17.5982	18.2834	18.1102	18.0448	18.3818	17.6726	17.602	17.6566	17.4243	17.7908	17.945	18.0669	17.9775	18.0678	18.1237	17.8936	17.6144	17.6251	17.8389	17.7206	17.6727	17.6783	17.7985	17.662	17.4777	17.8599	17.6991	17.6503	17.6965	17.4919	17.9552	18.0782	17.7167	17.8678	17.6995	17.8597
75	SM(d16:0/22:1)	neg	20.6318	20.7887	20.8075	20.7335	20.4464	20.6746	20.7514	20.4684	20.455	21.0273	20.2512	20.8815	20.3601	20.7535	21.1475	20.8702	20.6271	20.6947	20.412	20.431	20.1098	20.6821	20.6183	20.5574	20.6914	20.7153	20.641	20.4536	20.4873	20.8209	20.5039	20.4575	20.6269	20.7262	20.977	20.52	20.5303	20.5246	20.557	20.3768	20.3242	21.0015	20.7655	20.5562	20.6825	20.7938	20.5659
4053	PC(18:0_22:5)	pos	20.6779	20.4941	19.9547	20.3721	19.8813	19.7748	19.8773	19.8363	19.9394	19.6633	19.3633	19.6368	20.0226	19.9618	19.2717	19.4802	19.3458	19.0991	19.4893	18.9915	19.3477	18.929	19.7041	19.1282	19.5744	19.3967	19.0347	20.5247	19.543	19.3074	19.0828	19.4231	19.3349	19.3132	18.8968	18.9216	19.3062	18.9742	19.1016	18.881	18.7294	19.3727	19.2365	18.8749	19.0551	19.005	18.4345
3485	LPC(0:0_21:5)	pos	18.6634	18.7563	17.9636	18.4719	18.3021	17.7202	18.0219	18.3659	18.1493	17.9102	17.8156	17.6986	18.0328	17.8163	17.3739	17.4686	18.0053	16.7056	17.9009	17.8023	18.0168	17.1447	18.0804	17.711	17.8524	17.5459	17.4322	17.8911	17.9686	17.2749	17.374	17.9025	17.8392	17.4612	17.2177	17.2185	17.8022	17.2578	16.9574	17.0572	16.5215	17.6448	17.429	17.5123	17.6829	17.2442	16.7195
4089	PC(40:4) 2	pos	22.5195	22.4875	22.0958	22.4315	22.0918	21.968	21.9704	22.0124	22.0129	21.7938	21.7747	21.927	21.8137	22.3418	21.852	21.9198	21.9361	21.5755	21.8215	21.6187	21.6805	21.5928	21.8005	21.5493	21.8777	21.6365	21.4296	22.572	21.7868	21.5961	21.5617	21.7129	21.6233	21.6996	21.6077	21.4706	21.7032	21.6115	21.5775	21.5336	21.2819	21.711	21.7054	21.5043	21.4194	21.6717	21.3685
3	PC(18:0/20:4)	neg	26.3235	26.3981	26.4148	26.2595	26.1835	26.2914	26.1848	25.9461	26.1427	26.5682	25.8381	26.6113	25.9465	26.6525	26.6552	26.6613	26.511	26.4901	25.965	26.4692	25.9133	26.2537	26.3251	26.1706	26.2655	26.3104	26.1867	26.5065	26.2121	26.2742	26.1221	25.8416	26.176	26.1695	26.6851	26.1795	26.2055	26.2155	26.5765	26.3858	26.311	26.2102	26.336	26.0572	26.2217	26.3216	26.3135
4126	SM(d18:1/20:0) [M+H]+	pos	22.9435	23.312	22.9668	22.9965	22.8486	22.8516	23.1865	22.6621	22.8978	23.3212	22.4939	23.3184	22.8028	22.9219	23.2313	23.0739	23.0279	22.9016	22.5463	22.6175	22.5081	22.9279	23.0031	22.8583	23.0494	22.9684	23.0849	22.9707	22.882	23.1681	22.8605	22.9024	22.8933	23.0106	23.1223	22.6576	22.9379	23.0101	22.8739	22.676	22.646	23.2837	23.0621	22.6963	23.1273	23.0555	22.7929
3848	PC(o-16:0/20:5)	pos	24.257	24.1797	23.6072	24.1432	23.9226	23.5514	24.0235	23.876	23.5931	23.4844	23.7878	23.2123	23.9938	23.3579	23.2705	23.2475	23.1624	23.2944	23.585	22.9288	23.4854	22.9865	22.5628	23.2863	23.1337	23.532	23.3861	23.1614	23.19	23.2601	22.992	23.3049	22.9826	22.7743	22.8358	23.0822	22.9711	22.5139	22.9327	23.0059	22.9528	22.9911	23.1665	22.902	23.1207	22.5527	22.4296
3663	PC(35:5)	pos	20.6501	20.5679	20.248	20.3281	20.3947	19.9722	20.3139	20.5441	20.0431	20.396	20.2933	19.1546	20.3935	19.5026	19.5231	19.4563	18.9822	19.3569	19.7085	18.854	19.769	19.2229	20.0675	19.6222	19.6362	19.5349	19.4608	20.2525	19.5217	19.7309	19.9377	19.3128	20.1205	19.8472	18.6403	19.1395	19.9991	19.1662	18.7513	18.9825	18.7998	19.7799	19.5917	19.7223	19.658	19.8248	19.0897
4048	PC(o-16:0/22:4)	pos	21.0839	21.0011	21.2169	21.1426	21.1027	21.1859	20.7655	20.8215	20.9097	21.0694	20.5338	20.7679	20.7145	20.8223	21.1867	21.4727	20.5411	20.8704	20.6138	20.4412	20.5383	20.6784	21.1737	20.9485	21.0234	21.0474	20.9915	20.6112	20.5642	20.8094	20.8132	20.282	21.0738	20.808	20.6007	20.5541	20.9027	20.5645	20.7177	20.6795	20.5496	21.1674	20.9206	20.9481	20.7397	20.5763	20.5325
3823	PE(p-16:0/20:5)	pos	20.9053	20.4648	20.5327	20.9306	20.7914	20.4786	20.6703	20.5437	20.487	20.5107	20.2019	20.0695	20.6102	20.128	20.3292	20.2711	19.9853	20.057	19.9155	19.5669	20.1906	20.022	19.8749	20.3117	20.4037	20.4307	20.3347	19.9492	19.7141	20.402	19.7312	19.8704	20.1625	19.9056	19.4198	19.9296	19.9992	19.7257	19.7476	19.8033	19.9427	20.0838	20.0397	19.9322	20.2865	19.6423	19.6588
171	PC(18:0/18:0)	neg	18.4547	18.4234	18.3846	18.6402	18.3291	18.1975	18.4763	18.0935	18.2913	18.7663	17.849	18.5494	18.0452	18.561	18.1449	18.1742	18.3047	18.267	17.9273	18.3877	17.7017	17.9107	18.1437	17.8887	18.1457	18.2025	17.982	18.6095	17.9432	18.0042	17.6884	17.9703	17.773	18.085	18.5849	17.8342	18.1351	17.4965	18.1406	17.8292	17.7009	18.027	18.0043	17.7295	17.7441	17.9731	17.7657
3847	SM(d18:0/18:2)	pos	22.8781	23.1038	22.9546	22.8601	22.8144	22.7694	23.1459	22.7146	22.9391	23.2972	22.2899	23.1153	22.8045	22.7084	23.0248	23.2683	22.7807	22.955	22.2935	22.5624	22.5614	22.7825	22.7336	22.7605	22.9908	22.954	23.014	22.2679	22.6093	23.0273	22.9895	22.4131	22.8182	22.7721	22.8935	22.6593	23.0026	22.7639	22.74	22.6432	22.545	22.9849	23.1558	22.7458	22.983	22.5284	22.6997
3541	LPC(p-16:0)	pos	16.7831	16.4969	16.1718	16.862	16.4666	15.7891	16.6974	15.3242	16.3473	15.8826	16.2763	16.2893	16.9207	16.033	15.0569	15.887	16.1038	15.3086	16.2578	16.1295	16.3201	14.8626	16.0357	15.7137	15.0596	15.6172	15.8646	16.2124	16.266	15.57	15.4028	16.0418	15.4231	15.7227	16.0134	15.3247	15.4516	15.1224	15.2895	15.1824	15.4218	15.4173	15.9261	15.1224	15.4966	15.0758	15.4743
4052	PC(18:0_20:2)	pos	23.5905	23.3568	23.0278	23.3516	22.8602	22.7945	22.927	23.004	23.0083	22.6313	22.611	22.5352	22.7446	22.9011	22.6054	22.515	22.535	22.2518	22.8299	22.2289	22.4229	22.1911	22.7641	22.2317	22.7891	22.5459	22.3264	23.3129	22.6885	22.4739	22.2098	22.7023	22.4823	22.5094	21.9711	22.2104	22.4792	22.1555	22.2611	22.2297	21.8564	22.5775	22.5422	22.2163	22.2179	22.0767	21.808
3472	LPE(20:5/0:0)	pos	20.6527	21.2005	19.9792	20.6946	20.4588	19.9686	20.2727	20.955	20.4462	20.2028	20.7296	19.7519	20.6406	19.9042	19.9109	19.2542	19.6076	19.2038	19.9769	19.5474	20.403	19.3871	20.3501	20.0813	19.8064	19.3311	19.3512	20.1621	20.1313	19.8743	19.668	20.0197	20.0551	19.6009	18.9913	19.0783	20.1974	19.2204	18.8045	19.2181	19.4061	19.9108	19.5245	19.2856	19.7767	19.8828	19.1784
4040	SM(d18:0/18:0)	pos	15.4425	15.9371	15.7293	15.6899	15.8338	15.597	16.2293	15.1104	15.6313	16.4032	15.0237	15.7424	15.6147	15.6073	15.8601	16.6168	15.4582	15.5512	14.6708	14.948	15.4597	15.6921	16.0446	15.8629	16.1008	16.1778	16.2871	15.5388	15.3007	16.1238	15.6885	14.9369	15.5536	15.4276	15.3263	15.6755	15.9033	15.6385	15.6014	15.0705	15.7208	15.6048	16.2279	14.7312	16.1483	15.5272	15.7408
14	SM(d16:1/18:0)	neg	25.2326	25.2032	25.0807	25.3803	25.0475	25.1062	25.2154	24.9401	25.0293	25.3235	24.7705	25.1392	25.0115	25.0301	25.263	25.0975	24.9846	25.142	24.878	24.7966	24.7168	25.0465	25.047	25.0007	25.0434	25.2078	25.0139	25.3276	24.9119	25.2113	25.0148	24.8231	25.1333	25.019	25.0976	25.0319	25.0422	25.0213	24.9209	24.9217	24.7903	25.2454	25.0626	24.9956	25.0635	24.9834	24.929
4280	TG(18:2/20:5/22:6)	pos	27.23	27.12	27.2615	26.9867	27.1169	26.4068	27.4433	26.8734	26.9673	26.6088	27.0021	27.2246	26.3102	26.8465	26.9161	26.7645	26.3867	26.298	27.1499	26.3078	26.6226	26.004	26.6249	26.5644	27.8145	27.0957	27.1373	27.2466	26.8142	26.9659	26.4657	27.642	26.63	27.1359	27.0157	26.8156	27.1467	26.6752	26.5929	26.1176	25.7823	26.5732	27.3468	26.8683	27.0912	26.4958	25.8915
162	PC(o-18:0/20:4)	neg	19.668	19.5535	19.4679	19.6256	19.3628	19.553	19.3435	19.1337	19.0855	19.5908	19.0092	19.2476	19.2437	19.5176	19.5331	19.618	19.1227	19.4413	19.0846	19.0527	18.8105	19.1311	19.0724	19.1824	19.0404	19.6027	19.2282	18.7395	18.9319	19.1971	19.0619	18.6064	19.2171	18.9737	19.2987	19.1773	18.8407	19.0398	19.2173	19.0887	19.0278	19.199	19.1028	19.1634	19.0394	18.8909	18.9916
74	PC(p-18:0/20:4)	neg	21.5467	21.6107	21.4034	21.563	21.4463	21.6624	21.2526	21.1283	21.2298	21.5669	20.9393	21.3738	21.2185	21.4228	21.4143	21.7772	21.2142	21.5185	20.8216	21.0957	20.9926	21.3556	21.3852	21.4101	21.3272	21.6755	21.2813	20.7077	20.8185	21.2611	21.4549	20.5	21.5489	21.2462	21.1583	21.3879	21.2481	21.3749	21.2396	21.3147	21.1873	21.5861	21.1769	21.5194	21.1588	21.2072	21.0833
3583	LPC(24:4/0:0) [M+H]+	pos	16.5755	16.7744	16.9262	16.5805	16.8941	16.3576	16.9425	16.7786	16.8899	16.9207	16.5158	16.5632	16.7087	16.8944	16.1195	16.4194	16.9025	15.7952	16.7169	16.8766	16.6827	16.134	16.8755	16.0673	16.2634	15.8331	15.8267	17.4067	17.0161	15.7997	16.0617	16.2504	16.3306	16.1382	16.9098	15.7839	16.6475	16.132	15.8948	16.106	15.7898	16.3314	16.1524	15.7885	16.0646	15.9577	15.9404
130	SM(32:1,2-OH)	neg	20.0914	20.1488	19.5656	20.211	19.6388	19.7641	19.628	19.6245	19.4224	19.6893	19.7998	19.6713	19.4718	19.5004	19.8268	19.4801	19.3148	19.6677	19.637	19.3893	18.9721	19.4292	19.2283	19.3132	19.4909	19.8022	19.3531	19.6456	19.2742	19.8017	19.5249	19.364	19.6275	19.224	19.3325	19.7651	19.3087	19.3032	19.2404	19.3807	19.2979	19.6254	19.4116	19.6348	19.4791	19.4353	19.0108
223	LPE(20:5/0:0)	neg	20.3016	20.6135	19.4858	20.225	19.5898	19.5132	19.7208	20.4018	19.5823	19.668	20.0992	18.9608	19.7762	19.3004	19.373	18.6675	18.5263	18.5819	19.3426	18.8097	19.5382	18.5568	19.5951	19.0904	19.0015	18.8028	18.5463	19.3827	19.2813	19.0326	18.9901	19.1239	19.4316	18.7507	18.2527	18.4097	19.2372	18.3346	18.0671	18.5188	18.396	19.3481	18.7777	18.7386	18.8893	19.1772	18.1605
117	LPC(22:5/0:0)	neg	19.453	19.4214	18.9218	19.3256	19.05	18.6172	18.864	19.0807	18.9936	18.4829	18.5707	18.6565	18.7215	19.0087	18.1961	18.2537	18.9105	17.5455	18.7725	18.6228	18.6997	18.3017	18.9267	17.8534	18.4147	18.2153	17.705	18.7021	18.5687	17.7757	17.9357	18.7124	18.344	18.4165	18.0578	18.042	18.1494	18.1241	17.9082	17.9241	17.5825	18.4877	18.089	18.1121	17.9324	18.0022	17.2426
4127	SM(d18:1/20:0)	pos	21.0923	21.2481	21.1554	21.0465	20.9749	21.0317	21.3145	20.8466	20.9997	21.4512	20.6109	21.4807	21.017	21.2053	21.5061	21.4111	21.2536	21.2455	20.6312	20.9903	20.8234	21.2122	21.1222	21.1488	21.3349	21.2532	21.1728	21.0635	20.9277	21.3889	20.9739	21.1279	21.0813	21.1406	21.5548	20.9423	21.0426	21.3236	21.2744	20.9831	20.9663	21.6125	21.2355	20.8668	21.3369	21.1963	21.2053
62	PC(18:0/16:0)	neg	21.7287	21.6812	21.7273	21.7578	21.4405	21.7787	21.596	21.3412	21.4605	22.0401	21.2192	21.5993	21.1987	21.7835	21.5118	21.5054	21.4386	21.3953	21.3907	21.4411	21.091	21.1274	21.6535	21.005	21.0875	21.3491	21.0968	21.6363	21.2222	21.0531	21.156	21.0336	21.4133	21.3033	21.5801	21.1678	21.2667	21.0263	21.1829	21.1296	20.9025	21.2765	21.1345	21.2703	21.0025	21.3382	20.9363
158	PI(16:0/20:5)	neg	22.3504	22.2984	21.5207	22.3415	21.6924	21.0714	21.8452	22.1619	21.4058	21.02	22.1851	20.0125	21.5957	20.5474	20.1175	19.7415	19.5187	19.6812	21.2956	19.631	20.9707	19.4065	20.7589	20.1359	20.7181	20.2357	20.3011	21.2849	20.4874	20.3557	20.3658	20.8603	20.538	20.4422	19.4538	19.9933	20.418	18.9273	19.1502	19.2761	18.7921	20.2757	20.2179	20.2252	20.1591	19.6829	18.9942
4265	TG(18:3/20:4/20:5)	pos	25.867	25.8131	26.0829	25.4573	25.8646	25.2034	26.5214	25.3457	25.777	25.7884	25.7712	25.7481	24.6835	25.271	25.7844	25.3515	24.6027	25.1767	25.8244	24.6834	25.2649	24.4476	25.0966	25.3814	26.7957	26.071	26.0253	25.8509	25.5445	26.1497	25.352	26.4415	25.1986	26.081	25.6111	25.4474	25.8287	25.058	25.4219	24.7108	24.5691	25.6195	26.1459	25.5871	26.0173	25.1711	24.9871
3661	SM(d16:1/16:0)	pos	22.0488	22.1676	21.6246	22.1221	21.6844	21.7654	21.7612	21.6985	21.5741	21.7106	21.8407	21.837	21.6316	21.4944	21.8633	21.5566	21.6182	21.7052	21.6708	21.269	21.2127	21.7117	21.2879	21.5152	21.6853	21.7976	21.5124	21.7712	21.4254	21.8967	21.5884	21.5148	21.5984	21.4571	21.4406	21.6782	21.4398	21.3845	21.3498	21.3254	21.5376	21.6645	21.5606	21.6007	21.6823	21.295	21.219
4090	PC(18:0/22:4)	pos	18.9704	18.945	18.509	18.7981	18.912	18.6011	18.4873	18.4085	18.9054	18.2115	18.0812	19.0287	18.4335	18.8288	18.4148	18.4692	18.7264	17.9812	18.2212	18.2008	18.4846	18.4933	18.3799	18.4256	18.799	18.0409	17.9992	19.2247	18.6994	18.4126	17.9624	18.5968	18.1897	18.5813	18.066	17.9049	18.5544	18.3211	18.1121	17.9971	18.1675	18.2396	18.5463	18.0683	18.3938	18.0481	18.2096
225	SM(34:0,3-OH)	neg	18.2628	18.0674	17.8923	18.262	17.8062	18.1442	18.0399	17.7104	17.6982	18.4024	17.6471	17.7159	17.9556	17.7014	17.9337	18.0906	17.5735	17.9059	17.5253	17.5469	17.2903	17.8882	17.9607	17.944	17.6908	18.0601	17.7644	17.4997	17.4094	18.0386	17.8573	17.2885	17.9796	17.7164	17.6844	17.7469	17.7534	17.6622	17.5612	17.6873	17.4159	17.9826	17.7772	17.848	17.9105	17.4151	17.5413
90	PC(16:0/22:4)	neg	20.9377	20.969	20.5134	20.8511	20.5601	20.5622	20.3498	20.6397	20.5212	20.0646	20.423	20.2758	20.2299	20.762	20.0246	20.243	20.4163	20.062	20.2323	20.1316	20.3087	20.0198	20.4874	19.7723	20.102	20.0127	19.71	20.6746	20.2367	19.8386	20.0081	20.1931	20.2473	20.1113	19.9301	19.9812	20.0556	20.1156	19.7984	20.0727	19.6571	20.3095	19.9486	19.9758	19.9211	20.1082	19.8077
3795	SM(34:1,2-OH)	pos	21.302	21.3003	20.5358	21.4272	21.1556	21.1669	20.9867	20.8853	21.0252	21.0244	20.914	21.1396	21.0515	20.5947	21.3386	20.8249	20.9316	20.7417	20.668	20.0221	20.5672	21.004	19.9077	20.9958	20.8979	21.1845	20.6523	21.0382	20.5994	21.4667	20.92	20.5601	21.1761	20.7822	20.5511	20.6309	20.6918	20.8863	20.6037	20.8479	20.6694	20.9673	20.9495	20.7391	21.2839	20.6867	20.4802
4021	PC(p-40:4) 1	pos	19.1904	18.9514	19.221	19.2844	18.2784	18.6403	18.6193	18.5462	18.4191	18.5425	18.5746	18.5866	18.3866	18.7375	18.3178	18.2776	18.3786	17.7574	18.4016	18.2765	18.3891	18.0218	18.0816	17.698	17.8786	18.2553	17.7479	17.779	18.1529	17.6152	17.4202	17.9061	17.9126	17.9691	18.2791	18.0359	17.5734	17.635	17.7114	17.7	17.8263	17.8512	17.794	17.9141	17.6421	17.1975	17.293
76	PC(o-16:0/20:4)	neg	21.9206	21.8965	21.7743	21.9135	21.8125	21.87	21.6652	21.584	21.6182	21.9693	21.3588	21.6973	21.6412	21.7398	21.9326	22.0641	21.508	21.946	21.3806	21.4637	21.336	21.5808	21.5821	21.7288	21.6197	21.9862	21.7528	21.0309	21.1902	21.6067	21.6194	21.0309	21.7099	21.3977	21.5878	21.5479	21.5253	21.4267	21.5583	21.6915	21.6453	21.7359	21.5527	21.5708	21.5711	21.3322	21.3893
4014	PE(38:4)	pos	24.5673	24.7792	24.6481	24.6144	25.0123	23.8583	24.9923	24.6001	25.1054	24.2388	24.3407	25.1879	24.8269	24.7157	24.4436	25.1041	24.9219	24.2816	23.7882	24.2685	24.772	24.5457	24.5058	24.5546	24.6803	24.1741	24.6249	25.0178	24.9179	24.4567	24.1118	24.4947	23.9343	24.4263	24.419	24.0811	24.2988	24.503	24.5397	24.3491	24.6398	23.8774	25.111	23.649	24.8316	23.7633	24.7563
3998	SM(d18:1/18:0)	pos	23.954	24.449	24.05	24.215	24.2599	24.1452	24.4229	24.0975	24.2755	24.9408	23.5758	24.1532	24.308	23.9409	24.5666	24.6804	24.2119	24.3016	23.9603	23.9654	24.0452	24.2263	24.4729	24.515	24.4803	24.5295	24.422	23.779	23.7611	24.5621	24.4757	23.9276	24.3598	24.5339	24.2154	24.2269	24.3455	23.9977	23.859	23.9259	23.8723	24.5906	24.684	24.2483	24.5809	24.0606	24.225
3980	PC(38:4) 4	pos	30.0947	30.2471	30.2127	30.0122	30.0097	30.0662	30.0044	29.7456	30.108	30.361	29.553	30.3618	29.8107	30.5261	30.4813	30.495	30.4644	30.1947	29.7351	30.3361	29.8061	30.2053	30.2237	30.0056	30.1772	30.0892	30.0635	30.4062	30.1165	30.1459	29.9658	29.6622	29.7952	30.1006	30.2852	29.9285	30.1294	30.0563	30.459	30.2197	30.14	29.9741	30.2822	29.8703	30.1661	29.9929	30.1864
3790	SM(d18:1/16:0)	pos	18.302	18.2875	17.3603	18.6761	18.0481	17.7966	18.1373	18.1139	18.2919	17.9873	18.2532	18.4339	18.2548	18.0317	18.179	17.79	18.249	18.1088	17.3272	17.598	17.8377	18.293	17.6656	18.2537	17.9026	17.8799	18.0593	18.5285	18.0753	18.5738	18.3874	17.5596	18.0096	18.2847	17.7039	18.0267	18.2973	18.1323	17.622	17.5117	18.2845	18.0889	18.5113	18.1666	18.5673	17.7501	17.9273
85	LPC(20:5/0:0)	neg	23.7138	23.8531	22.7847	23.7746	23.2301	22.8216	23.0066	23.3931	22.9823	23.0398	23.0377	22.3369	22.9329	22.562	22.6114	21.9976	22.1616	21.6787	22.741	22.149	22.6467	22.5615	22.825	22.4136	22.8064	22.5282	22.0759	22.6993	22.301	22.281	22.1966	22.6081	22.5757	22.6961	21.8953	22.0199	22.6578	22.0447	21.6866	21.7668	21.7237	22.6457	22.1468	22.6427	22.4091	22.3114	21.4002
4117	PC(16:0/18:0)	pos	25.2027	25.1488	25.0996	25.1069	25.0264	25.0938	25.0723	24.6679	24.8498	25.373	24.3768	25.1509	24.7879	24.9918	24.7498	24.8285	24.8454	24.5557	24.6174	24.7633	24.5013	24.4054	25.0355	24.3363	24.4285	24.64	24.4511	25.0309	24.6127	24.3444	24.5669	24.4687	24.7097	24.7161	24.8064	24.3628	24.6692	24.2542	24.5496	24.3569	24.182	24.515	24.3637	24.5099	24.4749	24.5204	24.3301
3641	SM(39:1,4-OH)	pos	12	12	12	12	12	13.7766	12	12	12	12	12	12.7103	12	12	12	12	12	12.6541	12.8316	12	12.8985	12	12	12	12	14.3136	13.2043	12	12	12	12	12	12	13.9794	12.9643	12	12	12.7082	12.5429	14.219	12	14.1229	12	12	14.1663	12	12
3859	SM(18:1/24:5)	pos	17.4875	17.3051	16.8608	17.6763	17.4495	16.9564	16.3781	16.6226	16.5405	16.8081	15.2769	17.5837	19.0571	17.2601	18.2031	17.4913	17.5998	17.1186	16.798	16.8027	16.4115	17.1735	16.6429	17.2625	16.9209	17.9677	16.8295	17.0154	16.3492	17.2277	16.7925	15.9632	17.2047	16.683	16.7279	17.1701	16.0968	16.8788	17.7325	17.8961	16.9106	17.6334	17.1486	17.4483	17.5692	16.9777	17.5057
3463	LPC(0:0/20:5)	pos	22.9197	23.1567	22.1269	23.0409	22.6449	22.3624	22.3578	22.6813	22.4614	22.4261	22.3883	21.8613	22.3966	21.8618	22.0467	21.5094	21.8404	21.1647	22.0975	21.6438	22.1974	22.1448	22.287	21.9939	22.3385	21.997	21.7133	22.2013	21.8762	21.891	21.6577	22.0694	21.9337	22.2371	21.3282	21.5306	22.3072	21.6565	21.2744	21.2136	21.3124	21.9922	21.7789	21.9425	21.9801	21.6696	21.0657
3464	LPC(20:5/0:0) [M+H]+	pos	26.2308	26.5387	25.4091	26.4559	26.0557	25.4467	25.7118	26.075	25.7879	25.7408	25.7319	25.1783	25.7923	25.2215	25.2399	24.7676	25.1274	24.441	25.4506	25.0144	25.5451	25.4818	25.6516	25.3723	25.6269	25.2956	24.9555	25.4829	25.225	25.2127	24.955	25.4682	25.2211	25.5534	24.6447	24.8039	25.6801	24.9075	24.5658	24.4506	24.6163	25.3336	25.0884	25.2712	25.2888	25.0332	24.3755
3812	PC(p-36:5)	pos	23.1674	21.7797	22.9072	23.1118	22.9185	22.5433	22.769	22.7845	22.6596	22.8803	22.2902	22.229	22.8741	22.5934	22.948	22.4107	22.1566	22.4278	22.0162	21.8759	22.2591	22.0814	21.6831	22.6013	22.8514	23.2908	22.4269	22.0854	21.9199	22.5723	21.9421	21.7347	22.2319	21.942	21.5585	22.0364	21.9526	21.8446	21.8769	22.0045	21.8494	22.6638	22.5428	22.0275	22.5788	21.8588	21.7197
3735	PC(42:9) DB	pos	19.5783	19.6323	18.8813	19.4224	19.4692	19.2982	18.7818	18.7923	19.1453	19.0324	19.0025	19.1267	18.8195	19.098	18.8858	19.0792	19.3076	18.7117	18.882	19.1387	18.3756	18.9953	18.8652	18.8591	19.0698	19.0692	18.3844	19.241	18.6653	18.9941	18.8859	18.6824	19.0841	18.8574	18.5442	18.4579	18.9671	18.941	18.907	18.7356	18.5724	19.1931	18.7528	18.7599	18.9927	18.7153	18.0963
4023	SM(d18:2/20:0)	pos	19.535	19.7987	19.7367	19.7683	19.1114	19.6343	19.5266	19.3202	19.4718	19.8004	19.1636	20.1215	19.2859	19.871	20.0776	19.7596	19.6854	19.7732	18.9666	19.2443	19.051	19.5945	19.5673	19.1664	19.588	19.5219	19.3387	18.9307	19.3602	19.6457	19.4132	19.0817	19.3819	19.3623	19.7485	19.4329	19.3697	19.588	19.5966	19.2799	19.4253	19.7975	19.3851	19.3269	19.533	19.3915	19.3755
48	SM(34:2,2-OH)	neg	22.5683	22.7389	22.6128	22.6037	22.3985	22.7309	22.5661	22.3308	22.2755	22.8232	22.152	22.6124	22.2528	22.5704	22.732	22.7042	22.3802	22.6385	22.215	22.349	22.0523	22.434	22.4768	22.2859	22.3806	22.6687	22.3404	22.3043	22.1015	22.4629	22.4187	21.9811	22.6387	22.367	22.5635	22.4498	22.2882	22.3259	22.2949	22.3305	22.2026	22.629	22.3162	22.4666	22.4373	22.3171	22.1139
229	PC(o-20:0/20:4)	neg	17.2036	17.055	17.3502	17.2214	16.8198	17.0282	17.0855	16.9388	16.5353	17.3996	16.373	16.8156	16.503	17.6945	17.5216	17.6467	17.0508	17.1724	16.7327	17.0135	16.6367	16.8544	17.1069	17.0793	16.7453	17.3136	17.0933	16.5195	16.7591	17.0016	16.9279	16.6117	17.1414	16.9982	17.2937	17.244	16.7025	17.1234	17.2337	17.3008	16.9326	17.182	16.971	17.0948	16.9281	17.1038	17.2228
4554	LPC(0:0/18:0) [M+Na]+	pos	22.8096	22.9011	22.5055	22.582	22.421	22.6617	22.472	22.732	22.3845	22.8813	22.6905	22.6982	22.5996	22.7225	22.8436	22.5261	22.612	22.3446	22.4311	22.7961	22.0315	22.1399	22.6708	22.3721	22.339	22.1461	21.9844	23.4325	22.5336	22.4384	22.3399	21.9504	22.5435	22.1562	22.4953	21.8796	22.729	22.1396	22.2679	22.3352	22.1504	22.5311	22.2325	22.1299	22.0814	22.5959	22.0817
4024	SM(d18:2/20:0)	pos	21.4277	21.6348	21.6534	21.6668	21.0335	21.6696	21.4215	21.1952	21.2481	21.817	21.118	21.9628	21.1484	21.6807	22.0168	21.6505	21.5052	21.7597	21.1268	21.2139	20.9211	21.6538	21.4494	21.2094	21.5192	21.5198	21.3488	20.9101	21.1954	21.6234	21.3221	21.2081	21.5934	21.37	21.7771	21.4475	21.4526	21.5051	21.5661	21.383	21.3774	21.7493	21.4277	21.4493	21.4435	21.255	21.3772
3725	SM(34:0,3-OH)	pos	19.7086	19.5002	19.5715	19.8796	19.5887	19.6242	19.8292	19.4719	19.4025	20.0031	19.1965	19.4499	19.5624	19.1867	19.5651	19.6644	19.3522	19.6365	19.0938	19.2443	19.1474	19.5259	19.4198	19.416	19.3964	19.6115	19.646	19.3899	19.1659	19.6536	19.3739	19.1346	19.474	19.5147	19.2301	19.577	19.3964	19.4401	19.2402	19.1184	19.05	19.5495	19.5333	19.2373	19.5723	18.9166	19.2359
3818	SM(34:1,2-OH)	pos	27.89	26.8849	27.8265	27.96	27.6674	27.7922	27.7828	27.4436	27.7534	28.0285	27.311	27.9318	27.7752	27.6051	28.0381	27.909	27.5972	27.5981	27.4248	27.3854	27.2864	27.5833	27.0875	27.6162	27.8437	27.8235	27.5429	27.8541	27.5055	27.8565	27.5777	27.4123	27.7019	27.6137	27.5878	27.5268	27.6209	27.7247	27.4895	27.44	27.1605	27.796	27.6734	27.5537	27.7319	27.3824	27.5087
3846	SM(t17:2/19:0)	pos	23.2146	23.1737	22.4962	23.0344	22.8146	22.4406	22.7931	22.727	22.6086	22.3847	22.7476	22.1521	22.9026	22.3144	22.2545	22.2079	22.0124	22.1564	22.4965	21.9179	22.4947	21.996	21.51	22.2372	22.1663	22.5284	22.394	22.0466	22.0906	22.2372	21.9517	22.1957	21.8703	21.752	21.7813	22.0715	21.9345	21.3397	21.8814	21.9536	21.9296	22.0056	21.8944	21.863	22.0321	21.4867	21.3616
3473	LPE(20:5/0:0)	pos	17.9161	18.214	16.8811	17.7625	17.5525	17.1954	17.5456	18.1417	17.6	17.5361	17.9396	16.9245	17.6355	17.002	17.0817	16.5834	16.6529	16.6284	17.1764	16.6981	17.4442	16.4256	17.1211	17.2628	16.9585	16.3765	16.3383	17.3509	17.1721	17.0132	16.7885	17.0755	17.4006	16.6672	16.15	16.2361	17.3177	16.2811	16.0638	16.3119	16.5367	17.1225	16.6013	16.5793	16.9095	17.0523	16.2769
3948	PC(38:4) 2	pos	24.3324	24.2921	23.8843	24.1902	23.976	23.8825	23.6484	23.8978	23.8549	23.3512	23.4921	23.6347	23.6683	24.0423	23.4247	23.6589	23.7784	23.2433	23.4414	23.4164	23.5527	23.2371	23.7767	23.082	23.1701	23.203	23.0057	23.9797	23.5675	23.0355	23.3712	23.4537	23.507	23.4157	23.0691	23.167	23.3828	23.4588	23.2003	23.2889	23.0736	23.4931	23.2352	23.2397	23.2062	23.3074	23.0442
3979	PC(38:4) 3	pos	24.3324	24.2921	23.8843	24.1902	23.976	23.8825	23.6484	23.8978	23.8549	23.3512	23.4921	23.6347	23.6683	24.0423	23.4247	23.6589	23.7784	23.2433	23.4414	23.4164	23.5527	23.2371	23.7767	23.082	23.1701	23.203	23.0057	23.9797	23.5675	23.0355	23.3712	23.4537	23.507	23.4157	23.0691	23.167	23.3828	23.4588	23.2003	23.2889	23.0736	23.4931	23.2352	23.2397	23.2062	23.3074	23.0442
4139	PC(o-40:4)	pos	17.847	17.8393	17.923	17.7837	17.5786	17.8392	17.8718	17.5473	17.6909	17.7085	17.3951	17.6131	17.3109	17.9354	17.9514	18.193	17.599	17.7591	17.6781	17.4861	17.4797	17.5366	17.7667	17.3257	17.8437	17.9005	17.6553	17.9958	17.4799	17.7452	17.4442	17.4549	17.6823	17.6104	17.7684	17.4428	17.6263	17.5894	17.5963	17.5702	17.3997	17.8079	17.6399	17.5254	17.5198	17.5007	17.4956
73	PC(16:0/20:5)	neg	25.7199	25.8747	25.2344	25.7791	25.424	25.0179	25.2147	25.5904	25.0878	25.1094	25.5692	24.4033	25.3753	24.6255	24.6736	24.4565	24.0673	24.3109	24.9909	24.063	24.8531	24.2618	24.7825	24.6339	24.9014	24.6749	24.4424	25.2374	24.5275	24.8849	24.7339	24.5844	24.8564	24.7018	23.9074	24.43	24.8246	24.0275	23.8655	24.1247	23.8824	24.7658	24.4506	24.7061	24.667	24.5492	23.9322
234	LPE(22:5/0:0)	neg	16.5482	16.621	16.345	16.4306	15.9706	15.9347	16.3231	16.5879	15.9867	15.6485	15.99	15.1098	16.4284	15.9019	15.5749	15.4018	15.3012	14.8548	16.2521	15.3422	16.0877	14.6693	15.658	15.1181	14.7843	15.2636	14.3334	16.1826	15.7464	14.9612	15.5247	15.7755	15.8191	14.6821	14.0344	14.5878	15.2272	14.7157	14.7006	15.1858	14.9248	15.4811	15.0429	14.9059	15.0298	15.3239	13.6187
108	LPC(18:0/0:0)	neg	21.3929	21.4366	21.0007	21.2609	21.2035	21.1697	21.2865	21.3245	21.0206	21.4082	21.2352	21.352	21.2153	21.3883	21.2325	21.1088	21.1671	20.9294	21.0345	21.2751	20.7628	20.849	21.1454	20.9073	20.8586	21.0051	20.7685	21.7118	21.0466	20.9643	21.0418	20.8443	21.2001	20.9644	21.2061	20.7581	21.0934	20.8353	20.8032	21.0747	20.8194	21.0938	20.8311	20.8907	20.9235	21.18	20.8049
235	PI(18:1/20:5)	neg	20.1102	20.0974	19.4868	19.7711	19.5414	19.7852	19.3523	19.7321	19.1831	19.8364	19.5955	18.6802	19.4058	18.826	18.6446	18.6269	18.169	18.4853	18.8922	18.4339	18.8919	18.7153	19.6743	18.7724	19.4391	19.0661	18.6441	19.1495	18.5762	18.911	19.3383	18.4283	19.6618	19.5211	18.1299	18.9029	19.2255	18.5623	18.0479	18.4343	17.7171	19.2582	18.8614	19.4588	18.9421	18.589	17.9141
164	SM(36:2,2-OH)	neg	19.795	19.8449	19.9215	19.8101	19.3071	19.8839	19.83	19.4966	19.2408	20.2243	19.2355	19.5826	19.5168	19.5902	20.0881	20.0684	19.2447	19.9385	19.3571	19.3416	19.2952	19.5503	19.8473	19.803	19.6185	19.9903	19.7402	19.0089	19.2644	19.5612	19.7304	19.2763	20.027	19.5464	19.828	19.85	19.3407	19.4152	19.6594	19.5362	19.2119	20.0855	19.8484	19.7412	19.6179	19.6822	19.278
199	LPC(22:4/0:0)	neg	18.6661	18.6432	18.2544	18.679	18.3436	18.138	17.9919	18.3702	18.318	17.876	18.1825	18.327	18.2207	18.6459	17.6419	17.7962	18.3733	17.4859	18.1078	18.2309	18.2883	17.9102	18.2406	17.5423	17.6289	17.5182	17.0696	18.5681	18.0822	17.2203	17.5976	18.1404	17.7297	18.0064	18.0059	17.4341	17.8543	17.8994	17.3385	17.7492	17.2841	18.1755	17.7116	17.6717	17.4303	17.8828	17.3246
3763	SM(d18:1/22:5) [M+H]+	pos	12.2653	13.7733	12.052	13.1213	12	12.3428	12	12.8431	12	12.3467	12.7988	12.1419	12.1732	12.6286	12.4273	12.0612	12.467	12.8923	12	12	13.7565	12	13.6326	13.8572	13.1664	12.3353	13.8463	12	12	12.9744	12	12	13.2015	12	13.2214	13.4402	12.0768	12.9445	12.8751	12	12	12.8343	12.7662	12	12	12	12
4093	PC(o-18:0/20:4)	pos	22.9405	22.9228	22.9009	22.9604	22.743	22.9052	22.7713	22.5197	22.5212	23.0007	22.311	22.6237	22.647	22.7779	22.9029	23.0154	22.5862	22.8538	22.5024	22.5847	22.2987	22.5965	22.5741	22.6113	22.6074	22.8421	22.6993	22.2319	22.4035	22.6364	22.4537	22.1524	22.5042	22.4247	22.6478	22.4733	22.3873	22.5824	22.584	22.547	22.5063	22.5349	22.463	22.3711	22.4499	22.2166	22.4718
3843	PC(p-38:5)	pos	23.2042	23.3502	22.6327	23.3831	23.112	22.6423	22.969	22.9631	22.7673	22.4224	23.0379	22.4483	23.2985	22.403	22.0391	22.1175	22.3266	22.137	22.6765	22.0434	22.5082	22.1937	21.7248	22.4393	22.2329	22.4727	22.4667	22.3916	22.3244	22.4166	22.2406	22.3876	22.1248	22.1877	22.0518	22.373	22.2193	21.8344	21.8148	21.8493	21.8945	22.3124	22.105	22.076	21.9711	22.0382	21.773
266	PG(18:2/18:1)	neg	15.3185	15.2221	14.0679	15.1392	14.8197	14.5254	15.0164	14.88	14.9241	14.6692	14.8845	15.8409	14.754	15.4692	14.6726	15.5106	15.7824	15.3818	14.8993	15.2022	15.178	15.2028	14.5233	15.1029	14.9401	14.3787	15.1364	15.0319	15.3504	15.1354	14.6243	14.8696	14.7717	14.6963	15.3621	15.5541	14.7615	15.0695	15.6621	15.5985	15.455	14.58	14.8488	14.5983	15.433	14.8311	15.0746
137	PE(18:1/20:4) DB	neg	19.3547	19.0245	19.3256	18.9043	18.2348	18.9159	18.8258	18.851	18.1968	19.0755	18.4314	18.1294	18.1348	18.9767	19.1461	19.0979	18.0336	18.2238	17.6191	17.4667	18.3855	18.3519	18.8105	18.4409	18.5082	18.3517	18.1234	18.8658	18.1494	18.2155	18.4718	17.4947	19.0544	18.2791	17.5571	18.2806	17.9965	17.4759	17.7201	17.9096	18.5113	18.3873	18.7511	18.3591	18.5403	18.2732	18.6567
3748	PC(38:4)	pos	17.6008	17.8431	17.5281	17.5118	17.5659	17.2178	17.948	17.344	17.5349	16.9322	16.5169	17.7234	17.4764	17.5859	17.7271	17.6013	17.6157	17.1296	17.3638	17.648	16.8503	17.1477	17.4414	17.3351	17.3941	17.4655	17.3559	17.4488	17.626	17.063	17.2254	17.1703	17.2338	17.291	17.5283	17.2142	16.9426	17.4551	17.3186	17.108	17.4039	17.3448	17.5391	17.088	17.4426	16.8855	17.3164
40	PI(18:0/20:5)	neg	23.7714	23.7723	23.1925	23.7258	23.2313	22.7992	23.3339	23.5178	23.0659	23.1127	23.2754	22.1154	23.1801	22.3583	22.2193	21.9655	21.539	21.8794	22.5696	21.7104	22.6263	21.7444	22.5677	22.3757	22.7712	22.4212	22.3849	22.9514	22.1442	22.5681	22.16	22.4216	22.5759	22.5832	21.6512	22.0294	22.4293	21.4872	21.3777	21.5006	21.2379	22.3364	22.3443	22.3759	22.2303	21.8021	21.3253
4518	CE(22:4)	pos	16.8339	17.8601	15.6737	16.6671	18.3059	16.4748	17.6425	16.8649	17.7654	17.0049	17.0168	18.352	16.9873	17.1479	16.1115	18.2162	17.9361	16.4179	15.9381	16.7025	17.4639	17.8996	17.3568	17.4516	18.5382	17.7274	17.5888	17.6538	17.4072	17.5505	17.2783	17.5492	16.8953	17.8565	17.3771	17.3417	17.2558	18.1859	18.1136	17.5769	17.6861	17.3886	18.6274	17.2593	18.1031	17.1816	17.5912
3801	PC(20:4/22:4)	pos	17.7686	17.7977	17.29	17.1523	18.1596	17.8068	18.4998	16.9367	18.229	18.7809	16.6888	18.9238	16.989	18.0824	18.0433	18.103	19.0385	17.8265	17.3728	16.6101	19.3445	18.7333	18.2002	18.3341	18.8715	17.7503	17.6621	18.1602	17.5169	17.7395	16.4783	18.2393	18.1178	18.8093	17.8117	18.4183	18.2268	19.0023	18.684	18.1996	17.5943	18.2047	17.5449	17.9871	17.5722	18.0552	18.5964
3581	LPC(0:0/18:0)	pos	26.0849	26.1438	25.8939	25.9633	25.8752	25.8885	25.8653	25.9888	25.8034	26.0796	25.9236	26.0972	26.0494	26.0048	26.0185	25.8923	26.0013	25.7303	25.8239	26.0641	25.5984	25.693	25.5824	25.766	25.7804	25.6009	25.5556	26.4901	25.8329	25.8099	25.7409	25.5123	25.8705	25.659	25.9188	25.399	26.0155	25.6208	25.7077	25.7472	25.6656	25.8407	25.6586	25.5914	25.4434	25.9174	25.5692
4239	TG(20:5/20:5/22:6)	pos	21.7229	21.6229	21.8205	21.1874	21.5141	20.9093	22.1683	21.3395	21.3961	21.4103	21.4897	20.781	20.2029	20.2413	21.7288	21.6719	19.6905	20.3147	21.3716	19.6373	20.9006	20.1916	20.9534	21.8124	22.6282	22.2849	22.3538	21.0103	20.6177	22.0861	21.261	21.5613	20.982	21.7656	20.6427	20.8269	21.9102	20.5143	20.4571	19.8815	19.9268	21.3534	22.3187	21.3558	22.1125	20.5381	20.4827
3791	SM(d16:0/18:1) [M+Na]+	pos	26.3594	25.4029	26.3872	26.3686	26.0322	26.3747	26.3633	26.0071	26.1531	26.4852	25.9626	26.229	26.1697	26.142	26.5905	26.3903	26.03	26.1303	25.9525	26.0201	25.7904	26.0623	25.6365	26.1296	26.2923	26.3401	26.0382	26.2908	26.0315	26.2544	26.1128	25.9926	26.2795	26.1357	26.1467	26.113	26.0729	26.2445	26.1402	26.0312	25.6249	26.3063	26.0172	26.1546	26.1836	25.9597	26.0194
3817	SM(34:1,2-OH)	pos	26.3594	25.4029	26.3872	26.3686	26.0322	26.3747	26.3633	26.0071	26.1531	26.4852	25.9626	26.229	26.1697	26.142	26.5905	26.3903	26.03	26.1303	25.9525	26.0201	25.7904	26.0623	25.6365	26.1296	26.2923	26.3401	26.0382	26.2908	26.0315	26.2544	26.1128	25.9926	26.2795	26.1357	26.1467	26.113	26.0729	26.2445	26.1402	26.0312	25.6249	26.3063	26.0172	26.1546	26.1836	25.9597	26.0194
3785	PC(16:0/18:3)	pos	23.4322	23.3422	24.1452	23.0596	23.7184	22.7476	24.0458	23.2279	23.7901	23.7754	22.9675	23.5282	23.8738	22.8188	23.4336	23.9097	22.3948	23.3639	22.8537	22.7114	23.5511	22.4752	22.9457	23.2735	22.9462	23.1242	23.8427	23.6326	23.1488	23.2184	23.0976	23.2021	22.6981	22.9507	22.7306	22.6121	23.01	22.4715	22.9883	22.6325	23.2264	22.3242	23.7176	22.103	23.8028	21.9047	23.8087
93	PC(18:0/18:3)	neg	22.2685	22.4253	21.6855	22.167	21.7207	21.9724	21.7112	21.6996	21.7841	21.5025	21.6496	21.3912	21.8023	21.9067	21.2621	21.4351	21.3634	21.0579	21.4775	21.2335	21.6217	21.0942	21.8284	21.0633	21.0971	21.1697	21.0617	21.696	21.3879	21.1823	21.3396	21.2641	21.7974	21.5144	20.8974	21.0627	21.3003	21.0613	20.9547	21.0513	20.8664	21.5437	21.1914	21.3295	21.1523	21.4333	20.9969
3662	SM(d18:1/14:0)	pos	19.4445	19.7047	18.94	19.4553	19.1603	19.1053	19.0882	19.2562	18.9722	19.1821	19.3191	19.3085	19.1882	18.767	19.2844	19.0286	19.0185	19.1384	18.9232	18.6725	18.7262	18.9709	18.8309	18.9416	19.0974	19.2014	18.8602	19.1018	18.8377	19.467	18.9498	18.8309	18.9313	18.809	18.7762	19.1313	19.0353	18.942	18.7494	18.7703	19.0302	19.1356	19.0333	18.9308	19.3226	18.8106	18.6249
3943	PC(p-18:0/20:4)	pos	25.0465	24.8844	24.9387	25.0081	24.9485	25.191	24.648	24.5814	24.7675	25.0569	24.2792	24.9396	24.8181	24.7887	25.0109	25.1807	24.7801	24.9397	24.2417	24.4966	24.4183	24.8651	24.8644	24.8531	24.7251	25.0278	24.7305	24.1019	24.2898	24.6947	24.9342	23.8936	24.9758	24.6525	24.5912	24.7647	24.826	24.9698	24.6989	24.8057	24.7263	24.9768	24.6299	24.9046	24.6392	24.6309	24.494
4074	SM(d17:1/20:0) [M+H]+	pos	18.9832	19.2025	19.0607	19.3114	18.9834	19.0739	18.8382	18.8437	18.8495	19.6624	19.0858	19.6661	18.947	18.9913	19.6318	19.1234	19.1598	19.4165	18.7849	18.9726	18.3763	19.4685	19.0513	19.0895	19.1427	19.3106	19.184	18.6895	18.9712	19.5738	19.0549	18.6694	19.256	19.0828	19.4675	19.2687	19.1323	19.2431	19.2863	18.99	19.0681	19.4015	19.3176	19.08	19.3103	19.2367	19.2594
3769	DG(18:0_20:5)	pos	18.3718	19.2342	17.7528	18.7007	18.9759	17.7479	18.9894	19.0241	18.6472	18.7124	18.773	18.1644	18.8274	17.9779	17.0328	17.9361	17.5346	17.7231	17.9182	17.7191	18.488	17.7727	18.0891	18.0536	18.2947	18.1464	18.4478	18.7972	18.2735	18.4922	17.8587	18.6173	17.7211	18.6225	17.6741	17.9527	18.2493	17.7248	17.604	17.3908	17.3011	18.0141	18.1577	17.7806	18.1697	17.6593	17.337
3540	LPC(22:4/0:0) [M+H]+	pos	20.9518	21.2354	20.6374	20.9723	21.1971	20.5934	20.6934	20.9556	21.0621	20.4764	20.6307	20.8833	21.0963	20.948	20.099	20.3045	21.0812	19.6222	20.4859	20.9089	20.8982	20.6245	20.8882	20.1448	20.4341	20.067	19.8452	21.0905	20.8719	19.9683	19.9073	20.7808	20.275	20.6475	20.3692	19.9889	20.5611	20.481	19.8885	20.216	19.9553	20.4733	20.3699	19.8768	19.9796	20.2318	20.038
188	PE(16:0_20:5)	neg	21.4657	21.4604	20.7278	21.247	20.7089	20.1301	20.9287	21.4492	20.5725	20.2214	21.4505	19.8891	20.776	20.2224	20.0112	19.9359	19.2428	19.6338	20.1077	18.9616	20.4606	19.3791	20.0618	19.7422	20.2858	19.7735	19.833	20.5912	20.0279	20.1547	19.9924	19.9158	20.0514	19.7951	19.0264	19.7346	19.7766	19.1993	19.0949	19.2459	19.0341	20.1069	20.18	19.8304	20.113	19.7495	19.1883
181	PC(14:0/20:4)	neg	18.5051	18.57	18.4081	18.328	18.2571	18.6148	17.9337	18.1648	18.0443	18.3979	18.2992	18.1642	17.8835	18.2333	18.8593	18.5733	18.0863	18.293	18.1148	18.053	17.8179	17.9834	18.3931	18.0441	18.1205	18.4029	18.2746	18.2596	17.8881	18.3322	18.4748	17.6531	18.4213	17.9626	17.7743	18.0905	18.1378	17.9489	18.2382	18.3862	17.8419	18.3745	18.3976	18.2991	18.4146	18.4025	18.1641
95	PC(17:0/20:4) DB	neg	21.3407	21.327	21.7331	21.129	21.3515	21.4254	21.1835	21.0379	21.3167	21.8564	20.773	21.8469	21.0861	21.9256	21.8981	21.9522	21.7466	21.779	20.8732	21.7552	20.8841	21.6281	21.6703	21.3572	21.4167	21.5877	21.2861	21.5653	21.3775	21.4563	21.5548	20.6668	21.6567	21.5212	22.0711	21.4662	21.5727	21.6588	21.7963	21.6051	21.5796	21.3522	21.683	21.4132	21.4848	21.7286	21.6718
4286	TG(22:5/22:6/22:6)	pos	21.8514	21.5771	21.1558	21.6212	21.3807	20.4275	21.3361	21.2436	20.9928	19.9687	21.2768	20.816	20.331	20.441	20.6979	21.2863	20.4012	19.5137	20.7742	19.7906	20.5623	19.6898	20.6898	20.4985	21.7043	20.8612	21.1083	20.9875	20.4405	20.6948	20.3885	21.1431	20.7963	20.7614	20.514	20.6216	21.2307	20.5567	19.9459	19.6997	19.2614	20.4631	21.09	20.9286	20.9257	20.4484	18.9114
3951	PC(16:0/22:4)	pos	21.6424	21.7651	21.3072	21.6423	21.5324	21.4002	21.1136	21.3082	21.33	20.8436	20.8432	21.125	21.11	21.5183	20.8186	21.0565	21.2005	20.7508	20.8087	20.8583	21.1112	20.5942	21.2933	20.5328	20.5814	20.5939	20.4189	21.4739	20.8888	20.5506	20.8667	20.7752	20.9236	20.8959	20.4419	20.5954	20.7925	20.8733	20.6899	20.7644	20.5303	20.905	20.6284	20.6059	20.6179	20.7452	20.5197
115	LPC(20:4/0:0)	neg	19.7814	19.8643	19.725	19.5988	19.7666	19.8603	19.5913	19.5034	19.8145	20.0992	19.1275	20.3463	19.382	20.2757	20.1992	20.1322	20.4241	19.669	19.5117	20.3647	19.6023	20.2839	20.2149	19.7151	19.8977	19.9909	19.4851	19.4444	19.8258	19.5172	19.7055	19.3573	19.8302	19.8032	20.2501	19.5988	19.9247	20.0167	20.0111	19.9051	19.911	19.8604	19.9453	19.6583	19.8426	19.9756	19.8177
17	PC(18:0/18:1)	neg	25.3739	25.3245	25.0304	25.239	24.8916	25.1044	25.0767	25.0102	24.8848	25.1161	24.7856	24.353	24.6864	24.9096	24.5615	24.7398	24.1871	24.252	24.6133	24.0954	24.482	24.3438	24.9971	24.249	24.3859	24.5532	24.3156	25.1211	24.4524	24.3033	24.4834	24.3642	25.0124	24.5313	23.9804	24.4215	24.6578	24.2071	23.9511	23.9737	23.7021	24.5669	24.5933	24.6464	24.2659	24.5467	23.7064
4136	SM(d16:1/22:0)	pos	17.0304	17.5242	16.9652	17.2838	17.3796	16.7305	17.6683	17.3303	17.2645	17.2364	17.401	17.6862	17.2287	16.4772	16.7589	16.7194	16.4866	17.0257	17.003	16.53	16.7215	16.8986	16.713	17.0382	17.3349	17.0249	17.2774	16.798	16.8005	17.5285	16.6951	17.3989	16.2183	16.8839	16.8155	16.5445	16.9467	16.5863	16.8433	16.4234	16.8247	16.8122	17.5805	16.3091	17.1184	16.7048	16.3585
4279	TG(18:3/20:4/22:6)	pos	25.0552	25.1048	24.996	24.8861	25.2226	24.2982	25.4111	24.8916	25.1331	24.6403	24.9682	25.3596	24.6046	24.8411	24.7218	24.7831	24.6426	24.3651	25.0521	24.4916	24.8474	24.3519	24.7603	24.787	25.7609	25.0477	25.1938	25.2566	24.9654	25.102	24.5854	25.6011	24.5685	25.2758	24.9934	24.8275	25.2771	24.8353	24.7238	24.3073	24.1157	24.6752	25.4026	24.7712	25.1673	24.5554	24.2102
3539	LPC(0:0/22:4) [M+H]+	pos	17.9464	18.2517	17.5021	17.9608	17.9264	17.8262	17.1684	17.7665	18.1219	17.627	17.435	17.6239	17.9273	17.9533	17.4811	17.2896	18.2159	16.6534	17.5796	17.9228	18.1307	17.6245	17.7963	17.1117	17.7622	17.2011	17.0795	17.9557	17.8145	17.1804	16.9096	17.6694	17.431	17.6788	17.3263	17.3118	17.5554	17.5397	17.2267	16.8205	16.3608	17.1033	17.3389	16.9565	16.9765	17.4302	17.0917
3920	SM(42:5,2-OH)	pos	18.772	18.2629	18.0427	17.0855	18.6778	18.5191	18.1806	18.3327	18.1384	18.1965	18.3065	18.9223	18.1507	18.7594	19.4833	19.5366	19.7153	18.618	17.814	18.7474	17.7626	19.2012	18.4197	18.9385	19.2279	18.9781	18.4008	18.4291	18.4615	19.1077	18.8772	18.3094	18.7925	18.6645	18.6871	18.6812	18.5535	19.7525	19.2601	19.4207	19.1674	18.5209	18.8576	18.088	19.0783	18.7352	19.0886
20	PE(18:0/20:4)	neg	24.2239	24.2508	24.3853	24.1189	24.1396	23.6208	24.3602	24.0404	24.1801	23.8353	24.0658	24.2935	24.0567	24.4	24.1435	24.3812	24.031	23.9726	23.416	23.5444	24.122	23.6352	23.8055	23.8936	23.8107	23.7577	23.9611	24.3055	24.0854	23.7334	23.5013	23.6212	23.6049	23.6529	23.9206	23.7313	23.5393	23.5385	23.9082	23.7582	23.7381	23.4843	24.2524	23.4676	23.9199	23.6755	23.6705
3673	SM(d18:2/16:0)	pos	22.8914	23.147	22.9098	22.6769	22.629	22.9303	22.8021	22.5992	22.5976	23.081	22.2097	23.2108	22.44	22.7835	23.0459	23.1374	22.7474	22.9609	22.2866	22.5252	22.2468	22.8857	22.7717	22.5883	22.6777	22.8978	22.4902	22.4963	22.2763	22.718	22.6069	22.0767	22.8086	22.609	22.8391	22.6479	22.6795	22.6869	22.7453	22.5925	22.4608	22.7856	22.6165	22.5778	22.8927	22.4289	22.3748
3944	PC(p-18:0/20:4)	pos	22.4458	22.4212	22.2334	22.4065	22.4758	22.5167	21.9899	21.9236	22.1911	22.4114	21.5072	22.4303	22.3739	22.2026	22.2149	22.5313	22.0918	22.3071	21.3741	21.7644	21.7705	22.2604	22.2024	22.1219	22.1678	22.3849	21.8686	21.3733	21.5116	22.0086	22.2727	21.0674	22.2833	22.0427	21.8301	22.0919	22.0465	22.3197	22.0277	22.0958	22.0892	22.3377	21.8909	22.1248	21.8964	21.9403	21.8516
79	PC(22:6/16:1)	neg	20.3912	20.2512	20.2851	20.0006	19.9206	20.196	19.91	20.089	19.8241	20.1143	19.9287	20.2186	19.6924	20.5356	20.2054	20.0141	20.1155	20.0536	19.963	20.2184	19.4603	19.9009	20.0206	19.6276	19.8561	19.8426	19.5326	19.9712	19.7479	19.9571	19.9467	19.6634	20.2322	19.5627	20.0283	19.9907	19.6584	19.8299	20.0393	20.2153	19.9616	19.9016	19.7806	19.8158	19.9162	20.0012	19.8003
4262	TG(16:1/20:5/22:6)	pos	23.7916	24.123	24.0625	23.7061	24.3603	23.3342	24.7847	23.7142	24.2652	24.0929	24.0355	24.277	23.3179	23.5681	23.8345	23.7148	23.1669	23.5645	24.0668	23.1768	23.7707	23.0728	23.5279	23.8491	25.0993	24.299	24.3828	24.2192	24.0318	24.5734	23.7499	24.7748	23.4345	24.5204	23.9522	23.7955	24.2865	23.5443	23.8573	23.2188	23.1685	24.0064	24.55	23.774	24.393	23.5205	23.5875
110	PE(o-20:0/20:4)	neg	20.1838	20.0718	20.1189	20.1419	20.0239	20.1615	20.1713	19.5161	19.6391	20.4746	19.2228	20.1218	19.9375	20.4253	20.2977	20.5611	20.2358	20.416	19.6144	19.9112	19.8123	20.2041	20.036	19.9117	19.5808	20.2239	20.1192	19.6141	19.8631	19.8534	19.749	19.4757	19.777	19.8765	20.2998	20.181	19.7694	20.1973	20.3939	20.2979	20.1025	19.9003	20.0969	19.7385	20.0475	20.1009	20.5047
4125	PC(18:0/18:1) [M+H]+	pos	28.8665	28.6339	28.5334	28.6844	28.3488	28.58	28.5566	28.4169	28.3955	28.5603	28.1308	27.9007	28.1499	28.2085	27.9083	27.9649	27.6685	27.5741	27.9724	27.4357	27.9655	27.602	28.5958	27.6253	27.9163	27.8627	27.8126	28.7245	27.9287	27.7668	27.9634	27.8678	28.4354	27.9924	27.2996	27.8665	28.096	27.6324	27.3872	27.3023	27.0403	27.9114	28.0256	28.0624	27.8946	27.8793	27.0744
4046	SM(d18:1/26:4)	pos	14.1236	14.6941	14.8772	13.7432	14.2295	13.8584	14.3867	14.3131	13.2948	14.4941	14.3934	14.681	13.4739	14.8489	15.2576	15.1159	14.7539	14.7826	13.9938	13.9688	14.0864	14.3889	14.7784	13.9149	14.5577	14.4456	14.12	14.1456	14.5114	14.2785	14.2215	13.1406	14.5649	13.5159	14.7563	14.4056	14.2524	14.4428	14.6075	14.8623	14.2707	14.6159	14.413	13.211	14.7095	14.0221	14.5831
4087	PC(p-36:1)	pos	20.2675	20.304	20.2237	20.0255	19.8859	20.5903	20.2465	19.8985	19.9849	20.5714	19.7354	19.8467	19.7706	20.0996	20.3522	20.6264	19.926	20.0943	19.6979	19.5704	19.62	20.2588	20.4875	20.1227	20.2721	20.5165	20.0757	20.3247	19.7682	20.0878	20.537	19.601	20.5433	20.2068	19.7767	20.3496	20.365	20.3464	19.9269	20.0835	19.7757	20.6073	20.2215	20.3747	20.1764	20.2145	19.81
276	PC(p-18:1/20:5)	neg	19.2193	19.0879	18.4332	19.311	18.6974	18.6266	18.7658	18.8085	18.3721	18.5073	18.9544	17.8193	19.0897	18.3767	18.0665	18.1858	17.9267	18.1535	18.5125	17.7696	18.3874	17.6762	18.2219	17.9635	18.1132	18.4444	18.2331	18.476	18.2029	18.0461	18.1937	18.2646	18.1841	17.6306	18.1206	18.196	17.5269	17.7155	17.4123	17.9506	17.0603	17.9868	17.8146	18.1338	17.6408	18.1083	17.5949
3902	PC(16:0/22:5)	pos	24.1121	23.8613	23.5703	23.9673	23.1325	23.3397	23.4659	23.6732	23.6375	23.4839	23.7305	22.8812	23.9249	22.9036	23.5223	22.7434	22.7492	22.8867	23.4724	22.6898	23.2708	22.9815	22.98	23.2626	23.4365	23.1389	23.065	23.8886	22.9819	23.2009	22.8288	23.1593	22.9625	23.1146	21.4721	22.8865	23.0833	22.7273	22.6954	22.6314	22.5957	23.1481	22.9605	23.2164	23.1276	22.8363	22.7465
4047	PC(p-18:0/20:3) [M+Na]+	pos	19.092	18.877	19.1929	18.9069	18.8666	19.0807	18.6387	18.6946	18.7527	19.0144	18.3103	18.9791	18.5917	18.8294	19.1886	19.1227	18.6468	18.6953	18.3446	18.5872	18.2062	18.8766	19.0086	18.7498	18.9598	18.852	18.8902	18.7118	18.5738	18.7146	18.6714	18.3165	18.9078	18.7881	18.6625	18.5208	18.6705	18.5529	18.6252	18.4083	18.5887	18.8592	18.8032	18.6639	18.8971	18.3758	18.4731
3724	SM(t18:0/16:0) [M+Na]+	pos	17.5771	17.5122	17.4455	17.4209	17.5309	17.3163	17.6062	17.3352	17.2278	17.8419	17.4302	17.5808	17.6856	16.8227	17.2305	17.5393	17.3231	17.7197	16.4814	17.1839	17.0962	17.504	17.544	17.5918	17.126	17.4298	17.6705	17.4606	17.1429	17.7853	17.3965	17.0533	17.3091	17.4461	16.9734	17.3152	17.3939	17.4049	17.2327	17.2958	17.2382	17.458	17.4594	16.9826	17.2731	16.8959	17.2531
4096	PC(o-18:0/20:4)	pos	19.7289	20.1106	19.6487	19.6676	19.804	19.5559	20.1762	19.3019	19.4356	19.7736	19.0055	19.6584	19.4211	19.4999	19.6438	20.2313	19.9443	19.517	19.1691	19.9398	19.079	19.76	19.9068	19.7216	19.9599	19.5236	20.0125	19.7901	19.9344	20.1002	19.6868	19.4466	19.1951	19.5162	19.628	19.3677	19.7839	19.9182	19.8919	19.4811	19.5959	19.4443	19.7942	18.9568	19.5692	18.9972	19.3584
205	SM(34:1,3-OH)	neg	19.2653	19.4419	19.4551	19.4797	19.3105	19.1824	19.5603	19.2346	19.4419	19.7808	18.8145	18.9988	19.2821	18.786	19.5332	19.6683	18.7938	19.0513	19.1199	18.6854	19.1024	19.003	19.2408	19.2809	19.3641	19.4903	19.098	19.2887	19.0867	19.2914	19.2441	18.9762	19.4261	19.124	19.0334	19.0877	19.3482	19.0388	18.6852	18.6895	18.5222	19.45	19.5965	19.2324	19.2285	18.9589	18.7257
67	PC(16:0/18:3)	neg	22.6558	22.6713	23.2289	22.4773	22.4653	22.1802	23.1796	22.5401	22.534	22.9791	22.4987	22.2613	22.4487	22.2929	22.7557	23.0823	21.8018	22.6763	22.3946	22.0868	22.4667	21.5512	22.3907	22.482	22.2452	22.556	22.9491	22.7261	22.28	22.3928	22.4137	22.3396	22.1275	22.131	22.1458	22.1243	22.1027	21.657	22.351	22.1113	22.1114	21.9294	22.894	21.7733	22.687	21.6466	22.5958
3882	SM(d18:0/16:0)	pos	20.9849	21.2031	20.7724	21.0768	19.7378	20.9223	21.4495	20.9399	20.7782	21.3637	20.9817	20.7896	20.9217	20.6559	20.9642	21.3631	20.6492	21.0363	20.8401	20.6794	20.2903	20.6663	21.0315	21.0203	21.0883	21.4346	20.9022	21.2551	20.8628	21.0772	21.1614	20.6999	20.7362	20.854	20.0018	21.0595	20.8546	20.8952	20.6487	20.9034	20.3401	21.2243	21.0182	20.5194	21.1022	20.8247	20.4753
4118	PC(18:0/16:0)	pos	22.5444	22.504	22.4868	22.399	22.3031	22.4793	22.4157	21.9728	22.2207	22.739	21.7337	22.5475	22.0711	22.4415	22.1244	22.25	22.2563	21.992	21.945	22.1831	21.8274	21.8859	22.4441	21.8106	21.7877	22.0491	21.8748	22.4432	22.0603	21.8261	21.9959	21.9085	21.995	22.154	22.262	21.7561	22.0946	21.7378	22.0082	21.7327	21.6612	21.9023	21.8899	21.8005	21.9047	21.9332	21.9033
4076	PC(p-18:0/20:4) 2	pos	18.1668	17.9046	18.0036	18.0341	18.1086	18.1663	17.9064	17.5608	17.9312	18.6455	17.2935	18.6937	17.6696	18.3528	18.2944	18.2237	18.4965	18.251	17.3535	17.8417	17.7478	18.553	17.9836	17.9944	17.8528	18.2353	17.4507	17.948	17.9426	17.8711	17.4876	17.2172	17.8425	18.3104	18.32	17.7586	17.9299	18.2944	18.0535	17.5371	18.0295	17.8822	17.9828	17.7148	18.2183	17.608	18.1024
3772	SM(40:5,2-OH)	pos	12	13.5285	12	12.7311	13.4341	13.5011	12	12	12.5014	13.3568	12	12.9956	13.189	12.2255	12.8572	13.6855	13.4414	14.3364	12	13.3737	12	14.1075	13.3991	13.7469	13.5268	13.4506	12.7621	12	12	13.8811	13.3521	12	12	13.6325	13.5543	12.4178	12.8572	13.7891	13.8009	13.8894	12	13.9246	12	12.6443	13.6143	13.5782	14.092
3675	SM(34:2,2-OH)	pos	24.8706	25.0007	24.8806	24.7336	24.6086	24.8976	24.753	24.5478	24.6116	24.9446	24.2931	24.9886	24.4636	24.6947	24.9741	24.964	24.6929	24.7892	24.4276	24.4265	24.338	24.7693	24.7879	24.5782	24.6214	24.8216	24.5574	24.4806	24.3301	24.6592	24.5931	24.1947	24.7618	24.6268	24.7568	24.6172	24.5939	24.6186	24.6433	24.5669	24.2671	24.7098	24.6037	24.6609	24.7836	24.4457	24.4019
128	PC(19:0/20:4)	neg	19.6625	19.5054	19.9116	19.6083	19.5632	19.6956	19.4145	19.3237	19.4136	19.9752	19.4142	20.094	19.1825	20.4844	20.1806	19.8928	20.0028	20.0173	19.4694	20.0576	19.0176	19.8873	19.6288	19.4785	19.642	19.899	19.3398	20.1055	19.792	19.8001	19.8594	19.1325	19.7392	19.5479	20.4178	19.6563	19.6307	19.8113	20.1474	19.8259	19.7942	19.6392	19.7831	19.6764	19.6109	20.0771	20.0333
4132	PC(20:0/20:4)	pos	19.8642	19.8577	20.2059	19.8308	20.0036	19.5269	20.1508	19.5695	19.7731	19.8819	19.7166	20.2913	19.544	20.439	19.5721	19.8954	19.7001	19.8927	19.262	20.0386	19.3933	19.5193	19.4801	19.2742	19.6983	19.3382	19.5009	19.996	19.7595	19.3024	19.1423	19.58	18.5166	19.3718	20.197	19.38	19.484	19.006	20.0077	19.3178	19.4539	19.019	19.6991	18.8927	19.4528	19.3832	19.1492
16	PC(18:0/20:3)	neg	24.6886	24.6665	24.3446	24.4702	24.237	24.4084	24.1445	24.0772	24.1695	24.4346	24.018	24.7365	24.0565	24.9278	24.436	24.3692	24.4642	24.259	23.8968	24.4504	23.9357	24.2452	24.4176	23.908	23.9638	24.1013	23.7681	24.5806	24.3213	23.8675	23.9937	23.9078	24.3531	24.097	24.5566	24.1297	24.1325	24.0053	24.2689	24.1429	24.0722	24.1458	23.9927	24.1506	23.9532	24.4063	23.8827
4255	TG(18:3_20:4_22:6)	pos	20.8464	20.6314	20.566	20.3725	20.4499	19.588	20.9083	20.2585	20.2191	19.7905	20.4064	20.2311	19.7351	19.7469	20.281	20.1483	19.1025	19.238	20.3591	19.028	19.7306	18.7409	19.4632	20.0426	21.0315	20.471	20.6879	19.8868	19.8802	20.4233	19.4669	20.6355	19.5162	20.1311	19.7921	19.6205	20.3722	19.337	19.4654	19.0671	18.5945	19.9878	20.7482	19.9549	20.4946	19.3299	19.1685
249	SM(36:3,2-OH)-2	neg	16.4509	16.5955	17.1131	16.5465	16.7701	16.6773	16.761	16.3781	16.5365	17.2368	16.1664	17.1611	16.3866	16.9712	17.1899	17.4089	16.4054	17.3551	16.4067	16.695	16.1776	16.8306	16.7937	17.1251	17.1272	17.4221	17.3185	16.8316	16.6624	17.336	17.1049	16.1482	16.9581	16.6551	17.0472	17.0816	16.7332	16.9985	17.328	17.111	17.1768	16.6448	17.5036	16.6328	17.2971	16.7947	17.4526
4403	TG(16:0/18:1/20:4)	pos	27.3549	27.0213	26.3397	27.0838	26.3433	25.8925	26.8546	26.5461	26.3239	25.5699	26.6606	26.3482	25.7988	26.9921	26.1884	27.2333	26.6617	25.3175	25.9786	25.5802	26.3824	25.5284	26.1688	26.0099	26.6647	26.3754	26.8531	26.4769	26.2436	25.6535	25.8068	26.6427	25.79	25.8445	26.1705	25.8447	25.6116	26.1398	25.8249	26.1019	25.4562	25.3024	26.7262	26.5685	26.4294	25.9874	25.1706
4083	PE(p-18:0/20:4)	pos	21.6677	21.6509	21.578	21.5994	21.7549	21.5247	21.7008	21.2291	21.4882	21.9664	20.8756	21.9466	21.7267	21.8585	21.5839	22.1436	22.0296	21.6797	21.1181	21.6597	21.5634	21.9461	21.8791	21.3955	21.3332	21.7043	21.6712	21.3836	21.6295	21.3153	21.1983	21.2661	21.3869	21.586	21.8753	21.5962	21.507	21.9443	21.8825	21.6231	21.5586	21.3428	21.6561	21.1858	21.7718	21.4122	21.577
3462	LPC(0:0/16:2)	pos	16.5096	16.5146	16.5589	16.4336	16.6891	17.1117	16.271	16.5078	16.4615	17.1682	16.2325	16.7983	16.8433	16.6332	16.4612	16.5009	16.6383	16.4782	16.3491	16.8546	16.3775	16.7223	17.2704	16.6228	16.1866	16.4179	16.169	16.3936	16.507	16.4152	16.8645	16.1847	17.1281	17.0084	16.4183	16.3761	17.0559	16.714	16.4361	16.3863	16.3959	16.905	16.4226	16.4853	16.6155	16.8219	16.4869
3811	PC(p-16:0/20:5) [M+Na]+	pos	20.9779	19.9036	20.814	20.9876	20.4685	20.4061	20.562	20.5321	20.2072	20.7482	20.1784	19.5964	20.5159	20.4361	20.8869	20.2013	20.0983	20.4409	19.8217	19.53	19.9629	19.7842	19.5021	20.3839	20.4672	21.1908	20.1431	19.8128	19.7376	20.2405	19.6822	19.505	20.0445	19.689	19.3348	19.7562	19.7244	19.55	19.638	19.8817	19.6101	20.5968	20.2676	19.8143	20.28	19.7153	19.46
3750	SM(t16:1/18:0) [M+Na]+	pos	19.0648	19.3269	18.9582	19.0475	19.5839	18.8728	19.6546	19.0252	19.4634	19.6524	18.7227	19.3734	19.7151	18.552	18.8264	19.6301	19.0022	18.9672	18.6418	18.7226	19.0065	18.9191	19.1066	19.1139	19.3585	19.2619	19.3438	19.1417	19.2232	19.0642	19.2523	18.8862	18.8338	19.1804	18.8615	18.9083	19.1672	19.0654	18.3809	18.52	18.6111	19.2234	19.6915	18.629	19.4329	18.498	18.6259
3915	SM(t18:1/20:4)	pos	20.877	20.681	20.9206	20.7395	20.518	20.9555	20.5655	20.5359	20.425	21.2793	20.2494	20.6958	20.4988	21.0129	21.4937	21.1493	20.7534	21.2843	20.1986	20.6071	20.1961	20.7475	20.7152	20.799	20.82	21.6512	20.3753	20.232	19.9573	20.6215	20.4945	19.7489	20.8508	20.3999	20.3559	20.7784	20.5536	20.8725	20.8402	21.1871	20.9789	21.2424	20.8777	20.672	20.819	20.6587	20.8754
3497	LPC(20:4/0:0) [M+H]+	pos	28.0567	28.4535	28.2459	28.1178	28.2993	28.415	28.0284	27.8232	28.2188	28.6071	27.4337	28.9467	27.8381	28.796	28.6801	28.6606	29.1923	28.007	27.6701	28.9977	28.1548	28.8938	28.8501	28.3164	28.4778	28.4337	28.0717	28.0617	28.3637	28.107	28.1966	27.8875	28.2064	28.5747	28.7782	28.1375	28.6006	28.7719	28.6428	28.373	28.4744	28.4371	28.4154	28.0111	28.4633	28.3642	28.2815
3732	PC(16:0/20:5)	pos	29.6192	29.7505	29.0492	29.6207	29.2541	28.719	29.0047	29.4442	28.8899	28.9292	29.4343	27.9789	29.1994	28.2061	28.3615	28.1348	27.5639	27.9512	28.728	27.6361	28.3589	27.8271	28.0134	28.1925	28.5645	28.3131	28.0782	29.003	28.1924	28.592	28.4548	28.3675	28.5237	28.3341	27.318	27.942	28.4751	27.7371	27.4348	27.3837	27.335	28.4648	28.1492	28.3059	28.2563	28.0373	27.1713
3755	PC(44:10) DB2	pos	18.2155	18.1027	17.7181	17.7097	18.037	17.9239	17.575	17.6635	17.7942	17.699	17.0601	18.2003	17.7706	17.7471	17.6789	17.8731	18.018	17.4915	17.0383	17.355	17.5163	17.8359	17.7014	17.6986	17.905	17.8307	17.438	17.6932	17.4291	17.2762	17.5926	17.0902	17.4448	17.6104	17.7573	17.3366	17.3752	18.0698	17.482	17.7851	17.6593	17.5973	17.5233	17.5351	17.6254	17.5681	17.1625
3632	SM(32:1,3-OH)	pos	17.5049	17.6728	17.3255	17.5767	17.2106	17.2675	17.5562	17.2621	17.2843	17.5089	17.2051	17.5033	17.5488	17.1796	17.4036	17.5086	17.2157	17.0741	17.3699	16.7322	17.1132	17.102	17.2508	17.3298	17.3152	17.0904	17.1678	17.1189	17.0524	17.1417	17.2532	17.2256	17.5877	17.1893	17.3662	17.2137	17.422	17.0823	16.7605	16.7117	16.6995	17.2368	17.3759	17.3034	17.6373	17.2849	16.6647
3950	PC(o-16:0/20:4) [M+H]+	pos	25.5015	25.5565	25.4239	25.5046	25.414	25.5068	25.2443	25.1513	25.2326	25.5497	24.7908	25.2905	25.2869	25.2514	25.5646	25.683	25.1676	25.4062	24.8225	24.9885	24.9268	25.2003	25.2426	25.2942	25.0007	25.4883	25.3627	24.6204	24.8173	25.11	25.1523	24.5813	25.2485	25.0134	24.9775	25.0463	25.0996	25.1679	25.2427	25.1599	25.2319	25.2641	25.0684	25.1771	25.1496	24.8733	24.9334
123	PC(20:0/20:4) DB	neg	20.1525	19.9223	20.2992	20.0908	20.0929	19.8257	20.2014	19.9334	19.9497	20.0629	19.972	20.3668	19.5856	20.6664	19.8367	20.1166	19.7673	20.163	19.7096	20.1351	19.5117	19.5938	19.6332	19.4292	19.7824	19.6255	19.6298	20.0922	19.9792	19.43	19.3731	19.6854	18.9878	19.4779	20.363	19.6359	19.6434	19.1397	20.0808	19.6102	19.6345	19.3819	19.8572	19.2149	19.476	19.6833	19.3875
42	PC(18:0/18:2)	neg	27.9501	27.8516	27.6978	27.9513	27.6243	27.6633	27.7966	27.65	27.6736	27.8026	27.5623	27.7509	27.7076	27.8424	27.5374	27.5816	27.5896	27.622	27.5863	27.5134	27.4331	27.3815	27.4795	27.2713	27.3198	27.4462	27.3851	27.8934	27.4891	27.2985	27.265	27.3534	27.5012	27.2919	27.6837	27.4838	27.3703	27.2831	27.4706	27.352	27.3409	27.3206	27.3427	27.3247	27.3261	27.4574	27.2756
113	PC(18:0/20:2)	neg	21.469	21.2298	20.7017	21.2413	20.6615	21.06	20.7167	20.8549	20.6968	20.815	20.7233	20.9209	20.4336	21.4269	20.6182	20.5499	20.8189	20.5001	20.5859	20.7419	20.2562	20.5583	20.741	20.112	20.3301	20.4717	19.9579	21.0974	20.5936	20.2508	20.4524	20.2726	20.7995	20.3987	20.7711	20.492	20.2395	20.3528	20.4754	20.4528	20.0983	20.6121	20.1069	20.6351	20.2516	20.73	19.9138
237	PC(18:2_20:4)	neg	22.8718	22.7809	22.9254	22.6886	22.7792	23.0092	22.6447	22.5017	22.6624	22.9821	22.4492	23.4485	22.5505	23.2168	23.2843	23.192	23.2906	23.4764	22.4351	23.2457	22.487	22.8939	22.8209	22.7904	22.7715	23.022	22.6047	22.7021	22.7477	22.8914	22.89	22.2606	22.7188	22.624	23.421	22.8592	22.7083	23.0273	23.2098	23.12	23.1147	22.8495	22.9205	22.6069	22.6835	22.881	22.9357
170	PE(p-20:0/20:4)	neg	18.9333	18.7597	18.9628	18.7446	18.6843	18.7885	18.9384	18.3378	18.4422	19.2071	17.9634	18.7825	18.7052	19.4965	19.0474	19.4405	19.2308	18.8321	18.2785	18.7079	18.6816	19.1743	19.2032	18.672	18.2896	18.852	18.7889	18.3167	18.8074	18.1791	18.5123	18.1437	18.6772	18.7789	19.3446	18.7621	18.5843	19.1638	19.1098	18.8245	18.5731	18.7561	18.791	18.6288	18.7723	19.0285	19.0854
3949	PC(p-16:0/20:3) [M+Na]+	pos	22.944	23.031	22.8589	23.0129	23.0279	22.9935	22.7392	22.5697	22.8371	23.0155	22.1686	22.9583	22.8834	22.7998	22.9858	23.1019	22.5909	22.9275	22.2444	22.4607	22.394	22.7407	22.67	22.802	22.4608	22.9488	22.7994	22.0976	22.2484	22.5554	22.6136	21.9561	22.6724	22.5115	22.3803	22.4206	22.5071	22.615	22.7285	22.6255	22.7575	22.7147	22.5783	22.5809	22.6651	22.2632	22.4706
4519	CE(22:4)	pos	19.3574	19.4375	18.6784	19.3921	19.7317	18.9983	19.4257	18.9163	19.3944	19.0718	19.0864	19.9397	18.4461	19.643	18.8693	20.0516	19.7561	18.8673	18.5902	18.9067	19.0915	19.4314	19.2769	18.995	20.0817	19.6465	19.7448	19.8517	19.2157	19.2987	19.2394	19.6196	18.8857	19.6774	19.4563	19.4184	19.1871	19.9457	19.9147	19.5401	19.1525	19.3599	20.0033	19.5867	19.5499	19.1041	19.3156
180	PG(16:0/18:2)	neg	18.5751	18.5837	18.8249	18.764	18.8095	17.925	18.698	18.8234	18.493	18.5514	18.9808	18.9802	18.5395	18.6732	18.61	18.6714	18.5364	18.4008	18.5867	17.8363	18.6512	17.9934	18.1799	18.1992	18.5098	18.2916	18.3845	18.5832	18.5256	18.0547	18.0182	18.1376	18.313	17.6764	18.2755	18.5159	17.7079	17.6822	18.1764	18.2438	18.0452	18.0473	18.3168	17.7971	18.5867	18.1468	18.1015
3496	LPC(0:0/20:4)	pos	25.3299	25.6391	25.4296	25.2956	25.5506	25.7923	25.337	25.1617	25.4732	25.7456	24.5887	25.9605	24.9025	25.896	25.9282	25.7463	26.1995	25.1611	24.9191	26.0517	25.3231	26.0983	25.977	25.5403	25.7203	25.5127	25.2633	25.1664	25.4834	25.1293	25.1729	25.1526	25.3901	25.7054	25.7809	25.2684	25.7811	25.7806	25.7059	25.4677	25.4734	25.489	25.6034	25.2319	25.6014	25.2839	25.2754
4185	PC(o-20:0/20:4)	pos	17.7678	17.608	17.3786	18.149	18.4609	17.7819	18.0059	16.9219	17.9493	17.7132	16.889	18.5692	18.3276	18.2595	18.2831	18.5704	18.2066	17.8328	16.629	17.3355	18.0652	18.7027	18.4857	18.276	18.1887	17.8834	18.2374	17.6849	17.7472	18.2627	17.8254	16.9534	17.5046	18.1286	17.6498	17.6103	18.0988	18.5389	18.2904	17.395	18.1876	17.6104	18.6085	17.0253	18.3281	17.0891	18.8712
4427	TG(18:0/18:1/22:4)	pos	21.3314	20.4712	19.5828	20.9658	20.1294	19.5693	19.9194	20.2374	19.7833	18.8711	20.0282	20.1882	19.4364	21.1147	18.7696	20.1835	21.0453	18.2782	18.867	19.423	20.0616	19.3579	19.8649	18.8898	19.2594	19.1756	19.6379	20.3355	19.7322	18.6268	18.827	19.7661	19.2192	19.1518	19.6926	19.4096	19.3072	19.8454	18.9491	19.4292	18.365	18.299	19.3902	19.564	19.1012	19.6969	18.0883
4119	PC(37:2)	pos	19.9599	19.9072	19.4195	19.5946	19.4166	19.5282	19.8687	19.4185	19.6016	19.5811	19.0508	19.2883	19.3031	19.2224	18.8117	19.0581	18.7849	18.5837	18.9388	18.6033	18.5233	18.865	19.5239	18.7155	18.8596	18.7037	18.5693	19.7934	19.074	18.813	19.1514	18.7863	19.1677	18.9899	18.5161	18.7402	19.0025	18.7199	18.4163	18.1178	18.6608	18.8448	18.9651	18.7521	18.8112	18.7351	18.8686
3924	PC(17:0/20:4) 2	pos	22.3354	22.0583	22.6161	21.9652	22.4266	22.4037	22.1544	21.859	22.6094	22.6593	21.4166	23.2575	22.2074	22.805	22.789	22.827	23.0489	22.476	21.4313	22.6674	22.2491	22.9149	22.7928	22.6018	22.2937	22.303	22.0953	22.4212	22.4593	22.4679	22.4891	21.76	22.4239	22.881	22.7006	22.1926	22.687	22.7398	22.8449	22.3259	22.6502	22.1966	22.7793	22.171	22.6807	22.3957	22.8227
3715	PC(33:4)	pos	17.5367	17.474	17.3527	17.0969	17.0688	16.5065	17.198	17.2611	17.0199	16.4595	17.0816	17.2002	16.9218	17.0016	17.3025	17.6149	17.2249	16.7859	16.6812	16.5349	16.7863	16.643	16.2509	16.9608	16.9338	16.471	17.0042	17.1149	16.6974	16.5342	17.1165	16.7417	16.8421	16.0492	16.381	16.9093	16.6588	16.8373	17.0864	16.9804	16.0616	16.2715	17.0896	16.7469	17.1662	16.4558	16.6804
4077	PC(p-18:0/20:4) 3	pos	21.0186	20.7458	20.9871	20.8206	20.7835	21.0507	20.7251	20.4194	20.6231	21.2833	20.2459	21.1712	20.7282	21.2648	21.2243	21.1974	21.2096	21.071	20.4585	21.0042	20.3893	21.1297	20.968	20.7744	20.7167	21.1241	20.6807	20.8009	20.7265	20.7309	20.57	20.3339	20.8768	20.8783	21.3153	20.7804	20.6912	20.9875	21.1024	20.8664	20.6967	20.8662	20.8083	20.7497	20.9146	20.708	20.8495
3756	PC(20:4/20:3)	pos	20.0252	20.1843	19.5229	19.5818	20.4662	20.2054	19.6328	19.4824	20.2564	19.9267	19.3787	21.2596	20.377	20.2771	20.1328	20.2601	20.8933	20.2774	19.0268	20.6182	20.2313	20.5005	20.116	20.2134	20.1572	20.1036	19.5133	19.8594	19.9348	19.8001	20.1653	19.2606	19.7286	20.2119	20.3512	19.8548	20.0362	20.2621	20.3856	20.4648	20.5037	20.1673	19.906	19.487	20.3965	19.9821	20.1074
3628	SM(d18:2/18:2)	pos	16.4024	16.8443	16.2914	16.6725	16.4059	16.1202	16.3447	16.1809	16.2881	16.525	16.671	17.1432	15.8693	16.9065	16.5304	16.7656	16.5126	17.2305	16.0396	16.9142	16.0221	16.8363	16.1974	16.6481	16.8854	16.9947	16.8142	15.5993	16.3627	16.8596	16.6131	16.1968	16.293	16.1194	17.1158	17.0844	16.1826	16.6695	17.0384	16.9218	16.837	16.6091	16.7845	16.1926	16.5719	16.5418	17.0957
4180	PC(o-18:0/16:0)	pos	18.8931	18.8204	19.071	18.9653	18.7569	19.1069	19.0236	18.3995	18.6581	19.5448	18.68	18.9132	18.6294	18.7049	19.3429	19.1659	18.6925	19.4539	18.7439	18.5227	18.3434	18.8978	18.9765	19.1027	19.0324	19.4288	19.0577	18.832	18.6067	19.4451	18.9489	18.5491	19.0619	18.7679	18.7735	18.9949	18.8292	19.0018	19.079	19.0341	18.7996	19.3096	19.1593	18.6704	18.9099	18.9309	19.2769
4123	PC(18:0/18:1) [M+Na]+	pos	26.374	26.0547	26.1858	26.1702	25.7824	26.2294	26.1114	26.0052	25.8712	26.1238	25.7991	25.443	25.7016	25.7875	25.6244	25.6352	25.2008	25.2947	25.6034	25.1703	25.5402	25.2212	26.1312	25.3052	25.5222	25.5488	25.4344	26.1708	25.5118	25.348	25.6363	25.5025	26.0582	25.5753	25.0092	25.5541	25.607	25.3492	25.0914	25.0005	24.6802	25.558	25.565	25.7347	25.5139	25.5363	24.7425
3759	PC(20:4/15:0) [M+Na]+	pos	19.7634	19.9501	20.0895	19.4689	20.3856	20.0368	20.1265	19.6684	20.2998	20.5467	19.3448	20.2814	20.3221	20.0987	20.0779	20.6842	20.3444	20.0007	19.1933	20.0753	20.0972	20.1181	20.3839	20.1831	20.0714	20.1836	20.0206	20.1213	19.8438	20.0456	20.2783	19.2971	20.0738	20.1727	19.9982	19.6736	20.2419	20.3151	20.0646	20.0809	20.0337	20.1291	20.3155	19.5847	20.3863	19.8788	20.2345
3850	SM(d18:2/18:0)	pos	20.6778	20.5948	20.8425	20.5472	19.8638	20.8444	20.6977	20.4249	19.9603	21.0872	20.1254	20.2269	19.6248	20.431	20.9396	20.7072	20.0586	20.7669	20.1995	19.8386	19.7107	20.3789	20.4614	20.4074	20.5882	20.7935	20.6581	19.9209	20.2604	20.5426	20.5388	20.2327	20.8277	20.4165	20.7779	20.4886	20.374	20.3297	20.6039	20.3209	19.9243	20.6994	20.7203	20.7426	20.5143	20.3646	19.9921
4133	PC(18:0/20:2)	pos	21.36	21.1493	20.6885	20.898	20.62	20.9265	20.6973	20.6516	20.563	20.564	20.479	20.844	20.3922	21.2016	20.3637	20.4848	20.8038	20.2963	20.2328	20.6351	20.2399	20.4393	20.662	19.8411	20.1638	20.1973	19.8488	21.0964	20.4343	20.0583	20.2063	20.1427	20.453	20.2441	20.7004	20.2577	20.1176	20.1808	20.4315	20.1615	19.952	20.3709	20.026	20.3584	20.1391	20.5004	19.7332
3678	PC(34:4) 1	pos	21.8144	21.7329	21.7231	21.704	21.4585	21.8435	21.364	21.3401	21.4025	21.8962	21.4586	21.4899	21.336	21.5554	22.0471	21.9257	21.4229	21.7333	21.3778	21.1541	21.1692	21.3783	21.6681	21.3855	21.3988	21.7508	21.6414	21.3722	21.0838	21.5994	21.826	20.9322	21.5892	21.3055	21.1268	21.3934	21.4039	21.3697	21.4298	21.5869	21.1238	21.5869	21.6511	21.4452	21.5655	21.5986	21.7502
4041	PC(19:0/20:4)	pos	18.7323	18.8749	18.0387	18.1675	18.2962	18.3663	17.9102	18.2058	18.1189	18.4187	17.529	18.4925	18.0663	19.0371	18.2158	18.8339	18.4772	18.0886	17.3814	18.0278	17.7442	18.2091	18.9861	17.7657	18.3697	18.2416	17.5633	18.5935	17.6952	17.9219	18.4822	17.1038	18.2547	18.2523	17.9175	18.1952	18.4517	18.2035	18.123	17.9049	17.7619	18.0158	18.1844	17.8697	18.2496	18.4054	18.0587
4079	PC(18:0_20:3)	pos	21.7036	21.8221	21.0735	21.4408	21.3875	21.3708	21.091	21.0011	21.432	20.9227	20.7548	22.2217	21.2855	21.409	20.971	21.166	21.9973	20.6088	20.5906	21.5095	21.0213	21.5874	21.688	20.8841	21.2352	20.5782	20.7637	22.2128	21.4571	21.1713	21.1191	20.8473	20.933	21.3796	21.0083	20.5963	21.3791	21.568	21.2115	20.8876	20.9438	21.0076	21.1273	20.7359	21.252	20.9561	20.8719
4314	TG(16:0/20:5/22:6)	pos	25.4129	25.1047	24.6198	25.0584	24.496	23.6628	24.9623	24.8432	24.4081	23.8158	24.9099	23.9933	23.7255	24.0676	24.0407	24.7996	23.5665	23.0059	24.0259	22.7409	23.959	23.0026	23.8224	24.1308	24.9082	24.3801	25.0238	23.7947	23.7962	23.9648	23.5988	24.4095	23.6828	23.8738	23.6524	23.6217	23.7554	23.3281	23.1855	23.2252	22.7265	23.3036	24.7547	24.3721	24.4965	23.4089	22.7383
4121	PC(18:0/18:0)	pos	23.422	23.0804	23.1624	23.2259	22.7793	23.237	23.0555	23.0491	22.8299	23.1061	22.7203	22.3265	22.6974	22.8195	22.6769	22.5785	22.1752	22.2086	22.6285	22.1427	22.5149	22.2041	23.11	22.2508	22.4992	22.5313	22.4447	23.1842	22.4903	22.3629	22.6336	22.5175	23.1017	22.555	21.9948	22.589	22.5218	22.2936	22.0754	22.0347	21.7012	22.5367	22.5699	22.6525	22.4969	22.5619	21.7606
3969	PC(18:0/18:3)	pos	23.0241	23.0445	22.2853	22.8779	22.2718	22.7527	22.5862	22.4529	22.6562	22.1907	22.2135	22.3837	22.8318	22.632	21.9262	22.2983	22.2324	21.7145	22.0598	22.1138	22.3442	21.9611	22.7563	21.9182	21.9865	21.7903	21.9367	22.5237	22.2466	21.3729	22.2405	22.0666	22.4332	22.3862	21.4592	21.6875	22.0847	22.0223	21.5923	21.6951	21.4918	22.2993	22.0014	22.044	22.1151	22.141	21.6593
3677	PC(20:4/14:0) [M+Na]+	pos	19.2117	18.959	19.2594	18.8949	18.5967	19.3377	18.6676	18.7408	18.5154	19.436	18.5928	18.8823	18.4516	18.895	19.5134	19.2773	18.8169	19.2088	18.634	18.4964	18.1526	18.5839	19.0473	18.6072	18.7126	19.1993	18.7252	18.4671	18.2317	18.7668	19.223	17.8974	19.0153	18.3801	18.7097	18.5964	18.5596	18.5938	18.762	18.9242	18.4443	19.1107	18.9388	18.7667	18.876	18.8057	18.8588
3925	PC(17:0/20:4)	pos	24.6488	24.3984	25.0339	24.3758	24.6821	24.7104	24.4321	24.251	24.8808	25.0485	23.852	25.4791	24.4504	25.1591	25.2584	25.1729	25.336	24.9378	24.0389	25.1012	24.4754	25.1654	25.0882	24.863	24.7608	24.7354	24.5019	24.7743	24.7922	24.8283	24.8532	24.0733	24.8481	25.0782	25.0977	24.6544	25.0287	25.0497	25.2006	24.7195	24.9703	24.5961	25.1043	24.6424	24.9494	24.9103	25.1939
121	PC(20:1/20:3)	neg	18.67	18.6575	17.7351	18.3375	18.0785	18.7832	17.8465	18.1666	17.7941	18.057	18.3711	18.7637	17.655	19.3174	18.1875	18.2314	18.3458	18.6289	17.5823	18.4705	17.8765	18.5022	18.4964	17.749	18.0051	18.1747	17.3661	18.4033	18.1388	17.996	18.5342	17.3851	18.3582	17.9731	18.2271	18.5832	18.1085	18.4192	18.4227	18.5246	18.1861	18.4455	17.6518	18.4667	17.9403	18.6796	17.9058
4154	SM(d18:0/20:0) [M+H]+	pos	15.9139	15.822	15.6409	15.8368	15.6693	15.5343	15.8582	15.6672	16.0876	16.5938	15.2886	15.6306	15.875	15.6823	16.4858	16.5456	15.3922	15.828	15.5907	15.2924	16.6761	16.2544	15.9248	16.4412	16.2075	16.3411	16.3582	15.95	15.8343	16.5204	15.7869	15.4456	15.9715	15.9453	15.6934	15.0883	15.6837	16.2217	15.4107	15.4733	15.5455	15.6852	16.5927	15.5946	16.2609	16.1025	16.0195
81	SM(d16:0/17:1)	neg	21.531	21.6344	21.2963	21.7788	21.3488	21.6665	21.2307	21.1508	21.1734	21.4743	21.4922	21.5913	21.2733	21.1879	21.6846	21.2516	21.3256	21.6714	21.2624	21.1897	20.6355	21.5238	20.9671	21.1673	21.3507	21.5484	21.0659	21.742	21.1935	21.7139	21.3857	21.1031	21.5348	21.2241	21.3208	21.5939	21.2982	21.3339	21.2039	21.1865	21.2536	21.409	21.3193	21.5057	21.4191	21.2956	20.8748
4064	PC(18:0/20:3)	pos	28.1589	28.0285	27.807	27.8904	27.6367	27.9677	27.5514	27.426	27.6682	27.7685	27.3418	28.2966	27.5204	28.376	27.9065	27.6976	27.7361	27.5697	27.2717	27.8821	27.3573	27.7413	27.8378	27.3312	27.3386	27.4032	27.0872	28.0083	27.7247	27.2914	27.3556	27.3101	27.745	27.5039	27.9536	27.4431	27.5191	27.4356	27.6786	27.2923	27.4975	27.4532	27.3354	27.5543	27.3147	27.7353	27.2743
4259	TG(18:2/18:4/20:5)	pos	22.8641	22.7272	22.1054	22.7458	22.2471	20.6447	22.8005	22.5386	22.109	21.8612	23.1331	21.5519	21.3769	21.0907	21.8729	21.4786	20.6133	21.4945	22.4124	20.4816	21.7678	20.1464	21.5267	21.4407	22.9362	22.3271	22.5287	21.7886	21.3146	22.4561	21.7385	22.5394	21.5721	22.1095	21.5581	21.4289	21.8958	20.9164	21.181	20.8926	20.5796	22.0004	22.3994	21.9809	22.611	21.349	21.7039
3840	PC(16:0/20:4)	pos	31.0979	31.2491	31.2491	31.0406	30.7621	31.1636	31.0755	30.9534	31.1084	31.2982	30.8241	31.3631	30.9639	31.3332	31.2867	31.4657	31.3212	31.1963	30.792	31.1448	31.0411	31.0466	31.1974	31.0874	31.0824	31.1197	31.1001	31.0157	31.158	31.1886	31.2099	30.8259	31.0833	31.0931	31.2096	31.0697	31.2117	31.2139	31.2651	31.2221	30.9614	31.0991	31.2409	30.8506	31.227	31.134	31.1681
3959	PC(18:1/22:4)	pos	20.7681	20.8054	20.1126	20.476	20.4993	20.5369	20.0135	20.2211	20.4121	20.0582	19.9635	20.5134	20.227	20.8796	20.1338	20.4053	20.6725	20.1328	19.6552	20.0709	20.0408	20.3068	20.5607	19.8281	20.0606	20.0937	19.6392	20.5168	19.9739	19.7475	20.2397	19.5408	20.2405	20.1161	19.9076	20.1443	20.0331	20.6165	20.0787	20.2409	20.2095	20.395	19.914	20.1285	19.9298	20.2158	19.2683
262	SM(34:2,3-OH)	neg	17.4611	17.4542	17.6684	17.6845	17.4444	17.3872	17.7416	17.0928	17.3504	17.7621	16.8227	17.0575	17.1897	17.1161	17.1688	17.6451	16.7289	17.1921	16.9918	16.746	17.055	16.8952	17.1882	17.0468	17.264	17.3569	17.3434	17.3713	17.0743	17.0067	17.3409	16.9573	17.1896	16.9326	16.765	17.2137	17.3477	16.9124	16.758	16.8104	16.6634	17.5157	17.5203	16.957	17.0875	16.5953	16.3998
3913	PC(p-16:0/20:4)	pos	24.1395	24.0565	24.1775	24.1376	24.0165	24.2303	23.9164	23.8041	23.872	24.5886	23.3858	24.1529	23.9741	24.3311	24.821	24.5787	24.2055	24.5803	23.4012	23.9564	23.6155	24.2361	24.0551	24.1921	24.1711	24.9336	23.7666	23.6509	23.4836	24.0589	23.8595	23.3355	24.1749	23.8137	23.7328	24.1443	24.0097	24.2843	24.2296	24.5515	24.5362	24.4557	24.2898	23.9705	24.2912	24.0559	24.224
10	PC(18:0_22:6)	neg	26.2668	26.2067	26.0909	26.1249	25.8994	25.8279	26.0566	25.9486	25.8772	26.1161	25.7318	25.9684	25.7285	26.1496	26.0474	26.0362	25.6884	25.7296	25.8086	25.6839	25.5635	25.6527	25.7833	25.813	25.8786	25.8115	25.8252	26.2703	25.801	25.8598	25.5461	25.717	25.7368	25.6174	25.8218	25.6056	25.7061	25.333	25.6053	25.5187	25.5564	25.5941	25.9374	25.6269	25.7007	25.5886	25.3928
3852	SM(d18:1/20:2)	pos	17.4636	16.7097	17.1793	17.2182	17.0403	17.6344	17.0431	16.3571	17.0526	17.294	16.1349	18.338	17.446	17.6123	17.3992	17.8785	18.0596	17.7667	16.5927	17.2565	16.9544	17.8533	17.2593	17.2252	17.0947	17.8834	17.5886	16.8712	17.0994	17.7543	17.8247	16.3651	17.9121	17.1379	17.8261	17.5905	17.2793	17.9318	17.8436	17.7587	17.6208	18.2286	17.6229	17.6781	17.5794	17.6699	18.0438
3701	SM(d18:1/18:2) [M+Na]+	pos	17.2023	17.922	18.1562	17.6573	17.0864	17.7165	17.904	17.8143	17.0547	17.7006	17.0884	17.5625	16.8397	17.9484	17.765	18.4163	17.5558	18.3666	17.199	17.3291	16.5854	16.7349	17.7881	17.4403	17.7702	18.053	17.583	17.8306	17.0284	17.8556	17.8508	17.0858	17.6599	17.2707	17.3838	17.8124	17.3067	17.3471	17.8837	17.8989	17.5169	17.2297	18.2079	16.9988	17.7352	17.2293	17.3425
3786	PC(18:1/18:3)	pos	20.5378	20.6001	20.7712	20.3889	21.2206	20.6696	20.6081	20.3898	20.9788	20.5894	20.2082	21.3339	21.3601	20.474	20.51	20.9658	20.5122	20.5964	20.0144	20.6293	20.7784	20.6925	20.5802	20.5727	20.0755	20.3804	20.6449	20.6437	20.5458	20.3708	20.6577	20.315	21.4438	20.662	20.3139	20.3289	20.4944	20.4939	20.4387	20.2864	20.8233	20.2621	20.942	20.0742	20.811	20.0599	21.287
4081	PC(19:0_20:4)	pos	19.6148	19.9678	19.9011	19.4153	19.4572	19.6835	19.8514	19.371	19.4166	20.0268	19.1927	20.1879	19.1855	20.3742	20.1299	20.5441	20.6872	20.015	19.2382	20.6727	19.01	20.1725	20.4522	19.4938	19.902	20.078	19.7686	20.92	20.2005	20.1934	20.3274	19.2059	19.5997	19.6754	20.7108	19.7652	20.0467	20.4396	20.7068	20.0537	19.825	19.9012	20.0787	19.5164	19.8763	20.3129	19.9866
29	PC(16:0/16:0)	neg	23.7906	23.7828	23.788	23.7379	23.6479	23.8942	23.7152	23.5918	23.6204	24.3245	23.4758	23.7872	23.4259	23.7626	23.949	24.0754	23.6952	24.0042	23.6254	23.7156	23.4767	23.6455	23.849	23.7066	23.7341	24.0291	23.6919	23.5178	23.5033	23.7313	23.845	23.3484	23.8796	23.6458	23.8266	23.7874	23.691	23.738	23.7119	23.7985	23.6072	23.8259	23.7843	23.7096	23.8805	23.6732	23.6593
240	PC(22:5/20:4)	neg	15.8208	15.8246	15.0764	15.2795	15.8942	15.7604	15.0735	15.0266	15.0823	14.5863	12	15.7359	15.545	15.5711	15.2739	14.884	15.6952	14.3024	15.0575	15.7427	14.9766	14.5368	15.2749	14.9082	15.0363	15.6868	14.5892	12	14.4752	15.0863	15.2667	14.4921	15.1281	15.3117	15.3721	15.1062	14.8776	15.209	14.6299	15.2583	12	15.1	12	15.517	14.6186	15.251	14.1455
200	LPC(0:0/22:4)	neg	14.7973	15.57	15.0955	15.8244	15.3923	15.3127	14.8773	14.9474	14.5651	15.0114	14.3134	15.2085	15.063	15.428	13.5226	14.5212	15.0328	13.4335	14.3846	14.1642	14.8157	14.9697	15.5014	12.98	14.5779	13.3487	13.3437	14.906	15.4513	15.1408	14.6494	14.9938	15.125	13.7392	14.4542	14.4821	14.4345	14.6515	14.5586	13.4972	13.5134	14.2622	14.7373	14.4176	13.5292	14.3709	13.9142
3656	PC(33:3)	pos	16.9228	16.5933	16.5437	16.7038	16.6998	16.6497	16.9653	16.6709	16.4854	16.7353	16.7669	16.5005	16.3685	16.5444	16.4178	16.6328	16.3153	16.7514	16.245	16.0008	16.2432	16.1737	16.7283	16.3028	16.5139	16.6997	16.651	16.7441	15.944	16.5063	17.0177	16.2645	16.5913	16.1214	15.514	16.7259	16.3477	16.4372	16.2749	16.5111	15.9313	16.8368	16.4737	16.4336	16.8109	16.698	16.4186
3787	PC(16:0/18:3) [M+H]+	pos	26.0207	25.9095	26.6278	25.6988	26.2622	25.3784	26.5183	25.7008	26.3981	26.2463	25.5922	26.2019	26.3225	25.454	26.0693	26.3893	25.2485	25.9268	25.561	25.2688	26.1175	25.2043	25.4535	26.0299	25.4608	25.7553	26.3908	26.0384	25.5611	25.7756	25.5789	25.7445	25.3257	25.6797	25.3809	25.3034	25.5666	24.9112	25.5876	25.3275	25.7268	25.0156	26.4406	24.9416	26.3108	24.6779	26.1893
3879	PC(20:2/18:2)	pos	24.3031	23.9217	23.9024	23.8903	22.9886	23.7795	23.3118	23.6103	22.8927	23.7319	23.4904	23.1874	22.7018	24.1144	23.8484	23.4264	23.2962	23.5882	23.6739	23.4211	22.494	22.9125	23.2529	22.8014	23.2306	23.3836	22.8398	23.728	22.969	23.2092	23.0084	23.1526	23.5342	22.818	23.221	23.2758	22.8691	23.0301	23.5138	23.4486	22.949	23.2492	23.0094	23.4953	22.9642	23.5618	22.5621
4393	TG(18:1/20:4/24:5)	pos	20.422	19.8162	19.2981	20.3092	19.5183	18.5213	19.7525	19.7287	19.7144	17.8376	19.5616	19.504	18.8867	20.1581	18.2679	19.7525	19.7745	17.5158	19.0189	18.8057	19.4131	18.083	19.0798	18.5879	19.101	18.8036	19.2811	19.8332	19.1754	18.5111	18.0844	19.6084	18.3621	18.0479	18.9816	18.2674	19.3696	18.2319	17.9781	18.4669	17.7364	17.8925	19.6253	18.5783	18.7543	18.5192	16.7658
174	LPC(18:3/0:0)	neg	20.4114	20.4122	20.7455	20.2169	20.1549	20.0189	20.672	20.1931	20.2975	20.823	19.9024	20.2127	19.9747	20.1961	20.6389	20.4611	19.88	20.1526	20.1196	20.1966	20.1565	19.6698	20.2289	20.1353	19.8551	20.2904	20.4333	20.2619	20.1501	19.7376	19.8276	20.1346	19.9009	19.939	20.1452	19.7285	19.8467	19.4033	20.1327	19.8982	20.0123	19.7303	20.4368	19.6219	20.4261	19.4118	20.0908
3860	SM(d18:2/24:4) [M+H]+	pos	15.5625	15.9456	15.1612	15.6095	15.7731	15.8228	12.9553	14.8867	15.1279	15.0033	14.3356	17.1108	15.6414	16.517	17.0713	16.9276	17.0991	16.2544	15.24	16.5446	15.5141	16.5086	16.4333	15.9662	16.5696	16.8045	15.3069	14.7514	15.578	16.7294	16.4075	15.3074	16.7633	16.2335	16.5559	15.886	15.8588	17.4008	17.3444	17.5537	17.1322	16.9422	15.8973	16.3245	15.4818	16.4652	16.7377
4254	TG(20:5_22:6_22:6)	pos	20.9204	21.2139	20.8714	20.6898	21.1969	20.247	21.461	20.7113	21.1194	20.6524	20.8406	20.4417	20.1887	19.884	20.5561	21.26	19.8807	19.7652	20.6712	19.7172	20.3636	19.9245	20.6415	21.1099	22.0565	21.375	21.7454	20.7387	20.3678	21.359	20.6234	21.2287	20.6248	21.3247	20.3081	20.5592	21.4387	20.2279	20.0814	19.7275	19.6139	20.7052	21.6369	20.8192	21.2434	20.1096	19.7692
3703	SM(d18:1/18:2)	pos	19.5587	19.6282	19.9866	19.4708	18.9573	19.4776	19.508	19.1611	18.9269	19.7516	18.9454	19.4997	18.3533	19.7019	19.7541	19.8652	19.2345	20.0269	18.8738	19.1028	18.3326	19.137	19.3917	19.3645	19.4815	19.9324	19.4404	19.2843	19.0216	19.6015	19.4709	18.9466	19.537	19.0664	19.4676	19.6276	19.228	19.206	19.7961	19.6112	19.4765	19.2515	19.8911	19.1426	19.4864	19.1883	19.6172
6	PC(18:1/20:4)	neg	25.1182	25.1482	24.9648	24.9798	24.6451	24.8735	24.6715	25.0027	24.4429	24.7533	24.8924	24.6612	24.3092	25.0532	24.8699	25.0046	24.6336	24.8216	24.4994	24.6725	24.3322	24.5447	24.8266	24.432	24.6029	24.7544	24.263	24.6854	24.4372	24.4802	24.8295	24.2393	24.846	24.4246	24.6379	24.7224	24.6224	24.7396	24.6892	24.7783	24.4572	24.7413	24.5621	24.6776	24.433	24.7444	24.3555
4161	PE(p-20:0/20:4)	pos	19.0505	19.1643	19.0015	18.9438	19.1618	18.8031	19.2757	18.6418	18.85	19.4307	18.0126	19.3342	19.2369	19.7336	19.0834	19.496	19.6451	19.0468	18.6471	19.0619	19.2407	19.6043	19.6255	18.9979	18.8255	19.1137	19.2183	18.7316	18.9714	18.7977	18.8179	18.7523	18.8057	19.2617	19.6306	18.8709	19.0736	19.6476	19.4369	19.3054	18.6642	18.9601	19.1132	18.6393	19.1693	19.3021	19.5326
3671	SM(d17:1/m16:0)	pos	17.561	17.5309	17.1617	17.3888	17.1533	17.4147	17.0157	17.3574	16.6859	17.6706	16.7698	17.6876	17.1533	17.3747	17.4766	17.5849	17.0872	17.6007	17.0635	16.6463	16.9017	17.0308	17.3909	17.249	17.4716	17.545	16.9277	16.928	16.6799	17.3939	17.0922	16.5912	17.5145	17.2321	17.2161	17.2988	17.4303	17.0902	16.7941	16.9011	16.6422	17.5724	17.6117	17.5193	17.6647	17.1464	16.7348
129	PC(19:0/20:4) DB	neg	18.1475	18.1016	17.6128	17.758	17.7328	18.0895	17.1558	17.6881	17.5638	17.7162	17.5261	18.0247	17.1873	18.52	18.1628	18.1206	18.0904	18.0155	17.4662	18.0571	17.1811	18.1604	18.243	17.6541	17.9955	17.9566	17.2479	18.1517	17.6103	18.0442	18.0623	17.1143	18.0651	17.8239	17.8907	17.758	17.802	18.0439	18.0891	18.0898	17.9398	17.8345	17.734	17.7398	17.9736	18.2092	18.0192
263	PG(16:0/20:4)	neg	15.7975	15.1846	15.0582	15.2581	15.4065	14.4488	14.8604	15.2877	14.0887	14.5141	15.1825	15.3111	15.4461	15.4806	14.4644	15.1672	15.3982	14.8532	13.9212	14.8221	14.608	14.4529	14.4486	14.5556	14.1196	14.7576	14.0798	14.6067	14.8962	14.5857	14.2975	14.5707	14.7254	14.4196	14.025	14.0667	13.7951	14.9146	14.8328	15.0179	15.1309	14.4394	14.2745	14.5913	14.8123	13.6868	14.6291
4134	PC(18:0/20:2)	pos	24.5878	24.339	23.9685	24.2832	23.9446	24.1915	23.8877	24	23.8705	23.8863	23.8382	24.1248	23.7003	24.4719	23.8063	23.7655	24.1027	23.6754	23.7017	23.9519	23.5899	23.7378	23.9824	23.3338	23.5264	23.5868	23.2428	24.3602	23.7711	23.4919	23.6469	23.5739	23.9234	23.5631	23.9898	23.6598	23.4712	23.638	23.7819	23.5719	23.2959	23.7764	23.3855	23.8023	23.5222	23.8795	23.223
228	PC(16:0/20:4)	neg	17.5154	17.1041	17.6493	17.6212	17.2996	17.4563	17.2947	17.1058	16.8776	17.5463	17.1815	17.1107	16.9997	17.8237	17.5733	17.0596	16.6705	17.4994	17.0316	17.3071	16.347	16.4923	16.6887	16.4913	16.6769	17.0671	16.4742	17.2578	16.3274	16.0098	16.6272	16.0866	16.9614	16.4414	17.1762	17.0739	16.5996	16.4231	16.7487	17.0298	16.3757	16.9718	16.7629	17.0531	16.4297	16.9298	16.7197
3914	PC(p-16:0/20:4)	pos	21.8497	21.7573	21.9615	21.8204	21.6366	22.0245	21.6166	21.5595	21.5123	22.293	21.1828	21.8092	21.5024	21.9327	22.5489	22.2302	21.8228	22.4035	21.2624	21.5756	21.2698	21.8707	21.6523	21.8548	21.8141	22.6635	21.4538	21.2848	21.1107	21.6586	21.5773	20.9322	21.9574	21.4295	21.4324	21.808	21.6365	21.8866	21.9277	22.2459	22.1121	22.1695	21.9236	21.6664	21.857	21.6891	21.9014
3729	SM(d17:1/16:0)	pos	22.0138	21.9668	21.6557	22.2535	21.9799	22.3561	21.8675	21.771	21.8004	22.1835	22.1358	22.4392	22.0508	21.8323	22.4417	22.0399	22.0452	22.3041	21.888	22.075	21.4415	22.1584	21.3967	21.8645	22.0559	22.2435	21.8797	22.4575	22.0542	22.3898	22.2197	21.8144	22.0641	21.9423	22.0472	22.3228	21.9111	22.1641	21.9953	21.8785	21.8779	22.2243	21.8769	22.1303	22.1873	21.7858	21.5668
4084	PC(p-18:0/16:0)	pos	20.2292	20.5757	20.3926	20.3615	19.8986	20.6617	20.308	20.0783	19.9808	21.2649	19.8853	20.0145	19.7515	20.5875	20.3811	21.0125	19.9409	20.8466	20.0864	19.8494	19.5691	20.1431	20.7858	19.9809	20.2044	20.9349	20.0163	20.3856	19.8806	20.0507	20.6227	19.5097	20.8143	20.0982	20.6147	20.6885	20.2032	20.3266	20.2675	20.3999	19.6446	21.1191	20.1402	20.4706	19.975	20.6587	19.7623
3863	PE(p-18:1/18:3) [M+H]+	pos	19.6319	19.291	19.3213	19.6981	19.2233	18.3368	19.2976	19.5718	18.8621	19.1475	18.7572	18.664	19.2856	17.9466	18.2439	19.0053	18.4081	19.381	18.2937	19.0935	18.7917	18.3787	18.8715	18.533	19.1715	18.1224	19.1377	18.7938	18.3593	18.6733	18.1541	18.3249	18.5817	18.3529	18.539	17.7165	18.3588	17.9606	19.1648	18.5275	18.8016	17.7151	18.2254	17.4509	18.604	17.5149	18.4397
8	PC(16:0/18:1)	neg	27.8212	27.8854	27.8275	27.7606	27.6228	27.5931	27.7726	27.7674	27.6369	27.6238	27.6587	27.0346	27.4299	27.3055	27.2045	27.5493	26.8352	26.9379	27.4336	26.8255	27.4974	26.8498	27.6047	27.1843	27.1412	27.2618	27.2463	27.5869	27.3085	27.092	27.3246	27.2726	27.5302	27.2493	26.6613	27.1412	27.3501	26.8852	26.5053	26.6363	26.476	27.2151	27.3508	27.2218	27.1698	26.9665	26.497
4228	TG(14:3/18:2/22:6)	pos	17.6464	17.849	18.9544	17.6325	18.1454	18.0788	19.2101	17.9083	18.0348	19.487	17.6688	17.8057	17.0945	17.4944	19.0665	19.2931	16.8075	18.4695	18.2241	17.0682	17.8102	17.4869	18.2575	18.9583	19.4665	19.7428	20.0439	17.783	17.8794	19.4389	18.629	18.6544	18.5711	18.7056	18.0746	18.6703	18.677	18.0199	18.33	17.4257	17.4004	17.8654	19.9783	18.8742	19.5426	17.7127	18.9376
3550	LPC(22:4/0:0) [M+Na]+	pos	17.1048	18.0694	17.189	17.2179	17.9773	17.3788	17.4442	17.6275	17.7927	17.2213	16.6379	17.7995	18.0633	17.329	16.2392	16.6614	17.6104	16.2883	16.9	17.3937	17.7991	17.1246	17.9453	16.8426	17.5249	16.4203	16.6274	18.0106	17.5654	16.9905	16.5426	16.907	16.6876	17.5005	17.1907	16.5779	17.6547	17.6158	17.0491	17.0862	17.1095	17.1932	16.8417	16.2278	17.0702	16.8433	16.4228
3758	PC(20:3/20:4)	pos	22.476	22.5316	22.3207	22.1713	22.6154	22.792	21.9438	21.9247	22.3644	22.3428	21.771	23.439	22.2611	22.8749	22.8897	22.7521	23.1846	22.7927	21.7891	23.0426	22.2078	22.7725	22.5036	22.4782	22.4406	22.5432	21.9786	22.1352	22.3293	22.3102	22.594	21.761	22.3634	22.4008	22.7994	22.3928	22.3994	22.635	22.7926	22.9219	22.7028	22.6854	22.3954	22.3626	22.515	22.5765	22.3362
4063	PC(18:0/20:3)	pos	25.7682	25.677	25.4572	25.4605	25.3373	25.5725	25.222	25.0772	25.3245	25.3997	24.9536	25.9203	25.3427	25.94	25.5665	25.3414	25.3882	25.1966	24.851	25.5633	25.0455	25.3911	25.4972	25.0341	25.0028	25.0405	24.7453	25.6406	25.3678	24.9399	25.0127	24.9897	25.362	25.1844	25.5871	25.0654	25.1532	25.1099	25.3822	24.9449	25.1566	25.0948	24.9523	25.1631	25.0339	25.3685	24.9745
3751	SM(t18:1/16:0)	pos	21.0551	21.2957	21.1784	21.1265	21.2113	20.9364	21.3914	20.7935	21.3647	21.3972	20.5648	21.2747	21.3158	20.4889	21.0233	21.3685	20.7689	20.8046	20.7569	20.4369	20.8557	20.6258	21.0286	21.0696	21.1534	21.0847	21.2074	21.0569	20.8543	20.6402	20.979	20.6713	20.8641	21.0374	20.6085	20.7972	20.988	20.7802	20.3918	20.346	20.3565	20.9993	21.3845	20.7248	21.2004	20.4435	20.4132
178	PC(17:0/20:5)	neg	19.6976	19.6398	19.0435	19.3967	19.082	18.8267	19.0448	19.3178	18.9191	19.26	19.1305	18.5283	19.3377	18.5329	18.8498	18.3862	18.2019	18.6394	18.5685	18.1162	18.3626	18.5935	18.6384	18.7133	18.8454	18.7564	18.4798	19.3736	18.3003	18.9874	18.7544	18.3478	18.9109	18.8137	18.3765	18.5421	18.781	18.2733	18.1446	18.2353	17.8908	18.6633	18.6251	18.7317	18.6555	18.7351	18.3173
4480	CE(18:3)	pos	22.5597	22.2629	22.0127	21.9405	22.6727	21.8317	22.877	21.8344	22.4715	22.4544	21.9455	23.0945	21.3041	22.4696	21.8257	22.91	22.202	22.0887	21.573	21.8311	22.1896	21.9019	21.9648	21.5074	22.5694	22.5282	22.8635	22.2942	22.0157	21.8305	21.7085	22.663	21.3652	22.0595	22.3654	22.2072	21.7167	22.3001	22.8633	22.0188	21.9795	21.4456	23.2259	21.8133	22.7244	21.3872	22.1593
4082	PC(19:0/20:4)	pos	22.758	22.6604	23.0953	22.6788	22.8574	22.7981	22.5821	22.4449	22.7621	23.012	22.5025	23.5161	22.3373	23.4649	23.2906	23.169	23.4209	23.1048	22.6908	23.3179	22.4265	23.2346	22.899	22.6327	22.8617	23.0102	22.6681	23.2832	23.1065	23.0973	22.9618	22.4219	22.8096	22.728	23.5701	22.8496	22.9075	23.15	23.3811	22.9008	22.9469	22.7984	23.1265	22.8233	22.9713	23.2619	23.1948
3544	LPC(0:0/18:1) [M+H]+	pos	26.057	26.4711	26.0208	25.9316	26.0887	26.3933	26.1585	26.191	26.0017	26.2564	26.0237	25.5935	25.8921	25.6607	25.6746	25.898	25.4396	25.1017	25.8077	25.8116	25.9763	25.702	26.5775	25.6576	25.5585	25.5067	25.482	26.1554	25.4239	25.5398	26.0412	25.5937	26.1757	25.9871	25.1928	25.3983	26.2593	25.627	24.9048	25.0076	25.0516	26.0813	25.7364	25.6369	25.5333	25.6517	25.0861
102	PE(p-16:0/22:5)	neg	21.226	20.5356	20.4672	20.823	20.5882	20.911	20.4767	20.3235	20.4452	20.6329	20.6845	20.4982	20.3938	20.2697	20.2517	20.7675	20.1115	20.6713	20.48	20.017	20.3981	20.4565	20.4744	20.4131	20.3545	20.2725	20.2641	20.3831	20.2772	20.1981	20.1012	19.8456	20.2776	20.4054	19.9225	20.1281	20.2485	20.1216	20.1001	20.0906	20.2857	20.1666	20.3452	20.0631	20.5964	19.9597	20.2118
4247	TG(18:3_18:4_22:6)	pos	21.0611	21.0104	20.9131	20.8082	20.9276	20.0094	21.5351	20.7491	20.6053	20.7189	21.0244	20.3356	19.7958	19.8471	20.913	20.0674	19.196	19.7369	20.8728	18.9338	20.0633	19.1035	20.0915	20.3307	21.6339	21.1594	21.2472	20.2112	20.03	20.9897	20.1078	21.0988	19.9006	20.717	20.167	20.0176	20.6834	19.5749	19.6596	19.28	19.188	20.353	21.1233	20.5317	21.1262	19.7244	19.8152
3927	PE(p-16:0/20:4)	pos	22.0839	21.7995	22.2071	22.0261	21.9579	22.0153	21.9698	21.5581	21.9832	22.2959	21.2074	22.2972	22.097	21.9541	22.1034	22.4843	22.1964	22.0443	21.4826	21.8519	22.0116	22.1511	21.9974	21.8247	21.8086	22.041	21.6775	21.7235	22.0072	21.8214	21.6326	21.638	21.8502	21.9533	21.7157	21.8354	21.9321	22.1093	22.0037	21.8735	22.0291	21.7381	22.034	21.5665	22.148	21.4314	21.7921
3797	PC(33:1)	pos	22.4902	22.5132	22.9741	22.2737	22.7466	22.7778	22.6483	22.3109	22.6593	23.126	21.9898	22.6378	22.5694	22.7752	22.9214	23.2719	22.8474	22.7939	22.0861	22.3212	22.4288	22.6799	22.9449	22.6441	22.5201	22.799	22.5606	22.5359	22.3831	22.6048	22.9612	21.8586	22.9414	22.7006	22.6744	22.4867	22.8323	22.8462	22.7241	22.8165	22.6168	22.6523	22.925	22.5253	22.8201	22.8594	22.8016
3760	PC(15:0/20:4)	pos	22.4902	22.5132	22.9741	22.2737	22.7466	22.7778	22.6483	22.3109	22.6593	23.126	21.9898	22.6378	22.5694	22.7752	22.9214	23.2719	22.8474	22.7939	22.0861	22.3212	22.4288	22.6799	22.9449	22.6441	22.5201	22.799	22.5606	22.5359	22.3831	22.6048	22.9612	21.8586	22.9414	22.7006	22.6744	22.4867	22.8323	22.8462	22.7241	22.8165	22.6168	22.6523	22.925	22.5253	22.8201	22.8594	22.8016
3894	PC(18:1/22:5)	pos	24.0569	24.1421	23.6936	24.0101	23.4931	23.3393	23.8143	23.9807	23.4348	23.2185	23.5359	22.8472	23.2629	23.2891	22.927	23.1608	22.6209	22.6982	23.2749	22.6036	23.1718	22.5946	23.2678	22.6006	23.1116	23.0038	22.5978	23.4298	23.0855	22.9016	22.7716	23.0725	23.0469	22.7247	21.9378	22.7803	22.8852	22.5207	22.3916	22.4091	22.1996	22.9218	22.8086	22.7262	22.8748	22.5885	22.0684
4511	CE(18:0)	pos	19.5525	19.1564	18.7992	18.6178	19.0407	19.6749	19.0367	18.1433	18.65	19.436	18.7479	20.3328	17.8436	20.3969	19.5973	20.1384	20.0766	19.9182	18.4918	19.716	18.6405	20.0393	19.246	19.1464	19.747	19.9313	19.4831	18.5944	19.0856	19.0871	19.3208	19.2582	19.5718	19.3633	20.2876	20.1102	19.7087	20.2199	20.5493	20.1778	19.7927	19.4523	19.8883	20.1617	19.4663	19.8653	20.0042
3633	PC(36:6)	pos	22.5001	22.5383	21.1415	22.1972	21.7452	21.7861	21.262	22.3074	21.3683	21.4872	22.5457	20.7344	21.7545	21.0537	21.152	20.6505	20.2256	20.693	21.3624	20.2862	21.2421	20.5945	21.2859	20.8274	21.0205	20.984	20.5986	21.4542	20.5269	21.235	21.3849	20.9364	21.3278	20.814	19.6864	20.6768	21.1682	20.6535	19.9646	20.6139	20.3187	21.4298	20.7072	21.2211	21.044	21.3391	20.5536
4135	PC(20:0/20:4)	pos	23.0746	22.9816	23.3792	23.0409	23.2087	22.9234	23.3535	22.8603	23.019	23.0609	22.9789	23.4631	22.7479	23.5438	22.8782	23.116	22.8957	23.1496	22.7495	23.284	22.7286	22.7146	22.7174	22.5561	22.8954	22.6581	22.8388	23.1679	23.0421	22.6055	22.5244	22.8669	21.8715	22.5638	23.46	22.7035	22.7469	22.2982	23.2994	22.6444	22.7415	22.435	23.0034	22.2586	22.7343	22.6779	22.5419
34	PE(18:1/20:4)	neg	23.3791	23.3066	23.2459	23.078	23.1046	22.7416	23.1015	23.3114	23.0721	22.4814	23.0889	23.3791	23.0671	23.4752	23.3472	23.5139	23.0546	22.8284	22.1188	22.7652	23.306	22.8302	22.9034	22.8743	22.8802	22.7565	22.6753	23.0748	23.002	22.738	22.8097	22.2206	22.9187	22.7552	22.6774	22.5874	22.564	22.5373	22.838	22.9246	22.6722	22.6625	23.3122	22.5175	23.1754	22.4565	22.7568
3816	PC(p-34:2) 3	pos	21.0312	19.7586	20.7292	21.1668	20.7804	20.2802	21.0073	20.5888	20.6321	20.0282	20.5042	20.5196	20.8144	20.1842	19.6522	19.901	20.1577	19.9636	20.2616	19.9455	20.3533	19.6718	19.2404	19.7792	19.9728	19.8721	19.9899	20.2876	20.0794	19.7707	19.4454	20.1543	19.5339	19.3922	19.884	19.5875	19.4734	19.3621	19.5882	19.5554	19.5327	19.6333	19.7348	19.2516	19.8046	19.1733	19.1777
3752	SM(d18:1/20:3)	pos	13.8136	14.7396	13.7057	13.4785	13.9866	14.404	13.5278	13.0489	12	14.4374	12.0879	13.4758	12.2435	14.939	15.801	15.8453	15.6479	15.3378	12.9663	14.6911	13.9931	15.5894	12.8201	15.1562	15.1661	15.5026	15.5108	13.9474	14.244	15.2491	15.5495	12.7872	14.1514	14.4313	14.7473	13.5281	14.4295	15.6146	15.6041	16.3118	15.5193	15.3464	15.4802	14.8478	14.4391	15.0658	16.2774
3545	LPC(18:1/0:0) [M+H]+	pos	29.0946	29.3766	29.0313	28.9555	29.0874	29.3948	29.0839	29.2311	29.0472	29.3991	29.0265	28.644	29.0594	28.7502	28.5765	28.7569	28.6384	28.0727	28.8728	28.9889	28.951	28.6668	29.6982	28.7086	28.5997	28.4582	28.3818	29.2611	28.9433	28.6453	29.088	28.6537	29.3728	28.9341	28.0675	28.3339	29.329	28.6712	27.8557	28.2219	27.9667	29.0698	28.7685	28.6227	28.6035	28.8657	28.12
3710	PC(20:4/18:3)	pos	21.8513	21.6841	21.7204	21.5012	20.8576	21.6316	21.0506	21.3486	20.7158	21.3291	21.2346	21.1777	20.5214	21.7319	21.5699	21.1783	21.1415	21.3948	21.1495	21.2545	20.3876	20.7099	21.1995	20.533	20.7179	21.0059	20.5353	20.7941	20.5967	20.9139	21.0455	20.4708	21.4666	20.4632	21.1369	21.0412	20.6457	20.9825	21.0516	21.1188	20.6114	20.9701	20.699	20.8125	20.9215	20.9634	20.6045
4237	TG(18:3_20:5_20:5)	pos	19.33	19.5052	19.0518	19.3279	19.3224	18.2574	20.1396	19.2339	19.4369	19.0402	19.3985	19.2485	18.5805	18.4174	19.0847	18.7022	17.9804	18.0202	19.2968	17.685	18.7132	17.5295	18.5478	19.1286	20.2331	19.512	19.778	18.5265	18.8266	19.6599	18.6008	19.8099	18.2534	19.3917	18.8486	18.6051	19.2555	17.6313	18.2191	17.9325	17.5255	18.8105	19.8681	18.5669	19.7866	18.1823	18.2168
3542	LPC(0:0/18:1) [M+Na]+	pos	22.7656	22.9911	22.9278	22.623	22.7533	23.1317	22.7288	22.8913	22.4216	22.8051	22.6968	22.1992	22.5963	22.2948	22.4854	22.5909	22.2524	21.932	22.4393	22.5369	22.4324	22.1571	23.2099	22.238	22.317	22.2953	22.0869	22.6213	22.2989	22.0102	22.6301	22.2968	22.8639	22.6458	21.8871	22.0406	22.8089	22.319	21.7853	21.7476	21.5669	22.701	22.2725	22.3397	22.2058	22.3573	21.6706
148	PC(20:2/20:4)	neg	20.0691	20.1516	19.1543	20.1112	19.9407	19.473	19.0657	20.0671	19.6271	19.1891	19.9352	20.0515	19.2792	20.2866	19.9492	19.9593	20.1836	20.1236	19.0228	19.9957	19.5294	19.7813	19.5614	19.2883	19.6538	19.6802	19.0852	19.9032	19.4966	19.4696	19.8503	19.1497	19.2927	19.5454	19.6381	19.7155	19.3413	20.0119	20.0206	20.3299	19.8514	19.7601	19.5702	19.4337	19.3698	19.8796	19.7609
26	LPC(18:1/0:0)	neg	26.3527	26.4919	26.2294	26.2005	26.2014	26.4696	26.1938	26.3271	26.1133	26.4485	26.1679	25.8414	26.1215	25.9491	25.7943	25.9596	25.6787	25.3856	26.0036	25.9648	26.0216	25.7173	26.6804	25.6861	25.676	25.7695	25.5002	26.3011	25.9298	25.6122	26.0826	25.7517	26.4847	25.9338	25.4106	25.6167	26.2242	25.7079	25.1457	25.4817	25.1454	26.2737	25.9084	25.8881	25.6727	25.9654	25.2343
4007	PC(18:1/18:1)	pos	27.1254	27.1489	26.8075	26.9007	26.754	27.3032	26.717	26.7463	26.7934	27.3888	26.6477	26.7626	26.7866	27.0302	26.8032	27.1469	26.8909	26.7177	26.3119	26.7519	26.6665	27.1499	27.5043	26.6514	26.6574	26.9677	26.6535	26.8665	26.6814	26.5894	27.141	26.1732	27.3804	27.0355	26.4695	27.0143	27.131	27.187	26.4744	26.6405	26.4318	26.9859	27.0034	27.1442	26.7859	26.9032	26.527
206	PC(15:0/20:4)	neg	19.211	19.0529	19.7157	19.1232	19.3917	19.6354	19.2881	19.2287	19.0713	19.932	18.8245	19.3731	19.1124	19.6741	19.7673	19.9927	19.3106	19.6107	18.8606	19.4323	18.9356	19.3013	19.8026	19.242	19.1389	19.5892	19.2847	19.3032	19.0242	19.1555	19.696	18.3749	19.8035	19.326	19.4517	19.3952	19.4962	19.4825	19.4227	19.4422	19.236	19.3716	19.5668	19.3833	19.4253	19.6573	19.6026
3685	PC(16:1/20:4)	pos	21.1671	21.3548	20.6984	20.8333	21.1164	21.5752	20.2995	20.8489	20.9191	21.0363	20.9522	21.0953	21.4398	21.2205	21.4986	21.3902	21.1264	21.4875	20.2645	20.8843	20.7911	20.7909	21.194	20.4806	20.6221	21.0004	20.6454	20.3706	20.3787	21.0916	21.465	19.901	21.1654	20.4265	20.4349	20.8574	20.8529	21.0634	20.9472	21.2211	20.9906	21.2878	20.9175	20.8055	21.2435	21.4024	21.2219
3778	SM(d18:2/24:4)	pos	15.4569	16.1055	15.4526	15.614	15.7813	15.8667	12	15.8609	15.7918	12	15.1508	16.1785	15.856	15.8941	15.9159	16.0949	16.0325	15.8019	12	15.7724	15.6301	15.5865	15.6654	16.0842	15.9987	16.0176	15.9845	15.705	15.0112	15.6735	15.9501	14.8094	15.8094	15.8743	15.706	15.1107	15.743	16.0271	15.7273	16.1539	16.0944	15.9991	15.3338	15.3486	14.7337	16.0043	16.0297
3670	SM(d17:1/m16:0)	pos	19.7391	19.6311	19.4379	19.6187	19.4802	19.453	19.4418	19.3909	19.3162	19.7713	19.0985	19.7233	19.4654	19.2167	19.6782	19.7193	19.1899	19.579	19.1098	18.8977	19.0436	19.3629	19.5387	19.3861	19.4833	19.6227	19.2466	18.9331	19.0034	19.618	19.6272	18.9491	19.7727	19.4846	19.2916	19.3401	19.5022	19.3858	19.0874	18.9067	18.5707	19.6604	19.6546	19.4632	19.7042	19.2013	19.0298
3906	SM(d17:1/18:0)	pos	21.2445	21.4172	21.4344	21.4951	21.522	21.3329	21.3627	21.17	21.4681	21.8066	20.7823	21.6992	21.4128	21.1945	21.4307	21.3944	21.5642	21.4974	20.9215	21.1926	20.8215	21.647	21.533	21.4581	21.5842	21.5084	21.4787	21.4699	21.1697	21.5431	21.1484	20.8225	21.5279	21.5844	19.9084	21.2624	21.3858	21.6193	21.3032	21.2545	21.0563	21.5343	21.4745	21.2737	21.5884	21.3521	21.4903
3776	SM(d16:0/m20:2)	pos	16.2836	16.8129	14.588	16.1453	16.9018	15.5749	17.0236	16.5451	16.8796	16.7347	15.5716	16.747	16.5559	15.5579	16.4821	17.294	15.7958	16.382	16.0925	16.2975	16.2023	16.6821	16.0117	16.7646	17.0232	16.9653	17.1177	15.4751	16.3849	16.9103	16.059	16.1302	16.0675	16.7516	16.0163	15.8567	16.7898	16.7193	16.0084	15.7581	16.1832	16.0103	16.7003	15.3447	16.898	15.3555	16.2975
4029	PC(33:0) 2	pos	20.9091	20.8348	20.5819	20.6268	20.6409	20.7378	20.6363	20.5315	20.277	20.9137	20.1889	20.2365	20.3536	20.2107	20.3223	20.3033	20.0299	20.1273	19.9728	20.1238	20.4791	20.2444	21.0233	20.2913	20.1094	20.0997	20.0612	20.4859	20.3304	20.0727	20.3668	19.8091	20.8211	20.4447	20.1346	19.9731	20.4757	20.1838	19.9293	19.8511	19.5818	20.1367	20.4447	20.2074	20.0693	20.1768	20.0607
4102	PC(18:0/20:3) 2	pos	23.3713	23.5168	22.3995	23.2512	22.4937	23.2265	22.5187	22.6199	22.6754	22.5015	22.5784	22.1941	22.7081	22.8651	22.2753	22.168	22.4004	21.7963	22.4447	21.9418	22.2964	22.361	23.0016	22.0974	22.216	22.2328	21.8293	22.6627	22.3351	22.2802	22.4334	22.1624	23.031	22.611	21.6601	22.1503	22.4011	22.3313	21.8305	22.0286	21.6837	22.8703	21.9055	22.7228	21.9714	22.7356	21.8202
3588	LPC(p-18:1)	pos	20.0111	20.0337	20.2904	19.9661	19.7369	20.2324	19.6564	20.0613	20.7478	20.6822	19.4783	20.6547	20.7205	20.0632	20.1299	20.2093	20.4449	19.7156	20.1011	20.2636	19.6957	19.611	20.0213	19.677	20.296	20.1009	19.7462	20.7323	19.8733	19.8632	19.7068	20.0901	19.503	19.9721	19.8887	19.8617	20.2682	20.3432	19.5188	19.9386	20.3942	20.3405	19.5717	18.8338	20.0927	19.4917	20.2525
4137	SM(d16:1/22:0)	pos	19.9738	20.2375	19.9039	20.2399	19.9263	19.6486	20.191	19.8793	19.7849	20.1336	20.1651	19.9083	19.7933	19.3008	20.0293	19.474	19.1906	19.8655	19.8261	19.2025	19.0678	19.5138	19.3571	19.6054	19.9727	19.746	19.9479	19.303	19.5316	20.1041	19.3677	19.9744	19.2394	19.491	19.4268	19.5794	19.6527	19.0813	19.3279	19.1891	19.4522	19.7011	20.066	19.2476	19.7033	19.2968	19.2154
139	PE(p-16:0/22:6)	neg	26.5254	26.2844	26.6052	26.1032	25.7827	26.3658	26.1732	25.7446	25.4026	26.4087	25.4656	25.5691	25.539	26.1237	26.1148	25.8497	25.1178	25.697	25.4357	24.9394	25.1143	25.556	25.6365	25.3706	25.3596	25.8167	25.3145	26.0286	25.2179	25.3125	25.3181	24.6501	26.0203	25.3927	25.2311	25.6118	25.4003	24.4265	25.0524	25.1199	25.4187	25.5688	25.5316	25.6701	25.506	25.127	24.9819
3466	LPC(18:3/0:0) DB	pos	23.1621	23.281	23.4679	23.0224	23.1462	22.758	23.5338	23.0012	23.1794	23.5937	22.6996	23.1822	22.9643	22.9083	23.3809	23.3693	22.9872	22.9467	22.9346	23.1635	23.1814	22.6706	23.1669	23.2167	22.8037	23.071	23.3883	23.1633	23.1067	22.7965	22.7264	23.1001	22.7157	22.9791	22.9945	22.5514	22.9856	22.4521	23.0502	22.7537	23.0177	22.6055	23.3944	22.4513	23.4323	22.3022	23.178
3997	PC(16:0/16:0)	pos	27.6545	27.7753	27.7723	27.686	27.6551	27.8088	27.746	27.5363	27.6221	28.1522	27.3211	27.6791	27.4408	27.6678	27.7903	27.9732	27.6022	27.7583	27.4958	27.5228	27.4724	27.5157	27.7953	27.6856	27.6938	27.8561	27.6237	27.4191	27.4311	27.7578	27.8738	27.0623	27.7746	27.5685	27.5519	27.551	27.6628	27.3638	27.0781	27.4953	27.4052	27.6816	27.7293	27.5505	27.7921	27.4203	27.5736
4405	TG(18:0/18:2/18:3)	pos	24.7218	24.6682	23.8637	24.5699	24.4017	23.5221	24.647	24.2931	24.3931	23.409	24.2494	24.4219	24.007	24.5254	23.8204	25.0197	24.5615	23.2373	23.7163	23.66	24.4284	23.7414	24.0632	24.1686	24.6129	24.1605	24.7279	24.3701	24.2309	23.8147	23.8143	24.5089	23.4733	24.0042	23.9472	23.7191	23.7416	24.1517	23.857	24.0152	23.7123	23.2844	24.7126	24.1773	24.4477	23.7717	23.4316
203	PE(o-18:0/20:5)	neg	20.6446	20.6545	20.3398	20.6109	20.4652	20.3103	20.5178	20.2242	19.7796	20.57	20.2003	20.0041	20.3908	19.9907	19.8406	19.972	19.7288	20.1655	20.0676	19.2504	19.9473	19.8048	19.7947	19.9303	19.7313	20.3395	20.0616	20.0517	19.7532	20.114	19.7493	19.7062	19.9592	19.8684	19.5922	20.1482	19.5246	19.4533	19.7969	19.7263	19.7596	19.8287	20.0336	19.5661	20.0066	19.7764	19.8625
273	PG(16:0_18:2)	neg	14.4749	14.8371	15.0502	14.1365	15.0419	14.1234	14.8202	14.8792	14.8541	14.8587	13.9051	12	14.4977	14.8518	14.9817	15.8231	14.5532	14.9903	14.3068	14.4112	14.7222	14.5583	14.6536	15.1577	14.8394	15.4597	15.6847	14.9077	14.7354	14.829	14.4072	14.3418	14.648	14.9506	15.0886	15.1427	14.4269	14.6034	14.563	15.0444	14.663	14.5998	15.3982	13.7168	15.6538	14.3275	15.1618
4238	TG(20:5/20:5/22:6)	pos	19.7968	20.0827	19.8142	19.6226	20.2302	19.1297	20.6724	19.7972	19.9208	19.6774	19.9716	19.4757	19.136	18.6253	19.6998	20.0713	18.3995	18.756	19.7512	18.1484	19.4998	18.8322	19.4564	20.3839	21.0722	20.6232	20.8145	19.4932	19.1825	20.6551	19.7907	20.1434	19.4592	20.4383	19.1926	19.3362	20.1541	19.1036	18.9625	18.3155	18.5679	19.6877	20.8964	19.719	20.6433	19.0832	18.9835
4252	TG(18:3_20:5_22:6)	pos	20.9319	21.0918	20.452	20.7167	21.1299	19.6144	21.406	20.8338	20.9584	20.3427	20.6353	20.897	20.3756	20.1485	20.2425	20.5519	19.8626	19.8236	20.7328	19.5133	20.4225	19.4424	20.2323	20.5585	21.6354	20.8835	21.1941	20.4277	20.325	20.9704	20.1556	21.1696	19.9063	20.8445	20.288	20.2115	20.9043	19.9984	19.9422	19.6545	19.4199	20.3987	21.2854	20.1135	21.0356	19.7262	19.6724
3714	PC(38:6)	pos	26.6406	26.5093	26.8038	26.3719	26.4161	26.7788	26.1452	26.1012	26.2037	26.6046	25.924	26.9957	26.0253	26.9121	27.0163	26.8652	26.8464	27.1134	26.0383	26.8143	26.029	26.3828	25.9949	26.2757	26.2787	26.5412	26.1182	25.8734	26.1714	26.3859	26.5428	25.658	26.441	26.0029	26.8557	26.3766	26.2876	26.6308	26.843	26.738	26.4023	26.4215	26.4148	26.2943	26.3676	26.4363	26.5012
4287	TG(20:4/20:5/22:6)	pos	18.5398	18.8333	18.7879	17.8237	19.0841	18.0901	19.1928	18.2531	18.9538	18.5142	18.0055	19.0664	17.9039	18.263	18.9527	19.611	18.1812	18.0095	19.0539	17.7027	18.2808	18.5839	18.8052	19.2032	20.3247	19.3782	19.7346	19.2031	18.9923	19.3546	18.7246	19.5254	18.475	19.1544	18.3218	18.8239	19.5958	19.2746	18.6731	18.0853	17.9578	18.316	20.2703	19.0356	19.2921	18.4968	18.151
120	PC(20:0/20:4)	neg	18.6622	18.6067	18.3257	18.5508	18.3809	17.8166	18.3607	18.3019	18.3845	18.0385	18.1897	18.4926	18.43	18.3887	18.1561	18.0226	18.0528	18.3367	18.0838	18.1322	18.2132	18.2231	17.9014	17.6452	17.8596	17.9948	17.8532	18.0052	17.9612	18.0464	18.1209	17.6743	17.7676	17.8388	18.0533	18.0431	17.7097	18.2862	18.6478	18.5195	18.378	18.1131	17.7925	17.9533	18.1331	18.2695	18.229
4114	PC(o-18:0/18:2) [M+Na]+	pos	20.0524	20.3408	19.7351	19.9135	20.4489	19.6828	20.2685	19.6217	19.974	20.046	19.3539	20.3687	20.5217	19.5436	19.2938	19.6095	19.6155	19.3998	19.1976	19.445	19.7173	19.6645	19.6689	19.7	19.4412	19.4518	19.5383	20.2243	19.4226	19.7486	19.1024	19.5077	19.1824	19.4609	19.2106	19.2927	19.4689	19.2994	19.3832	19.1786	19.5957	19.2105	19.7396	18.6063	19.9221	18.8384	19.7886
4283	TG(18:2/18:4/20:4)	pos	24.7068	24.1715	24.421	24.2276	24.1667	23.0046	24.8103	24.2867	24.0719	23.7291	24.1716	24.661	23.4588	24.4005	24.1534	24.2526	23.8053	23.9721	23.8656	23.4137	24.108	22.8955	23.0814	23.6425	24.3257	24.0814	24.5961	24.0352	24.066	23.655	23.2149	24.6966	23.031	23.8252	24.5105	23.5838	23.285	23.4217	24.0946	23.809	23.2772	23.0181	24.6876	23.6911	24.5001	23.2852	23.9432
3579	LPC(19:1/0:0) DB	pos	20.4393	20.6022	20.4498	20.3831	20.5738	20.5464	20.4469	20.6999	20.3888	20.5076	20.5488	20.124	20.5613	20.2129	20.0249	20.1672	19.9918	20.1314	20.2989	20.2856	19.964	20.5729	20.7489	20.2205	20.17	20.2518	19.7583	20.82	20.4883	20.1596	20.7624	20.1643	20.5535	20.2653	19.6676	20.1965	20.5648	20.5672	19.9021	19.9918	19.7716	20.5377	20.6973	20.1521	20.1349	20.2378	19.8398
4217	TG(14:2/20:5/22:6)	pos	16.7061	16.2529	16.607	16.3061	16.001	16.4201	17.3752	16.1434	15.9752	17.5739	16.1774	16.0154	14.6077	15.4653	17.8055	18.1377	13.8296	16.29	16.68	14.671	14.399	14.4971	16.2166	17.9932	18.1115	18.6038	19.0203	16.9354	16.1323	18.3291	17.6287	17.2437	16.2299	16.5997	15.1656	16.7247	16.8197	15.8565	15.7803	13.5604	15.9423	16.0084	18.9823	16.8544	17.9352	15.5102	17.4456
3543	LPC(18:1/0:0) [M+Na]+	pos	25.9944	26.1011	26.1157	25.7581	25.951	26.3448	25.9927	26.119	25.9104	26.2422	25.9804	25.6645	25.9772	25.7275	25.7545	25.7774	25.5401	25.1503	25.6882	26.0605	25.7375	25.5483	26.4113	25.7092	25.54	25.4977	25.3392	26.1062	25.8777	25.527	26.0286	25.5696	26.2017	25.8588	25.1659	25.3825	26.0744	25.6767	25.0232	25.2779	24.8501	25.956	25.6652	25.6649	25.6083	25.8025	25.1451
4404	TG(16:0/18:1/18:1)	pos	18.02	17.5048	17.8719	18.3922	17.0364	16.4474	17.6815	17.7728	17.2803	16.5471	17.5758	17.0502	16.3513	17.4621	16.8399	18.111	17.5993	16.8462	17.1912	16.4665	17.5156	15.9385	17.2406	17.1245	17.1662	17.5255	17.7964	17.4901	17.2981	16.2283	16.6878	17.7577	16.4867	17.0007	17.2944	16.5376	16.1171	16.8022	16.0972	16.942	16.3203	16.1984	17.6989	17.8603	17.2964	17.2251	15.9377
3991	SM(d18:1/20:1) [M+H]+	pos	19.9877	19.7582	19.3624	19.7915	19.4801	19.9846	19.0894	19.4081	19.1384	19.5992	19.6075	19.5754	19.4266	19.647	20.1257	19.5743	19.6793	19.869	19.0573	19.3422	18.4959	19.9074	19.8196	19.4202	19.8979	19.882	18.9658	18.8609	19.0242	19.9058	19.9859	17.8161	19.9042	19.654	19.5319	19.8451	19.4989	19.6944	18.9311	19.8429	19.4597	20.485	19.6622	19.9086	19.8966	19.8906	19.511
3575	LPC(p-18:0) 2H	pos	21.6949	21.6972	21.6172	21.7154	21.6841	21.5563	21.7036	21.4971	21.6755	21.7198	21.4071	21.8096	21.6011	21.5425	21.2107	21.5231	21.7421	20.9277	21.3457	21.3968	21.4811	21.4058	21.7427	21.2804	21.4187	21.4097	21.2711	21.8598	21.3794	21.2256	21.5079	21.3052	21.6252	21.5867	21.4912	21.1033	21.5485	21.5183	21.0074	21.1608	20.9401	21.5157	21.3548	21.4438	21.2411	21.2966	20.8715
4225	SM(d14:0/26:0)	pos	18.1204	17.6986	18.5176	18.2022	17.7276	18.0707	18.5552	17.6993	17.8001	18.4174	17.6756	17.5414	16.8958	17.6281	18.6648	18.6772	16.7594	17.7665	18.2164	16.9691	17.3306	17.5652	17.5443	18.2074	18.2883	18.4161	18.7581	18.099	17.8394	18.4577	17.7315	17.6799	17.8889	17.7678	17.4471	17.531	17.6524	17.2094	17.2483	17.3163	17.029	17.6921	18.5797	17.7828	18.5151	17.5554	17.7418
4068	PC(p-16:1/18:0)	pos	21.6125	21.6778	21.5251	21.5355	21.2247	21.7021	21.2401	21.1542	21.0616	21.8751	20.9134	21.3449	20.8797	21.4411	21.6907	21.6915	21.1109	21.4212	20.8355	20.9763	20.6629	21.4388	21.6779	21.2409	21.2436	21.6638	21.209	21.1561	20.8767	21.3479	21.3708	20.7621	21.5136	21.2754	21.2949	21.354	21.3144	21.3769	21.1742	21.0519	20.6941	21.6748	21.3289	21.4637	21.6103	21.2893	20.9283
11	PC(20:1/20:4)	neg	20.2305	20.3015	19.8995	19.9243	20.2941	20.6128	19.6205	19.8399	20.0916	20.3412	19.7512	20.9637	20.041	21.2634	20.6866	20.7123	20.8953	21.1373	19.7196	20.8476	20.1186	20.9677	20.5039	20.2376	20.6563	20.6984	19.9724	20.4839	20.1714	20.602	20.8501	19.5065	20.2769	20.4856	20.8588	20.7682	20.3994	20.9882	21.1719	21.2378	21.0506	20.779	20.3517	20.6249	20.6782	21.0149	20.8777
161	PC(20:4/20:3)	neg	19.0916	19.014	18.8623	18.8188	18.8649	19.3651	18.4502	18.6912	18.7538	19.0714	18.6159	19.7599	18.5125	19.7229	19.6436	19.4479	19.6278	19.5884	18.6774	19.6116	18.4843	19.2839	19.3293	19.056	19.0276	19.2597	18.4938	18.6888	18.8216	19.0731	19.2012	18.1838	19.2276	18.9367	19.4884	19.0517	19.0395	19.1721	19.4331	19.4687	19.3151	19.358	18.9107	19.171	19.0473	19.4109	18.8759
3833	PC(20:4/20:2) [M+H]+	pos	24.4882	24.535	23.761	24.1286	23.9915	23.8369	23.5908	24.298	23.5772	23.3628	23.9915	24.6811	24.166	24.0665	23.6282	23.73	24.2057	23.7805	23.0995	23.9249	23.4358	24.0567	23.7976	23.5619	23.7661	23.4366	22.9543	23.5884	23.4268	23.2888	23.6117	23.2254	23.5919	23.5075	23.6336	23.4036	23.5922	23.9665	24.103	24.0827	24.2552	23.7624	23.5018	23.4079	23.5204	23.4256	24.0296
4360	TG(16:0/18:2/22:6)	pos	30.2545	29.9558	29.4809	29.8707	29.5976	28.5362	29.6919	29.841	29.4131	28.3095	29.7682	29.5987	29.0381	29.6123	28.7704	29.5008	29.1812	28.0588	29.0045	28.4229	29.3447	28.3676	28.9446	28.5767	29.4862	28.7879	29.4343	29.0837	29.2487	28.2053	28.2223	29.6223	28.5173	28.6478	29.1116	28.5138	28.5218	28.745	28.3556	28.6775	28.1626	27.9649	29.2486	29.1013	29.0764	28.4719	27.4972
4072	PC(p-16:0/18:1)	pos	19.0131	19.1551	18.8099	18.8674	18.5899	19.0207	18.9458	18.5544	18.7204	19.2668	18.408	19.0034	18.5034	18.6271	19.216	19.0262	18.7528	18.8801	18.1281	18.4428	18.1998	18.9941	19.2445	18.7216	18.7215	19.0095	18.785	18.7313	18.4396	18.8511	19.011	18.2	18.8072	18.8904	18.8376	18.725	18.7436	18.7984	18.7861	18.4503	18.3119	19.0348	18.8632	18.8791	19.2088	18.8434	18.3372
4231	TG(12:1/18:2/20:5)	pos	15.9182	16.6186	16.1031	16.2095	17.1059	16.4616	18.2327	16.646	17.1639	19.0016	15.4468	16.4377	15.4938	14.4532	17.8399	18.3572	15.2644	17.7278	16.7587	15.7418	16.2245	16.6229	17.1836	18.4298	18.996	18.7752	19.682	16.403	16.5802	19.1728	18.2211	17.3582	17.8442	18.1331	17.0569	17.5719	17.9288	16.9868	17.3988	16.1768	16.7077	17.2816	19.5351	17.9004	19.2245	16.0464	18.3956
255	LPC(0:0/18:0)	neg	16.4977	16.3159	16.3356	16.1443	15.6341	16.3305	16.1086	16.2248	15.4035	16.3357	16.0731	15.7627	15.6629	16.361	16.2399	16.1675	15.5978	15.8941	16.1166	16.0043	15.2458	15.3797	16.0311	15.3167	15.5674	15.8874	15.3961	16.4705	15.7986	15.501	15.7544	15.6274	16.2627	15.3049	16.0343	15.2773	15.393	15.292	15.5685	15.9779	14.9823	15.8726	15.5192	16.1356	15.4001	16.2251	14.967
3681	DG(20:5/20:5) [M+Na]+	pos	16.3683	16.2792	15.9805	16.1394	18.0988	13.028	17.9831	16.7346	17.7199	14.6493	16.7729	17.7729	17.0109	15.7224	13.2941	16.7409	16.6466	13.1868	15.648	15.1153	17.376	17.0476	15.2908	16.2359	19.3674	17.6072	16.8841	16.2878	16.1782	17.5585	16.3913	18.1068	14.9941	17.1223	16.3198	16.9797	16.296	16.2863	16.6875	15.1032	14.8517	16.1817	19.0387	16.1081	18.2029	15.6204	16.4235
30	SM(40:1,2-OH)	neg	23.5009	23.6045	23.9557	23.6438	23.4647	23.4658	24.0253	23.5084	23.3697	24.092	23.487	23.5165	23.2768	23.5291	23.7612	23.7251	22.9246	23.5925	23.418	23.1444	22.9165	23.2576	23.3113	23.4151	23.6301	23.5884	23.7217	23.4451	23.3946	23.508	23.2436	23.5396	23.1592	23.3027	23.4872	23.297	23.4679	22.8597	23.2323	22.8949	23.0049	23.5043	23.818	23.167	23.3186	23.305	23.1306
3637	SM(34:2,3-OH)	pos	19.0824	19.2159	19.3388	18.9594	19.1108	18.964	19.4006	18.8972	19.0591	19.2739	18.3984	18.9177	19.0961	18.6499	19.0246	19.3168	18.4691	18.5672	18.7482	18.363	19.0304	18.6822	19.0444	18.9596	18.9877	18.9929	19.003	19.063	18.739	18.8531	18.768	18.5907	18.8652	18.7857	18.558	18.6172	19.0486	18.6424	18.5493	18.2329	18.3658	19.0026	19.1903	18.9474	18.8477	18.5156	18.2918
3576	LPC(p-18:0)	pos	17.6457	17.4983	17.4211	17.5244	17.4588	17.4303	17.52	17.2868	17.4666	17.4366	17.3065	17.5597	17.3515	17.4263	17.1156	17.3224	17.549	16.8625	17.0355	17.1628	17.1997	17.133	17.5081	17.1285	17.1996	17.2591	17.0855	17.6431	17.1839	16.8936	17.2391	17.0963	17.5319	17.386	17.3113	16.9211	17.3788	17.2857	16.9155	16.902	16.7481	17.4297	17.1229	17.3697	16.9534	17.172	16.6033
198	PE(o-18:0/18:1)	neg	19.3902	19.2008	19.3009	19.2829	19.0845	19.7547	19.4519	18.9113	18.9591	20.0035	18.9773	18.9083	19.0366	19.2073	19.0753	19.5574	18.6582	19.2345	19.1631	18.5895	18.6772	19.426	19.5336	19.055	18.8122	19.4137	19.2227	19.0711	18.808	19.1891	19.1146	18.7887	19.3498	19.413	18.6178	19.4484	19.0949	19.3298	19.0123	18.9927	18.796	19.1561	19.2835	19.1073	19.291	19.3984	19.2796
9	LPC(0:0/20:4)	neg	22.3464	22.427	24.0531	22.3798	22.4958	23.676	22.3119	22.1748	22.3613	25.3179	21.7032	22.9787	21.9095	22.8855	24.2544	22.786	23.0385	22.1567	22.1529	22.8788	22.3086	22.9126	22.8029	22.3912	22.5409	22.5408	22.2368	22.1656	22.3759	22.1923	22.2951	22.1391	24.4369	22.5157	22.8777	22.3427	22.5451	22.6682	22.3133	22.5315	22.5221	23.9915	22.4786	23.78	22.4329	23.8832	22.37
4170	SM(d17:1/22:0)	pos	18.879	19.0472	19.3071	19.133	19.2544	18.9842	19.3254	19.0753	19.0173	19.5354	19.4056	19.5139	18.7975	18.8885	19.3262	18.6579	18.6574	19.4058	18.8281	18.7922	18.2642	19.1292	18.7444	18.994	19.2995	19.293	19.2852	18.7078	18.8687	19.3334	18.8186	19.1097	18.833	18.8868	19.1526	19.3039	19.2052	18.6037	18.9721	18.5596	18.7482	18.9212	19.3929	18.7367	19.0834	18.8163	18.7497
4032	PC(22:6/18:0)	pos	25.7682	25.677	25.4572	25.4605	25.3373	25.5725	25.222	25.0772	25.3245	25.3997	24.9536	25.9203	25.3427	25.94	25.5665	25.3414	25.3882	25.1966	24.851	25.5633	25.0455	25.3911	25.4972	25.0341	25.0028	25.0405	24.7453	25.6406	25.3678	24.9399	25.0127	24.9897	25.362	25.1844	25.5871	25.0654	25.1532	25.1099	25.3822	24.9449	25.1566	25.0948	24.9523	25.1631	25.0339	25.3685	24.9745
3505	LPE(20:4/0:0) [M+H]+	pos	22.9492	23.2811	22.8636	22.9558	22.7595	22.79	22.8142	23.1003	23.108	22.8931	22.7437	23.1181	22.9385	23.1417	23.1354	23.0961	23.1786	22.4373	22.6456	23.2123	23.1297	22.6716	23.4219	22.8714	22.555	22.4521	22.4071	23.1693	23.17	22.555	22.6751	22.6866	22.8869	22.3989	22.7216	22.0434	22.9612	22.5181	22.5234	22.6176	22.6821	22.7273	22.7155	21.9722	22.8989	22.8667	22.6703
259	PC(16:1/20:5)	neg	19.1671	19.3658	18.1308	19.0887	18.3972	18.5811	17.8505	19.037	17.9212	18.1715	19.3309	17.367	18.3618	17.8871	17.9722	17.2891	16.798	17.4433	18.1243	16.8452	17.9019	17.2068	17.9477	17.3173	17.6086	17.763	17.3065	17.9843	17.2544	17.9384	17.9695	17.4801	18.281	17.3342	16.3857	17.3476	17.6611	17.1312	16.7337	17.1118	16.7884	18.1906	17.3366	17.941	17.6747	18.0792	17.0412
3716	PC(18:2/20:4)	pos	24.1838	24.0595	24.3303	23.9191	23.9234	24.3929	23.7314	23.6383	23.6342	24.175	23.534	24.3964	23.6033	24.4841	24.6227	24.418	24.3346	24.653	23.5805	24.46	23.406	23.8971	23.6125	23.8198	23.86	24.1391	23.6675	23.4453	23.7271	23.8911	24.0587	23.1996	24.0541	23.5227	24.468	23.9408	23.8265	24.2193	24.473	24.3178	23.8744	24.0364	23.9083	23.8593	23.9196	24.0203	24.0274
4141	SM(d18:2/22:0)	pos	20.9522	21.1576	21.2091	21.1351	21.2601	20.8956	21.4962	20.967	20.9939	21.4218	21.0865	21.5761	20.8814	21.0813	21.1115	21.2859	20.8719	21.3182	20.7689	20.8553	20.5781	20.9707	20.9036	20.8821	21.3281	21.1416	21.1696	20.5318	20.9918	21.1883	20.7927	21.1724	20.6057	20.819	21.2236	20.9841	21.1118	20.5031	21.0458	20.5602	20.8508	21.0171	21.3535	20.6357	21.07	20.8426	20.7458
4431	TG(16:0/18:1/22:4)	pos	23.1366	23.0767	21.5855	23.0658	22.6771	21.3981	22.5855	22.5702	22.6387	21.0025	22.5266	22.8632	22.2027	22.9638	20.783	22.5512	23.0172	20.8035	21.4538	21.7438	22.7358	21.8505	22.0953	21.6691	22.3567	21.643	22.2824	22.5025	22.5125	21.1067	21.4491	22.6231	21.3107	21.9237	22.1369	21.4902	21.5912	22.1686	21.6546	22.023	21.6329	20.9092	22.0894	22.014	21.8678	21.6302	20.9818
4169	PC(p-20:0/20:4)	pos	18.3568	18.0363	18.5068	18.1114	18.0789	18.1787	18.1821	17.9222	17.6065	18.3769	17.2331	18.2971	17.908	18.8206	18.5674	18.2893	18.6191	18.068	17.733	18.3919	17.8554	18.3787	18.5711	18.0326	17.9833	18.262	18.1865	18.2838	18.1193	18.036	17.9775	17.7316	18.1779	18.307	18.8324	17.8699	18.1209	18.4781	18.5091	18.1639	17.7099	18.3417	18.32	18.0098	18.3814	18.3165	18.3748
94	PC(17:0/20:4)	neg	19.9049	19.9191	19.8558	19.7269	19.7265	20.1153	19.1842	19.4128	19.6518	19.9452	19.3545	20.3321	19.3656	20.628	20.2853	20.0816	20.52	20.271	19.3732	20.3875	19.2923	20.325	20.0344	19.6612	19.8316	19.9735	19.2328	19.7456	19.8766	19.9005	20.2142	19.0155	20.2574	19.9566	20.4326	20.1509	19.886	20.4523	20.2963	20.3325	20.2047	20.081	19.7911	20.0051	19.8899	20.363	20.3243
239	SM(36:3,2-OH)	neg	15.5986	15.5705	15.3371	12	15.3749	16.3581	15.3337	15.2829	15.7879	16.1955	12	16.3949	15.0413	16.4649	16.5081	16.3269	16.4312	16.6445	14.8282	16.3028	15.0162	16.3467	16.2118	16.2268	16.1095	16.5784	15.544	15.2362	15.1602	16.449	15.9975	15.4823	16.4221	16.0895	16.6536	16.5321	16.0298	16.6007	16.5159	16.679	16.5081	16.2572	15.7373	16.2926	16.1153	16.6192	16.3766
3918	PC(39:5) 2	pos	21.5676	21.5387	21.4113	21.256	21.1741	21.4188	21.3357	21.4806	21.0611	20.957	21.0064	21.1907	20.8878	21.4645	21.3933	21.2121	21.2435	21.0675	20.6774	20.9585	20.6581	21.3578	21.34	20.8832	21.1002	21.2397	20.5701	21.5888	20.9572	21.2306	21.5239	20.6228	21.2968	20.9726	20.6271	20.9242	21.1208	21.6103	21.1583	21.3144	21.0592	21.3981	21.0495	21.2651	21.0605	21.1812	20.9943
4365	TG(16:2/18:2/20:5)	pos	21.4025	20.8317	20.4239	20.6798	20.8155	19.8468	20.8201	21.0103	20.7993	19.9074	20.8687	21.9477	20.5978	22.1029	20.097	20.9502	21.7659	20.3001	20.0688	20.8853	21.0725	20.8279	20.3986	20.3513	20.7782	20.4369	20.9356	21.1057	21.4367	19.8001	19.9958	21.216	19.8038	20.4487	21.3328	20.1409	19.9252	21.0607	20.7367	21.1492	20.6254	19.4291	21.1064	20.8283	20.8062	20.7874	20.5408
4488	CE(20:4)	pos	28.7488	28.676	28.3437	28.4399	29.0427	28.78	28.6652	28.3434	28.8777	28.91	28.3798	29.8828	28.0628	29.2926	28.9413	29.4001	29.49	29.0026	28.1877	29.0239	28.7116	29.0764	29.0119	28.5865	29.4448	29.4946	29.2321	28.6268	28.8623	29.0726	29.0714	28.8686	28.7193	29.238	29.6201	29.3414	28.8106	29.5916	29.8012	29.4298	29.2248	28.9113	29.5798	29.2085	29.3284	29.1057	29.3975
3793	PC(18:1/18:3)	pos	23.3561	24.1357	23.8267	23.9525	23.7049	23.1909	23.5831	24.4451	23.9032	23.679	23.6022	23.8568	23.7963	23.2057	23.1776	23.4799	23.3844	23.4513	23.8811	22.8805	23.4333	23.31	22.9751	23.3307	22.8682	23.1037	23.3361	23.8299	23.1942	23.0784	23.3832	22.8434	23.258	23.3913	23.0946	23.1409	23.3208	23.2879	23.3152	23.2578	23.4491	23.4711	23.583	23.118	23.5827	23.2479	23.8292
4003	PC(20:1/20:4)	pos	24.2318	24.2898	24.0854	24.0889	24.2713	24.6567	23.8057	23.9876	24.0629	24.3098	24.0021	25.042	23.8839	25.2113	24.7338	24.7428	24.8871	24.9863	23.767	24.9062	24.0839	24.9773	24.6275	24.2807	24.7554	24.6806	24.1122	24.5319	24.2161	24.5799	24.8354	23.6356	24.1947	24.4893	24.7055	24.7136	24.4978	25.0732	25.0146	25.2246	24.9217	24.8303	24.5002	24.5058	24.638	24.919	24.7787
4013	PC(40:5) 2	pos	24.2318	24.2898	24.0854	24.0889	24.2713	24.6567	23.8057	23.9876	24.0629	24.3098	24.0021	25.042	23.8839	25.2113	24.7338	24.7428	24.8871	24.9863	23.767	24.9062	24.0839	24.9773	24.6275	24.2807	24.7554	24.6806	24.1122	24.5319	24.2161	24.5799	24.8354	23.6356	24.1947	24.4893	24.7055	24.7136	24.4978	25.0732	25.0146	25.2246	24.9217	24.8303	24.5002	24.5058	24.638	24.919	24.7787
3717	PC(18:3/18:3)	pos	22.5001	22.5383	21.1415	22.1972	21.7452	21.7861	21.262	22.3074	21.3683	21.4872	22.5457	20.7344	19.4549	21.0537	21.152	20.6505	20.2256	20.693	21.3624	20.2862	21.2421	20.5945	21.2859	20.8274	21.0205	20.984	20.5986	21.4542	20.5269	21.235	21.3849	20.9364	21.3278	20.814	19.6864	20.6768	21.1682	20.6535	19.9646	20.6139	20.3187	21.4298	20.7072	21.2211	21.044	21.3391	20.5536
4	PC(16:0_22:6)	neg	27.7658	27.8007	27.8357	27.5578	27.6317	27.5194	27.5697	27.6626	27.5908	27.7103	27.4851	27.7091	27.4495	27.6921	27.7168	27.7408	27.4158	27.619	27.5077	27.4759	27.4279	27.3446	27.6639	27.5104	27.4392	27.609	27.3831	27.6227	27.5132	27.5491	27.5518	27.3558	27.5262	27.3617	27.5711	27.4252	27.4776	27.1851	27.2875	27.3351	27.402	27.4492	27.5121	27.3945	27.6083	27.3636	27.307
4115	PC(22:1/20:4)	pos	17.0594	17.0241	17.4429	16.4734	16.883	17.5755	17.4639	17.1934	16.8636	16.8046	16.9735	17.2025	16.735	17.7736	16.7054	17.2782	16.668	17.5472	16.2677	17.1039	16.616	17.0318	17.0588	16.2223	16.731	16.8649	15.6218	16.4132	16.9022	16.3308	17.063	16.1044	16.4355	16.8401	17.1147	17.1836	16.7541	16.781	17.223	16.8014	16.798	16.6124	16.6728	16.5706	17.1315	17.0352	16.2489
3923	SM(d18:1/24:4)	pos	19.4065	19.1734	19.7614	19.3909	19.3202	18.7873	19.4079	19.5093	18.5141	18.8056	19.8945	19.3059	19.4187	19.7707	19.0391	19.1355	18.6987	19.4265	19.404	19.8977	18.7777	18.9496	19.4449	19.1075	18.0049	18.6393	19.2576	19.3292	19.2492	18.5164	19.3437	19.3527	19.197	18.5307	18.5501	19.6059	19.1708	19.3161	19.2379	19.4403	18.9209	19.6918	18.9369	19.3034	18.666	19.6672	19.3547
3638	PC(38:7)	pos	24.2776	24.2527	23.6655	24.2137	23.8304	23.6872	23.5609	23.9659	23.5109	23.7178	23.9397	23.4511	23.8611	23.2973	23.3682	22.7949	23.0342	23.2189	23.5197	23.0066	23.3513	23.067	23.3543	23.2384	23.2946	22.966	22.9691	23.6525	23.0465	23.4117	23.3931	23.265	23.3049	23.2216	22.9631	23.0514	23.3623	23.0207	22.7755	22.9538	22.6544	23.3822	23.1598	23.2484	23.1523	23.1662	22.3946
3987	PC(17:0/22:5)	pos	18.2207	17.7926	16.9801	18.0054	17.4916	17.1848	17.4696	17.1514	17.336	17.1906	17.3093	16.9283	17.8421	17.2683	17.326	17.4678	16.9953	16.212	17.1842	16.8502	16.8175	17.0449	17.8902	16.5642	17.3642	17.3714	16.9802	17.4752	17.6298	17.2343	17.2078	16.9658	16.5337	17.3644	17.2045	17.1496	16.7124	16.851	17.3249	16.8374	17.5779	17.6286	17.2464	16.4603	17.0255	16.9216	16.7203
4230	TG(12:1/18:2/20:5)	pos	16.7555	17.3822	18.3687	17.2822	17.4616	18.4263	18.8567	17.3664	17.6981	20.2801	16.7827	16.8887	16.1554	16.3333	19.301	19.4223	15.5258	18.6475	17.811	16.5711	17.2869	17.447	18.228	19.0837	19.9201	19.9718	20.5104	16.6806	16.9801	19.8872	19.3301	17.8869	19.228	18.8903	17.5057	18.8617	18.6818	17.6941	18.2556	17.3901	17.6251	18.5485	20.2892	19.1995	20.0929	17.2646	19.2967
4044	DG(18:1/20:4)	pos	20.4529	20.1157	20.2125	20.3962	20.9076	17.9251	20.9722	20.1997	20.9435	17.6736	19.7312	21.2197	20.2673	20.4173	18.8	21.0526	21.0513	18.2041	19.3167	19.3357	21.0921	19.8117	19.1587	19.2821	21.5858	20.2034	20.2841	20.8349	20.1148	19.8435	19.4289	20.8094	18.2834	19.3713	19.8474	19.4773	19.0905	19.8505	19.7351	19.469	18.8203	18.5981	22.0223	19.0161	20.8174	18.7837	19.511
3665	LPC(o-22:0)	pos	19.1621	19.3544	19.1399	19.1251	19.057	19.0585	19.1576	18.9527	18.6494	19.1583	18.5894	18.7165	18.886	19.2146	18.8276	19.2201	18.9144	18.542	18.8392	18.7153	18.8693	18.8124	19.2272	18.7792	18.6576	18.9369	18.7954	18.853	18.838	18.5734	18.8374	18.7088	18.8168	18.9603	18.8693	18.5913	18.9178	18.917	18.7151	18.7564	18.3743	19.0198	18.9466	18.8245	18.8785	18.9353	18.7363
277	PE(18:2e/10-HDoHE)	neg	17.8187	17.3943	17.6424	17.2751	16.5325	16.7861	17.4617	17.1272	15.9491	16.9328	17.217	15.3655	16.1439	17.5788	17.2123	16.4613	15.5088	16.4617	16.3707	15.4891	15.7695	16.7877	16.3681	14.0977	15.9951	16.5524	15.6227	17.4865	15.5344	14.5139	15.3772	15.6117	16.3838	13.3561	15.9121	16.2009	14.191	15.3223	16.3035	16.5476	14.8432	16.0296	14.5367	15.9807	15.3787	16.0675	13.8383
278	PE(18:2e/16,17-EpDPE)	neg	17.8187	17.3943	17.6424	17.2751	16.5325	16.7861	17.4617	17.1272	15.9491	16.9328	17.217	15.3655	16.1439	17.5788	17.2123	16.4613	15.5088	16.4617	16.3707	15.4891	15.7695	16.7877	16.3681	14.0977	15.9951	16.5524	15.6227	17.4865	15.5344	14.5139	15.3772	15.6117	16.3838	13.3561	15.9121	16.2009	14.191	15.3223	16.3035	16.5476	14.8432	16.0296	14.5367	15.9807	15.3787	16.0675	13.8383
279	PE(18:2e/17-HDoHE)	neg	17.8187	17.3943	17.6424	17.2751	16.5325	16.7861	17.4617	17.1272	15.9491	16.9328	17.217	15.3655	16.1439	17.5788	17.2123	16.4613	15.5088	16.4617	16.3707	15.4891	15.7695	16.7877	16.3681	14.0977	15.9951	16.5524	15.6227	17.4865	15.5344	14.5139	15.3772	15.6117	16.3838	13.3561	15.9121	16.2009	14.191	15.3223	16.3035	16.5476	14.8432	16.0296	14.5367	15.9807	15.3787	16.0675	13.8383
3856	PC(16:0/24:6) [M+Na]+	pos	21.6937	21.8208	21.3514	21.6114	21.1204	20.9663	21.5017	21.6033	21.0526	20.8739	21.2363	20.4749	20.7949	20.988	20.4439	20.8957	20.2491	20.4444	20.7932	20.5175	20.6437	20.0327	20.969	20.1637	20.7113	20.5661	20.2679	21.0758	20.5986	20.3889	20.4951	20.4922	20.6307	20.2496	19.468	20.3916	20.4313	20.1842	20.0909	20.0062	19.7923	20.55	20.3199	20.2511	20.4588	20.1386	19.6505
3891	PC(18:1/22:5)	pos	21.6937	21.8208	21.3514	21.6114	21.1204	20.9663	21.5017	21.6033	21.0526	20.8739	21.2363	20.4749	20.7949	20.988	20.4439	20.8957	20.2491	20.4444	20.7932	20.5175	20.6437	20.0327	20.969	20.1637	20.7113	20.5661	20.2679	21.0758	20.5986	20.3889	20.4951	20.4922	20.6307	20.2496	19.468	20.3916	20.4313	20.1842	20.0909	20.0062	19.7923	20.55	20.3199	20.2511	20.4588	20.1386	19.6505
4290	TG(18:2_22:6_22:6)	pos	24.9549	24.8707	24.4708	24.7197	25.0699	23.7203	24.7579	24.6515	24.798	23.7658	24.3758	25.0379	24.3957	24.4262	24.1756	24.6681	24.6666	23.6566	24.5689	24.0479	24.3802	24.0831	24.3738	24.2594	25.035	24.3049	24.5362	24.7662	24.623	24.2274	23.8926	24.9909	24.2322	24.5209	24.5272	24.3318	24.7698	24.5533	23.9941	23.7567	23.5822	23.7848	24.8681	24.3522	24.5168	23.9133	23.3008
3814	PC(p-18:1/20:4)	pos	22.3142	21.1389	22.3476	22.3067	22.4093	22.0308	22.1354	21.918	22.1266	22.068	21.7356	22.7106	22.3716	22.3974	22.2774	22.3731	22.4339	22.619	21.5016	22.2469	21.7446	21.926	21.3207	22.1998	22.2496	22.206	22.1031	21.3168	21.8805	22.0508	21.9057	21.5691	21.8099	21.7076	22.3323	21.9178	21.8142	22.1036	22.2671	22.0511	21.694	21.9624	21.8984	21.6318	21.9133	21.5912	22.0714
21	PE(p-18:1/22:6)	neg	23.8703	23.5705	23.9036	23.2977	22.9581	23.7804	23.1924	23.1224	22.7456	23.8451	22.6027	22.7409	22.975	23.4041	23.3487	23.2863	22.3681	22.9375	22.6945	22.0857	22.3899	22.8421	23.3057	22.811	22.6461	23.0547	22.5845	23.357	22.3087	22.5185	22.787	21.6915	23.5071	23.0422	22.4137	22.9608	22.7764	21.8665	22.2195	22.4215	22.5212	22.9949	22.5156	23.1343	22.8402	22.6568	22.3911
3504	LPE(0:0/20:4) [M+H]+	pos	19.425	19.861	19.5958	19.4651	19.6596	19.5314	19.5572	19.7174	19.6711	19.5258	19.3617	19.8427	19.6372	19.7902	19.8472	19.8341	19.8129	19.1677	19.1239	19.86	19.8248	19.4465	19.9838	19.5752	19.4267	19.129	19.0526	19.7239	19.8898	19.2505	19.2228	19.1717	19.3941	19.0125	19.3877	18.7091	19.5448	19.1412	19.0881	19.2761	19.4535	19.2318	19.4312	18.6017	19.5432	19.4381	19.2022
3890	PC(17:0/20:4)	pos	20.9378	21.1059	20.8468	20.7112	20.4363	21.0676	20.4233	20.5472	20.2978	21.0489	20.1632	21.0831	20.3733	21.522	21.2201	21.1659	21.3759	21.1932	20.1733	21.4548	19.964	21.0456	21.019	20.4505	20.7196	20.7489	20.2999	20.5882	20.6571	20.8423	21.0217	19.9011	21.1518	20.6951	20.806	21.1049	20.7647	21.4665	21.2951	21.1343	20.7806	20.8492	20.6604	20.6212	20.7832	21.1296	20.9219
91	PC(18:0/20:4) DB	neg	20.4344	20.4559	20.0797	20.3169	20.0702	20.3017	19.8006	20.037	19.9022	20.0787	19.8819	20.1907	19.7842	20.5765	20.4032	20.1902	20.2197	20.1506	19.6841	20.1043	19.4422	20.1455	20.1574	19.9184	20.1797	20.1308	19.7384	20.3283	19.9006	20.2362	20.2241	19.4396	20.2939	20.1301	20.0756	20.0178	20.0195	20.1851	20.087	20.1359	19.9849	20.1036	20.0468	20.106	20.0933	20.2106	20.036
4122	PC(16:0/20:1) [M+Na]+	pos	20.8933	20.8784	20.3522	20.6161	20.3078	21.0173	20.3066	20.3539	20.0948	20.7122	20.0952	20.346	19.8199	20.9225	20.2057	20.3008	20.1845	20.1348	19.7347	20.188	19.9042	20.1983	20.8171	19.7692	19.99	20.0842	19.7088	20.0719	19.8946	20.0716	20.4711	19.7822	20.7371	20.1379	20.009	20.2423	20.1545	20.4292	19.9979	20.0221	19.6868	20.5708	19.9357	20.4185	20.2876	20.639	19.8732
4172	SM(42:4,4-OH)	pos	16.6216	17.1084	16.9105	17.2066	17.3406	16.8223	17.3966	17.2108	17.0367	17.5567	17.5745	17.5217	17.1079	16.8851	16.9774	16.9581	17.1086	17.5195	16.78	17.0874	16.5189	17.361	16.7908	17.1836	17.5327	17.1891	17.3735	17.0035	17.0586	17.5625	16.957	17.3707	16.9561	17.0241	17.2986	17.4741	17.2693	16.7467	17.1408	16.8178	16.7558	16.9188	17.6815	16.688	17.2832	16.896	16.8878
4140	PC(o-18:0/20:3)	pos	19.2525	19.1445	19.0239	19.1592	18.8395	19.2709	19.0106	18.7617	18.5512	19.2367	18.3754	18.8307	18.3949	18.9368	19.1436	19.0747	18.5669	18.9457	18.6788	18.5743	18.4975	18.7736	18.7915	18.4766	18.6848	19.0396	18.9765	18.3879	18.4447	18.6903	18.6584	18.4214	18.8878	18.6716	18.6941	18.885	18.801	18.8034	18.7624	18.7423	18.6122	18.8985	18.7224	18.7975	18.8924	18.5061	18.695
4058	PC(33:0) 3	pos	21.1886	20.9897	21.3191	21.0834	20.945	21.2665	21.1891	20.8268	21.0591	21.5411	20.2753	21.2971	20.8318	21.1889	21.2313	21.1273	20.9675	21.0541	20.533	20.9756	20.4694	21.0308	21.2954	20.8702	20.7611	21.1358	20.7627	21.173	20.833	20.7644	21.1468	20.4084	21.2252	21.0095	21.2861	20.8773	21.0231	21.0547	21.0359	20.7052	20.7424	20.8204	20.9423	21.0841	20.8426	21.1248	21.0683
4088	DG(18:1/22:5) 2	pos	16.5657	16.1581	15.9572	16.4731	16.6134	14.2906	16.5423	16.3781	16.2892	13.9749	15.8534	16.083	16.4859	15.5449	14.6733	16.0339	16.0062	13.66	15.0348	14.4927	16.441	14.4129	14.9976	14.4797	16.6046	15.3755	15.452	16.0298	15.3337	14.6067	14.7667	16.1697	14.479	14.801	14.767	15.087	14.5189	14.5316	14.7212	14.9507	13.48	14.2144	16.7365	15.0268	15.6879	13.478	13.9802
4339	TG(18:1/18:2/20:5)	pos	27.8816	27.3541	27.2384	27.3957	27.1796	26.4539	27.498	27.3348	26.3693	26.5538	27.296	27.4989	26.6324	27.5588	26.574	27.0316	26.8935	26.0382	26.7127	26.3292	27.1678	26.0668	26.4262	26.3064	27.0461	26.7223	27.1914	27.2567	27.1096	26.0452	26.1845	27.3982	26.3416	26.7709	27.0811	26.5184	26.3907	26.6473	26.3714	26.4613	25.8142	26.0311	27.1957	26.9084	26.8976	26.5005	26.072
3825	PC(37:5)	pos	23.4549	23.0666	23.0049	23.3509	23.174	22.6658	22.8188	23.1471	22.9802	23.0806	22.8148	22.5264	23.2388	22.4706	22.7032	22.3385	22.0632	22.1972	22.4176	21.8243	22.1901	22.5491	22.1786	22.6696	22.8695	22.5813	22.301	23.0618	22.3373	22.7524	22.5807	22.1661	22.7241	22.6977	21.9768	22.1424	22.7841	22.181	21.9792	21.9223	22.0658	22.4614	22.4817	22.5842	22.5678	22.273	21.9317
3826	DG(18:2_20:5)	pos	20.413	20.3081	20.5029	20.0351	21.3301	16.6126	21.603	20.7543	21.4016	17.3965	20.5412	21.8228	20.973	20.0594	17.7411	20.3846	21.0846	18.0484	19.7696	19.6543	21.6136	20.5658	18.368	19.555	22.4426	20.4005	20.4612	20.7044	20.6218	20.4357	19.6289	21.9721	18.1748	20.4241	20.5142	20.2199	19.4584	20.2539	20.5692	19.5284	19.3507	19.0342	22.2459	19.534	21.442	18.6891	19.9806
3650	PC(14:0/22:6)	pos	18.943	18.7653	18.4677	18.6374	18.514	18.6706	18.3621	18.4101	18.1728	18.744	18.4885	18.0658	18.2225	18.1056	19.1162	18.7235	17.6707	18.6655	18.1832	17.7712	17.624	17.6942	18.4777	18.4569	18.5987	18.7556	18.5806	18.3685	17.7681	18.844	18.9362	17.9134	18.6599	17.9497	17.3719	18.2356	18.4462	17.9221	18.0249	18.1504	17.9279	18.6307	18.601	18.4111	18.5361	18.3761	18.235
177	PC(17:1/20:4)	neg	18.9361	19.1503	18.7058	19.0892	18.6944	19.0149	18.3912	18.6762	18.5016	18.8667	18.6369	18.8546	18.5883	19.1549	18.9964	19.026	18.7925	18.914	18.2068	18.7409	18.2087	18.8614	19.1051	18.449	18.303	18.784	18.1951	18.761	18.3523	18.5874	19.0878	18.0597	19.1295	18.752	18.5023	18.7906	18.8707	19.0675	18.7009	18.885	18.538	18.9352	18.6664	18.903	18.3867	19.0411	18.6234
4051	SM(d17:1/22:1)	pos	18.0877	18.1314	16.9855	17.9821	17.6594	18.2037	17.1701	17.708	17.4768	17.2498	17.9134	18.4007	17.2625	17.9688	17.8551	17.1245	17.8287	18.1524	17.1273	17.6924	17.0418	18.2345	17.6654	17.3485	17.7407	17.8671	16.8604	16.8395	17.0755	18.1061	17.8797	16.9541	18.1176	17.6058	17.5422	18.1252	17.6709	18.0671	17.6217	17.76	17.7982	18.2865	17.4673	18.0675	17.9292	18.2863	17.2887
4348	TG(16:1/18:2/20:4)	pos	26.0675	25.9016	25.6546	25.9046	25.7352	24.8479	25.9693	25.8806	25.7587	25.0308	25.9125	25.514	25.3003	25.5134	25.1913	25.4209	24.8355	24.737	25.3587	24.4769	25.525	24.8647	25.1627	25.1824	25.8478	25.2335	25.6138	25.2162	25.4919	25.0992	24.8698	25.8354	24.757	25.3556	25.251	24.9218	24.9808	25.034	24.9074	24.9733	24.6719	24.6374	25.6197	25.3873	25.6196	24.9635	24.4831
4192	PC(36:0)	pos	23.0572	22.2921	23.0971	23.1242	21.2823	22.8358	22.4371	22.0211	21.8499	22.5783	22.222	21.5744	20.9549	23.0678	22.7905	21.8712	22.5274	22.4941	22.4297	22.2056	20.7431	21.4863	21.9929	21.466	22.1989	21.8095	22.0166	22.3094	22.1757	21.9592	21.6725	21.9061	22.3027	21.6487	22.2839	21.6033	22.3265	21.7283	22.0019	21.6889	21.1523	21.6304	22.2212	22.4137	21.4978	21.6623	21.0622
3654	PC(18:3/18:2)	pos	24.0908	24.118	24.8539	23.8376	24.1527	24.1348	24.3237	24.1005	24.0023	24.3377	23.8018	24.5036	23.9537	24.149	24.4341	24.6151	23.929	25.0235	23.5885	24.1856	23.9151	23.6208	24.1068	24.5417	24.1307	24.2502	24.2451	24.2988	24.0501	24.3627	24.2943	23.7272	24.0143	23.5557	24.2902	24.1324	23.9259	23.8856	24.2906	24.1819	24.2772	23.8496	24.6024	23.6415	24.1836	23.5997	24.3468
52	PI(16:0_18:2)	neg	24.6285	24.4135	24.7005	24.4859	24.2936	23.9896	24.7338	24.4151	24.3266	24.3129	24.3246	24.0086	24.2781	24.0548	23.6172	23.8517	23.4812	23.9073	24.1099	23.8161	24.0388	23.2473	23.9805	23.4834	23.81	23.6741	23.946	24.2014	23.8614	23.5891	23.6798	23.8804	23.9117	23.5272	23.7048	23.9617	23.5895	23.1378	23.4545	23.5638	23.2301	23.3819	23.7616	23.4173	23.7968	23.2735	23.4998
4246	TG(14:2/18:2/20:5)	pos	18.9145	18.7854	19.8804	18.4831	18.8071	19.09	20.1478	18.7279	18.786	20.7671	18.1566	18.6551	17.6495	18.1143	20.3729	20.7858	17.6316	19.9479	19.0225	18.0046	18.3018	18.1992	19.2906	20.3181	20.7681	21.1306	21.6848	18.8012	18.8151	20.696	19.8965	19.0948	19.8846	19.6228	19.1704	19.7833	19.5153	18.788	19.7222	18.8232	18.8741	19.0555	21.5275	19.7531	20.8844	18.3207	20.5478
3858	DG(16:1/22:6)	pos	20.3724	20.0016	18.5644	20.3188	18.8259	15.1267	19.9226	20.4073	19.0363	16.0443	20.1392	19.5267	17.8428	19.3324	16.2569	18.9634	19.162	15.1425	18.3445	17.4689	19.1769	17.6533	17.1029	16.9739	20.2467	18.9861	18.5919	18.4288	18.0014	18.1837	17.7247	19.5652	16.654	17.7378	18.2359	18.2442	17.2722	17.9906	17.8773	17.3551	16.3766	17.0561	20.1101	18.3932	19.2639	17.4511	16.4048
72	PC(16:1/20:4)	neg	21.4986	21.5118	21.0426	21.2497	21.0587	21.6744	20.659	21.1396	20.948	21.2881	21.3089	21.3552	20.7155	21.6374	21.6206	21.5526	21.228	21.5864	20.7418	21.138	20.929	21.0786	21.3817	20.9632	21.0927	21.3764	20.9885	20.6018	20.6102	21.3585	21.4756	20.2478	21.3045	20.7747	20.79	21.2237	21.0919	21.2834	21.1619	21.5208	21.2176	21.4675	21.1601	21.2745	21.4732	21.6317	21.4603
119	PC(22:6/20:4)	neg	20.7813	20.5882	20.6019	20.3559	20.5552	20.9557	20.1774	20.4213	20.219	20.8512	20.2483	21.0988	19.98	20.9352	20.9643	20.8367	21.0231	20.812	20.441	21.0577	19.9448	20.6285	20.8077	20.6187	20.5638	20.6854	20.2235	20.3226	20.2219	20.6309	20.7291	20.0338	20.6905	20.4516	20.985	20.4379	20.694	20.3879	20.5123	20.5068	20.4172	20.8732	20.4715	20.6263	20.6394	20.7199	20.1502
4227	TG(16:3/20:5/22:6)	pos	17.0163	16.5169	17.0958	17.11	16.4698	16.4894	17.6469	16.1121	16.3342	17.9748	16.7444	16.2008	15.9141	16.5807	17.7157	19.0015	16.0362	16.8944	16.0751	14.6607	16.0587	15.5764	17.0205	18.2585	18.1667	18.6875	19.2206	17.0467	16.3887	17.9918	17.6519	17.345	17.1306	17.3506	16.2475	17.1912	17.2697	15.9092	16.9801	16.4715	15.613	16.6813	19.0444	17.312	18.4449	15.5577	17.5014
53	PE(o-18:0/22:6)	neg	23.1168	23.0602	22.9438	23.1918	23.0859	23.1899	23.0513	22.6205	22.4826	23.3976	22.6674	22.8715	22.9271	22.7608	22.8073	22.9394	22.37	23.0346	22.547	22.3854	22.4332	22.9158	22.6056	22.7032	22.4578	23.0784	22.8687	22.6467	22.4407	22.8707	22.5028	22.3502	22.7462	22.6317	22.5278	22.9473	22.5275	22.6156	22.77	22.5894	22.7624	22.5818	22.7834	22.58	22.8188	22.45	22.6152
3653	PC(22:6/20:4)	pos	20.7906	20.6709	20.6449	20.3008	20.5027	21.0197	20.1903	20.5106	20.1433	20.9131	20.1402	21.1441	20.0576	20.7697	21.2671	20.8915	21.015	21.1187	20.2424	21.1405	19.9613	20.5091	20.8619	20.7379	20.5852	20.7984	20.2185	20.335	20.2433	20.8218	20.8116	19.9339	20.656	20.2657	20.9074	20.2892	20.8203	20.1978	20.4347	20.5896	20.4729	20.9965	20.5246	20.4635	20.5891	20.6582	20.242
5	PC(18:1/20:4) DB	neg	24.3417	24.4226	23.5863	24.2968	23.8287	23.4316	23.7802	23.9701	23.683	23.652	24.0078	23.1143	24.0057	23.3498	23.41	23.1115	22.8637	23.053	23.4312	22.7515	23.4035	23.0668	23.2015	23.2457	23.6407	23.4532	23.2067	24.1396	23.1198	23.5234	23.2126	23.144	23.245	23.2646	22.7467	22.9562	23.2827	22.7329	22.7606	22.9024	22.7705	23.3217	23.2306	23.2279	23.1646	23.1658	22.6739
23	PC(16:0/22:5)	neg	24.3417	24.4226	23.5863	24.2968	23.8287	23.4316	23.7802	23.9701	23.683	23.652	24.0078	23.1143	24.0057	23.3498	23.41	23.1115	22.8637	23.053	23.4312	22.7515	23.4035	23.0668	23.2015	23.2457	23.6407	23.4532	23.2067	24.1396	23.1198	23.5234	23.2126	23.144	23.245	23.2646	22.7467	22.9562	23.2827	22.7329	22.7606	22.9024	22.7705	23.3217	23.2306	23.2279	23.1646	23.1658	22.6739
3686	PC(36:5)	pos	24.468	24.5967	24.0171	24.2047	24.2385	24.7167	23.7784	24.1761	23.9344	24.2423	24.2304	24.3458	23.9055	24.4871	24.7242	24.5712	24.4674	24.5987	23.747	24.1712	23.9733	24.1469	24.3608	23.9855	24.0681	24.3087	23.9951	23.7558	23.7889	24.3435	24.6448	23.4701	24.4112	23.811	23.8271	24.1622	24.1596	24.3597	24.2328	24.4856	24.2885	24.4885	24.168	24.2883	24.4543	24.6099	24.3969
4285	CE(18:2)	pos	16.5175	17.5729	16.2834	16.3601	16.4245	18.013	16.3736	16.8378	16.7315	17.9052	16.2659	17.215	16.8707	16.8864	17.0624	17.821	17.2226	18.423	17.138	18.2763	16.467	17.7394	17.7274	16.8537	16.4701	17.8692	17.3139	17.3539	17.1569	18.1087	17.7847	16.367	17.8378	16.7806	17.2674	17.6786	18.1267	18.4452	18.3265	18.3317	18.2099	17.7342	16.9185	17.3906	17.4419	17.9765	18.2489
3768	PC(37:5) 2	pos	22.0684	22.2356	22.0934	21.7206	22.0419	22.376	21.7261	21.8734	21.4681	22.1165	21.4539	22.1392	21.6486	22.2535	22.2557	22.3395	22.1714	22.0868	21.2202	22.0805	21.5219	22.1057	22.2154	21.7521	21.8192	22.1069	21.6287	21.5696	21.5811	21.9164	22.3687	20.9539	22.3134	21.9734	21.7288	21.9595	22.1916	22.3594	21.9846	22.1567	21.7417	22.1059	22.0378	22.0844	21.9704	22.2621	21.6559
4045	DG(18:1/20:4)	pos	19.092	18.641	19.1124	18.8419	19.409	16.5516	19.4002	18.8794	19.3664	16.5524	18.5753	19.6742	18.8165	18.941	17.5326	19.5867	19.4166	16.6527	17.7736	17.8173	19.5426	18.2653	17.5332	17.6977	20.0151	18.7064	18.7104	19.2506	18.5273	18.084	17.9227	19.2447	16.7349	17.7922	18.3318	17.7998	17.4601	18.3553	18.2482	17.7845	17.3753	17.2531	20.3865	17.7534	19.2694	16.9107	17.8407
3876	SM(d18:0/16:1) [M+H]+	pos	20.4473	20.1383	20.517	20.5098	20.3504	20.7544	20.172	19.7456	19.5925	20.3943	19.7964	19.6645	20.0354	19.9605	20.7482	20.1387	19.6205	20.0491	20.1257	19.7133	19.644	19.2051	20.0806	19.7268	19.9555	20.0763	19.5808	20.0316	19.0933	20.153	19.9686	19.7072	20.1696	19.652	19.9843	20.1877	19.7182	19.8113	19.7938	19.8467	19.5816	20.2758	19.0914	20.2391	19.179	19.8775	20.0814
3895	PC(20:4/17:0)	pos	23.2847	23.3944	23.231	23.0633	22.7082	23.3569	22.7102	22.8509	22.8285	23.3029	22.6205	23.5448	22.7163	23.8813	23.6016	23.4708	23.8151	23.5746	22.675	23.7513	22.4593	23.4678	23.4812	22.8496	23.0749	23.2146	22.5992	22.9985	23.1963	23.2042	23.3614	22.3636	23.5245	23.1153	23.203	23.3947	23.1751	23.8456	23.6067	23.4941	23.2057	23.2396	23.0613	23.2306	23.1799	23.6457	23.4414
3905	PC(16:0_20:3)	pos	29.6235	29.7096	29.43	29.4908	29.4528	29.5606	29.2769	29.2822	29.332	29.3142	29.1465	29.7644	29.3329	29.826	29.2855	29.4074	29.5893	29.2519	29.078	29.5223	29.3071	29.2924	29.6603	28.998	29.0285	29.0134	28.894	29.1619	29.4921	28.9638	29.1297	29.1563	29.4066	29.2126	27.8941	29.2692	29.3819	29.195	29.1913	29.1944	29.1459	29.2663	29.0288	29.176	29.1262	29.3583	28.9514
3881	SM(d18:0/16:0)	pos	25.2224	24.8626	25.1937	25.1816	23.6024	25.2273	24.8874	24.7289	23.9326	25.3712	24.74	23.7551	23.9932	24.7257	25.1986	24.9868	23.9194	24.9448	25.001	24.2267	23.7361	23.895	24.6307	24.1218	24.3589	25.1093	24.1015	24.661	24.1093	24.3886	24.6293	24.2666	24.9015	24.0869	23.6842	24.709	24.1559	24.2004	24.3798	24.4019	23.5486	24.8973	24.2053	24.7097	24.2085	24.5454	23.5855
3901	PC(p-18:0/22:6)	pos	24.948	25.0252	24.9797	24.882	24.1292	25.0714	24.7063	24.5816	24.7531	25.1759	24.1331	24.714	24.7838	24.5603	24.9308	25.0621	24.4247	24.6971	24.1941	24.1944	24.4399	24.7525	24.8688	24.8554	24.8568	25.0668	24.6157	24.0695	24.1239	24.8572	24.82	23.9839	25.0755	24.7192	23.3471	24.7181	24.8642	24.7974	24.4493	24.5029	24.5905	24.998	24.6344	25.0322	24.6918	24.555	24.3473
3461	LPC(0:0_16:2)	pos	17.3201	17.6425	17.6711	17.3866	17.6411	17.7021	17.7721	17.7223	17.5033	18.1904	17.6225	17.7149	17.6089	17.3762	17.7595	17.6442	17.5698	17.8001	17.5014	17.9444	17.4784	17.312	17.9395	17.8343	17.3869	17.539	17.6287	17.564	17.7499	17.6136	17.7087	17.3765	17.72	17.5563	17.4966	17.2613	17.5397	17.4202	17.5911	17.7453	17.7217	17.627	17.7888	17.0716	17.7678	17.3812	18.1625
3764	PC(16:1_18:2)	pos	22.1467	22.6717	22.1388	22.1575	21.9766	21.8849	22.5083	22.2946	21.7302	22.1318	21.9753	21.0473	21.71	21.1702	21.7399	22.2225	20.8709	21.3696	21.3721	21.0156	21.3568	20.4944	21.6551	21.754	21.8673	22.0361	21.954	22.3227	21.103	21.8355	21.7849	21.2266	21.4325	21.132	20.8116	21.1091	21.3525	20.8306	20.9728	21.1092	20.4326	21.2571	21.8195	21.115	21.6123	21.0079	20.7819
92	PC(16:0/20:3)	neg	25.7008	25.6915	25.5326	25.534	25.3968	25.6555	25.2923	25.3779	25.369	25.4393	25.3535	25.7306	25.3588	25.9223	25.4094	25.4906	25.4677	25.3441	25.1331	25.5755	25.3743	25.3069	25.5802	25.0026	25.032	25.1636	24.8875	25.324	25.4122	24.96	25.3051	25.0882	25.5879	25.2388	25.483	25.3768	25.2996	25.1889	25.2051	25.2614	25.1651	25.356	24.9318	25.276	25.1587	25.5241	24.9893
4315	TG(16:0/20:5/22:6)	pos	23.0982	22.9846	22.4216	22.8025	22.6476	21.5744	22.9127	22.7863	22.5579	21.8673	22.7548	22.0705	21.9102	21.8435	21.9542	22.7433	21.6421	20.9866	21.9759	20.9391	22.1323	21.335	21.9394	22.3763	22.968	22.3691	23.0588	21.8442	21.7994	22.232	21.7681	22.376	21.6473	22.0685	21.5361	21.5696	22.0391	21.5027	21.3437	21.3161	21.0843	21.4901	22.8301	22.3101	22.6508	21.4631	21.1227
4240	TG(14:2_20:4_22:6)	pos	18.8247	18.436	19.2653	18.8849	18.7271	18.4678	19.5636	18.637	18.7757	19.644	18.4437	18.4322	17.8502	18.1763	19.5417	20.0335	17.5226	18.7942	19.0505	17.4425	18.1508	18.0205	18.783	19.6377	19.9962	20.323	20.8061	18.3344	18.5578	19.9599	19.2222	19.2446	19.035	19.1989	18.4732	19.1162	19.2076	18.493	18.4975	18.2267	18.1049	18.6305	20.6285	19.4154	20.0241	18.1924	19.1186
3955	PC(p-16:0_18:2)	pos	20.951	20.9513	20.7157	20.9025	20.9312	20.8658	20.8214	20.5974	20.8754	20.9453	19.9818	20.7269	20.7893	20.6867	20.9253	20.7141	20.6308	20.6097	19.9356	20.2553	20.3768	20.4976	20.4714	20.5869	20.6214	20.9524	20.5584	20.4906	20.2793	20.1825	20.1075	19.8127	20.4556	20.3656	20.145	20.2055	20.2638	20.3368	20.3014	20.3664	20.6293	20.6821	20.6284	20.0845	20.8173	20.0653	20.1586
4492	CE(18:1)	pos	23.0597	23.0612	22.5984	22.7599	23.3408	23.0557	23.0234	22.5227	23.2185	23.2352	22.7299	24.1354	22.4518	23.6868	23.1839	23.829	23.8891	23.4059	22.5311	23.3021	23.0186	23.4776	23.3412	23.0707	23.85	23.8859	23.5713	22.9996	23.118	23.204	23.3311	23.1791	22.974	23.6181	23.9322	23.7027	23.1304	23.9542	24.1514	23.7121	23.4687	23.2936	23.8558	23.6115	23.7093	23.4904	23.7041
4310	TG(16:2/18:1/18:3)	pos	26.1052	25.297	24.6754	25.2925	24.6317	23.8122	25.0825	25.3587	24.6595	23.492	25.3715	25.6771	24.163	26.1005	24.8905	25.0423	25.2672	24.2272	24.1069	23.9605	24.9239	23.9167	23.9957	24.0863	24.799	24.4497	25.1499	24.4339	24.7622	23.5785	23.6387	25.0981	23.3847	23.7915	24.9762	24.0555	23.0321	24.4231	24.3371	24.922	24.1386	23.2714	25.1633	24.6448	25.0712	24.4544	24.3071
4071	PC(p-16:0/16:0)	pos	18.9242	18.6423	18.8535	18.5393	18.6415	18.979	18.8797	18.4396	18.4407	19.1989	18.3021	19.0818	18.376	18.912	19.0476	18.8793	18.6224	18.8042	18.5677	18.4894	18.041	18.8514	19.0446	18.5527	18.6327	19.0003	18.7428	18.7847	18.596	18.8277	18.619	18.5165	18.6841	18.5007	18.9328	18.7571	18.6225	18.9225	18.5809	18.3742	18.2039	18.783	18.7624	18.8495	19.031	18.6187	18.4459
4261	TG(22:6/22:6/22:6)	pos	20.7935	20.778	20.4267	20.4866	20.7156	19.4461	20.6696	20.3616	20.4434	19.5574	20.0958	20.4611	19.9535	19.7746	19.9655	21.1316	19.9901	18.8766	20.0747	19.3717	19.8954	19.1586	20.2499	20.4349	21.1778	20.4583	20.871	20.2834	19.794	20.1286	19.8354	20.4741	20.253	20.3209	19.9113	19.9286	20.7899	20.1052	19.4547	18.991	19.0276	19.8361	20.9811	20.2174	20.5549	19.3651	18.4859
4366	TG(20:1/22:6/22:6)	pos	20.0736	19.9064	19.0326	19.764	19.579	18.6321	19.3346	19.6373	19.1005	18.5252	19.645	18.704	18.4816	19.2436	18.5451	19.4104	19.2588	17.9573	18.3466	18.1679	18.9624	18.7529	18.9704	18.7579	19.6017	19.1863	19.323	19.0467	18.9759	18.7286	18.472	18.9003	19.0555	18.9695	18.6475	18.8247	19.0309	18.858	18.2358	18.8172	17.7253	18.3186	19.1987	19.06	18.9153	18.735	17.1186
3679	PC(22:6/18:2)	pos	22.8673	22.6209	23.0355	22.2798	22.4589	22.7375	22.2557	22.3672	22.115	22.6554	21.7526	23.3859	22.1065	23.0448	23.1283	22.9005	22.9418	23.4163	21.7941	22.9639	21.9337	22.7557	22.4709	22.5615	22.4857	22.7002	22.1351	22.2227	22.3314	22.5592	22.6276	21.6539	22.6809	22.1372	23.0844	22.6135	22.4755	22.7256	23.0628	23.0947	22.8634	22.4923	22.5171	22.3632	22.5199	22.4683	22.6166
3636	SM(d18:2/24:6)	pos	12	12	12	12	12	12	12	12	12	12	12	12	12	12	12	12	12	12	12	12	12	12	12	12	12	12	12	12	12	12	12	12	12	12	12	12	12	12	12	12	12	12	12	12	12	12	12
4437	TG(18:2/20:1/20:3)	pos	24.3531	23.9507	22.8024	24.2508	23.1715	22.4966	23.5087	23.6541	23.0806	21.941	23.5686	22.7948	22.4797	23.6661	21.8483	23.5676	23.3223	21.3756	22.2766	21.8555	23.067	22.2375	22.93	22.4962	22.915	22.7661	23.4447	22.7935	22.9005	21.8341	21.9228	22.9757	22.3107	22.3314	22.2965	22.5401	22.0881	22.6607	21.7852	22.2427	21.4608	21.3355	22.9464	22.62	22.6302	22.5799	20.9836
3478	LPC(0:0_19:4)	pos	18.1945	18.4168	17.9628	18.2588	18.1019	17.9218	18.0297	18.1155	18.0201	18.2019	17.8525	17.8789	17.8491	18.0067	17.8287	17.5385	17.8948	17.2073	17.7742	17.8417	17.8368	17.9807	18.2607	17.7892	17.7713	17.7228	17.4959	17.4116	17.5738	17.5852	17.6167	17.5345	17.8736	17.8666	17.4815	17.5062	17.9739	17.5016	17.3071	17.1781	17.4581	17.7047	17.5708	17.6099	17.9238	17.6778	17.3016
38	PE(16:0/20:4)	neg	23.6556	23.6802	23.6503	23.4023	23.3537	22.8815	23.542	23.5989	23.3481	22.8129	23.5395	23.3042	23.3471	23.4327	23.3085	23.6376	23.0558	22.8871	22.7697	22.7048	23.3312	22.6093	22.9946	22.9615	23.0058	22.8607	23.0129	23.5401	23.2842	22.8148	22.8228	22.8813	22.8882	22.6309	22.7902	22.6535	22.6198	22.6348	22.7743	22.8677	22.6053	22.7367	23.3049	22.574	23.1843	22.5598	22.605
215	PC(22:6/14:0)	neg	19.0523	19.1627	18.6935	18.9499	18.5782	18.9919	18.5647	18.7748	18.339	19.066	18.7718	18.3143	18.3473	18.5262	19.0812	18.9821	17.9586	18.812	18.7446	17.9905	18.003	18.1933	18.7044	18.7012	18.7262	19.0886	18.934	18.713	18.1772	19.0517	19.1044	18.209	18.8385	18.3212	17.9023	18.4186	18.3591	18.2364	18.1157	18.6121	18.2701	18.891	18.946	18.7957	18.8108	18.5838	18.5902
4271	TG(16:1/18:3/20:5)	pos	21.2269	21.1559	20.1876	20.9388	20.6377	19.1405	20.9331	21.1027	20.6116	19.9574	21.0381	20.7519	19.8506	20.6868	19.9798	20.4791	20.0193	19.9375	20.1821	19.5096	20.5205	19.3472	19.5466	20.1205	20.731	20.2945	21.1653	20.0374	20.3656	20.0236	19.6097	20.9269	19.0855	20.2093	20.1653	19.7327	19.3444	19.8602	20.0529	19.9867	19.5707	19.1819	21.0356	19.8964	20.9575	19.6688	20.4429
4298	TG(16:1/18:2/20:5)	pos	24.2189	24.1899	22.9215	23.8589	23.5953	22.4952	23.634	24.1032	23.5684	22.733	24.1194	23.7785	23.0349	23.97	22.8015	23.1413	23.3428	22.5784	22.9781	22.3106	23.5832	22.7395	22.9223	22.8079	23.4311	23.0084	23.5516	23.2766	23.373	22.5224	22.3899	23.7679	22.2781	23.0772	23.1293	22.8271	22.5038	22.9504	22.5719	22.9891	22.4545	22.4333	23.5125	23.1164	23.648	23.0186	22.826
3978	PC(18:0_20:4)	pos	23.6416	23.6679	23.3593	23.452	23.0491	23.3939	22.9746	23.2564	23.0655	23.2876	23.0105	23.2964	22.9718	23.7283	23.6069	23.3233	23.4733	23.1927	22.757	22.987	22.7073	23.2764	23.244	23.0076	23.385	23.2622	22.8754	23.4686	23.0357	23.1843	23.328	22.6208	23.3448	23.0726	23.0416	23.1062	23.0992	23.3897	23.3519	23.2682	23.099	23.2507	23.1882	23.1552	23.2472	23.2621	23.1604
3766	PC(17:1/20:4)	pos	19.4323	19.857	19.2911	19.1092	19.5882	19.6636	19.3575	19.407	18.917	19.6464	18.9306	19.3722	18.7846	19.5099	19.3597	19.7666	19.3465	19.3603	18.4074	19.3676	18.679	19.1603	19.6612	19.1117	19.2476	19.472	18.9916	19.163	18.9144	19.2565	19.7355	17.9695	19.453	19.1477	18.9676	19.1686	19.5314	19.5932	19.2226	19.3683	18.7321	19.4627	19.3908	19.0168	19.2835	19.4827	18.6219
4138	SM(42:3,2-OH)	pos	17.9796	17.9178	17.8787	17.8508	18.1689	17.9174	17.7687	17.7029	17.9547	18.1231	17.7312	18.5325	17.805	18.0547	18.0885	18.2114	18.199	18.0966	17.3338	17.8774	17.7239	18.3283	18.208	18.0485	18.2516	18.1727	17.778	17.9125	17.6027	18.1988	18.2253	17.4872	18.0846	18.1393	17.9994	17.9418	18.2673	18.2425	18.0992	17.9234	18.1534	18.2614	18.191	17.8582	18.1874	18.0842	18.0872
241	PC(p-18:1/20:4)	neg	18.0822	18.2455	18.2559	18.2987	18.3197	18.0447	18.1045	17.9416	18.1268	18.0691	17.8904	18.5921	18.0702	18.4104	18.2125	18.5064	18.3541	18.7352	17.9396	18.2412	17.7669	18.0331	17.9084	17.9686	18.0041	18.2423	18.028	17.7826	17.9448	17.951	18.11	17.4873	18.0755	17.8782	18.6472	18.1155	17.7171	18.0808	18.4061	18.3823	18.381	18.0582	17.7672	17.7625	17.8306	17.8933	17.9857
3802	PC(16:0/20:3)	pos	31.718	31.7628	31.7554	31.533	31.6587	31.5119	31.6627	31.6829	31.5599	31.7018	31.458	31.7007	31.3964	31.6007	31.6319	31.7038	31.531	31.5924	31.4723	30.593	31.4964	31.3815	31.4928	31.5049	31.5639	31.5553	31.5612	31.5741	31.5992	31.5731	31.6005	31.5265	31.5964	31.4185	31.5661	31.4755	31.5502	31.4498	31.5177	31.5062	31.3324	31.4728	31.6363	31.3242	31.6616	31.3208	31.3585
4368	TG(16:2/20:4/22:6)	pos	21.2368	20.743	19.3177	20.6229	20.4059	19.4073	20.0059	20.4836	20.3358	19.29	20.4765	20.1791	20.1675	20.289	18.8816	19.7104	20.2753	18.2519	19.4523	19.2791	20.1008	19.6233	20.1973	19.3911	20.0009	19.5873	19.9319	19.8082	19.7108	19.0983	19.3451	19.9052	19.4865	19.9959	19.3468	19.4268	19.6667	19.6075	18.9432	19.069	18.6383	18.9069	20.0144	20.0068	19.5421	19.7086	18.458
204	PE(p-16:0/22:4)	neg	20.4422	18.8985	20.0175	20.0088	17.8586	19.7154	18.5083	18.5893	17.9163	19.4343	18.9001	17.7076	17.7339	18.6749	18.7502	18.2281	17.6361	18.6631	19.1184	17.4212	17.8496	17.6246	17.9179	17.6306	17.7859	18.6779	17.537	18.0237	17.8697	17.4448	17.4901	17.5913	19.2222	17.718	17.5605	18.3468	17.5101	17.7126	17.6023	17.4953	17.5717	17.7633	17.9144	18.2728	17.6885	18.0131	17.6374
3973	PC(16:0_18:1)	pos	31.565	31.6745	31.5339	31.4733	31.4774	31.3741	31.6331	31.532	31.5034	31.4057	31.3706	30.7532	31.2718	31.0369	30.9347	31.3689	30.6614	30.6271	31.2095	30.6845	31.3216	30.6897	31.4943	30.9317	31.0375	30.9708	31.0698	31.3455	31.2009	30.8844	31.1635	31.0808	31.2315	31.0494	30.3821	30.8869	31.2847	30.69	29.948	30.4324	30.2379	31.0045	31.2379	30.9156	31.0311	30.7161	30.2631
4000	PC(16:0/18:1)	pos	31.565	31.6745	31.5339	31.4733	31.4774	31.3741	31.6331	31.532	31.5034	31.4057	31.3706	30.7532	31.2718	31.0369	30.9347	31.3689	30.6614	30.6271	31.2095	30.6845	31.3216	30.6897	31.4943	30.9317	31.0375	30.9708	31.0698	31.3455	31.2009	30.8844	31.1635	31.0808	31.2315	31.0494	30.3821	30.8869	31.2847	30.69	29.948	30.4324	30.2379	31.0045	31.2379	30.9156	31.0311	30.7161	30.2631
4069	PC(17:0/18:1)	pos	22.1229	22.1579	22.2324	21.778	21.8152	21.9302	21.9827	21.9515	21.8718	21.9371	21.5332	21.4226	21.8196	21.598	21.4587	21.7563	21.082	20.9854	21.2351	21.1185	21.3921	21.4515	22.1683	21.3146	21.0549	21.2782	21.2576	22.036	21.6552	21.2722	21.6108	21.2532	21.8844	21.6402	21.1155	21.2208	21.6655	21.4287	20.9582	20.5117	20.4876	21.2819	21.6932	21.4034	21.3674	21.245	20.825
3683	SM(42:8,2-OH)	pos	19.5717	21.0668	19.2695	19.6414	18.9751	22.3293	18.8804	20.7229	18.4354	22.9541	21.2108	18.7636	20.4135	19.5299	21.664	22.716	18.4258	22.2242	21.2555	21.0979	18.3558	22.2454	22.4378	21.7376	21.5163	21.6106	21.1554	21.1584	21.2534	21.8187	23.1669	18.4851	22.8313	22.2916	20.7663	22.3288	22.0896	22.1433	21.251	22.1822	21.6492	22.6297	21.1771	21.6042	19.8989	22.607	21.9277
3908	PC(18:1_18:2) 2	pos	25.1731	25.1374	25.2122	24.9882	24.8071	25.3374	25.0303	24.9181	25.1004	25.0652	25.0048	25.3281	25.0997	25.3796	25.3352	25.02	25.1865	25.0839	25.0001	25.375	25.0927	25.0235	25.3235	24.8254	24.8087	24.9123	24.6949	24.9828	25.2311	24.7767	24.9449	24.9824	25.2299	25.0266	24.3331	25.1587	25.1175	25.0348	25.0344	25.0415	24.9946	25.0753	24.9174	25.0453	25.0178	25.1384	24.8727
3651	PC(20:4/22:6)	pos	23.9437	23.8392	23.8246	23.5249	23.7695	24.0822	23.3667	23.6244	23.4273	23.9386	23.3414	24.2698	23.3361	23.9711	24.2608	23.9718	24.2089	23.9163	23.4454	24.1308	23.25	23.8369	24.0333	23.821	23.7655	23.842	23.3534	23.5057	23.5044	23.9622	23.886	23.3269	23.7635	23.5715	24.1138	23.4891	23.8669	23.491	23.7182	23.6705	23.664	24.0568	23.706	23.7224	23.7659	23.7828	23.3745
55	PC(22:6/18:2)	neg	22.2299	22.1168	22.2632	21.803	22.0443	22.1003	21.7431	21.9702	21.7064	22.109	21.4913	22.7054	21.6766	22.4921	22.3558	22.2956	22.3314	22.7585	21.6197	22.5069	21.5316	22.2298	22.0516	21.9828	21.9623	22.1539	21.699	21.8437	21.92	21.9855	22.1525	21.4387	21.9901	21.7975	22.5718	22.2171	21.9611	22.2359	22.4809	22.4171	22.3464	22.0666	22.0829	21.9442	21.9889	22.0676	22.0708
3813	PC(p-16:1/22:4) [M+Na]+	pos	20.3036	18.7633	20.2111	20.332	20.1189	20.015	19.8994	19.8618	19.8571	19.989	19.7179	20.3964	19.7449	20.3244	20.2255	20.156	20.1012	20.4538	19.4766	20.0469	19.4738	19.7327	18.9596	19.9081	19.8847	20.0547	19.8866	18.9784	19.7646	19.5294	19.9291	19.4209	19.7166	19.4742	20.1245	19.7843	19.4342	19.8372	19.9429	19.9255	19.4844	19.882	19.6286	19.473	19.6596	19.3319	19.6825
3888	DG(18:2/22:6)	pos	23.7566	23.5	23.3828	23.3769	22.988	20.3055	23.9773	23.7425	23.0575	20.561	23.3683	23.2721	21.751	23.3828	21.2019	23.1104	23.5112	20.6268	22.4886	22.262	23.3087	22.2295	21.7926	21.459	24.2224	22.7764	22.4234	22.546	22.846	21.9245	21.8277	23.8132	21.091	21.8186	22.8507	22.4556	21.3843	22.4316	22.5826	22.0756	20.8684	21.1721	24.0332	22.1944	22.8792	21.5765	20.7834
4030	PC(18:0_18:2)	pos	31.6877	31.5998	31.4857	31.6575	31.436	31.4221	31.603	31.5145	31.5396	31.5867	31.3895	31.5806	31.4919	31.583	31.3029	31.4336	31.5008	31.3897	31.3392	31.3489	31.1253	31.3097	31.3431	31.0446	31.2366	31.1564	31.0666	31.7743	31.4216	31.1593	31.1257	31.2915	31.2765	31.2197	31.5201	31.2926	31.2878	31.2364	31.3237	31.2167	31.1108	31.1158	31.2749	31.0889	31.2491	31.2513	31.1326
3516	LPE(20:4/0:0) [M+Na]+	pos	19.2436	19.5568	18.6741	19.3211	19.3948	19.1164	19.4016	19.7291	19.5671	19.1669	19.221	19.6029	19.6306	19.5436	19.2277	19.6558	19.6089	19.0182	18.9497	19.7027	19.6325	19.1462	19.7187	19.6061	19.0949	18.9004	18.8443	19.6601	19.5112	19.306	18.9904	19.2229	19.3384	18.9301	19.1189	18.4086	19.3412	19.2196	18.9116	19.1676	19.4962	19.2109	19.1774	18.5386	19.3319	19.2765	19.3704
4282	CE(m18:2)	pos	15.5871	17.3018	16.6569	15.9582	16.128	17.8335	16.102	16.3762	16.3702	17.7902	16.3709	16.7775	15.8339	17.2091	18.212	17.7325	16.9977	18.4704	17.517	18.086	16.3231	17.6977	17.006	17.2714	17.0356	17.9774	17.4052	17.0769	17.0006	17.3775	17.6564	14.6583	17.8222	16.7675	17.3788	17.5479	17.6065	18.0932	18.3042	18.1352	17.9695	17.8906	17.0344	17.2118	17.3967	17.5814	18.0158
4453	CE(20:5)	pos	27.8541	27.6591	26.9171	27.6583	27.6766	27.4497	27.3737	27.43	27.284	27.5691	27.4078	27.233	26.7289	27.4298	26.9399	27.1821	26.9152	27.0603	27.0644	26.561	26.7691	27.3788	26.7994	26.9254	27.7755	27.7719	27.3447	27.2367	26.7468	27.4563	27.2057	27.219	27.212	27.4373	27.1266	27.4679	27.1507	27.2686	27.4272	26.9606	26.8279	27.4397	27.4439	27.6431	27.3703	27.1168	26.8934
4475	TG(18:0/18:1/22:4)	pos	17.9433	18.1223	15.7221	17.9707	17.6393	16.665	17.5446	16.9081	17.5841	16.5604	17.3518	17.8896	17.3835	18.1809	15.2805	17.1572	18.5463	14.2803	16.5986	16.6087	17.9361	17.6452	17.4908	16.7147	16.7694	17.7689	17.4624	17.5804	17.8938	16.0302	16.2357	17.8389	16.6947	17.3512	17.3595	16.7909	16.4204	17.6921	16.688	17.2789	16.6428	15.6728	17.0014	16.2307	17.3574	17.6873	16.2196
4321	TG(18:2/22:5/22:6)	pos	24.7202	24.4671	23.8495	24.4297	24.5727	23.4326	24.2989	24.1186	24.1902	23.5455	24.103	24.0297	24.0948	23.7283	23.48	24.2344	23.7928	22.5009	23.8876	23.127	23.7602	23.4377	24.0098	23.6198	24.5836	23.8193	24.1711	24.2204	23.8008	23.7444	23.5428	24.2182	23.8386	24.1264	23.3771	23.6868	24.3824	23.8016	23.034	22.7852	22.4572	23.4661	24.3212	23.9143	23.912	23.382	22.439
3557	LPC(20:2/0:0) DB1	pos	18.9251	19.3123	18.3656	18.7437	18.8848	19.3692	18.4361	18.8624	18.7037	18.6297	19.015	18.8231	19.0515	19.0538	18.0933	18.3575	18.8209	17.7948	18.4418	18.9787	18.7833	18.8269	19.4833	18.1632	18.1136	17.9384	17.6341	18.7775	18.7279	18.0877	18.8214	18.2873	19.072	18.849	18.2031	18.0656	18.8875	18.6593	18.5662	18.3121	17.9965	19.029	18.1974	18.4531	18.2488	19.0426	18.1432
4275	TG(16:3/18:2/20:4)	pos	22.9458	22.5649	21.9947	22.5562	21.8215	20.9031	22.4795	22.5048	21.7988	21.3917	22.5419	22.0295	21.2147	22.1271	21.9384	21.8559	21.1072	21.3523	21.5756	20.8214	21.727	20.425	20.9103	21.2285	21.9351	21.7616	22.4571	21.3279	21.4837	21.1358	20.9241	22.2533	20.8242	21.4444	21.4386	21.121	20.6045	20.9712	21.2773	21.3057	20.7111	20.5544	22.3038	21.6324	22.2492	21.0673	21.4858
4067	PC(p-16:0/16:0)	pos	21.5747	21.3982	21.45	21.397	20.9898	21.5294	21.311	21.0729	20.9941	21.7978	21.0632	21.4759	20.8269	21.5907	21.6944	21.4649	21.1374	21.5835	21.1666	21.0169	20.5371	21.2744	21.474	21.0525	21.116	21.5311	21.2386	21.1433	21.0455	21.1825	21.1757	21.0727	21.4089	21.0773	21.4934	21.3269	21.0758	21.2851	21.2701	20.9229	20.7758	21.4306	21.308	21.3392	21.4324	21.172	20.8627
3749	PC(p-34:4)	pos	15.9396	17.8638	18.4891	18.4687	18.2892	18.4806	18.1083	17.4342	18.3427	18.6715	16.3778	18.2478	18.1882	18.2344	18.6303	18.3832	18.629	18.656	17.8116	17.8566	17.7331	18.2437	18.374	18.1631	18.245	19.0334	18.2011	17.718	17.92	17.6819	17.748	17.449	18.2366	17.848	17.9769	17.9935	18.1859	18.4018	18.0238	18.7891	18.6294	18.8114	18.4648	17.8054	18.397	18.0104	18.2455
43	PE(p-18:0/22:6)	neg	23.4318	23.4004	23.3922	23.2583	23.2487	23.2868	23.3759	23.0554	22.8495	23.6406	22.8792	23.2537	23.1039	23.3655	23.333	23.428	23.0792	23.2867	22.7925	22.9154	22.81	23.2635	23.1993	23.1327	22.9879	23.373	23.2664	23.0789	22.87	23.1027	22.9186	22.6231	23.0723	23.1152	23.0397	23.2597	22.9589	22.8979	23.167	22.9803	23.0632	23.0916	23.327	23.0362	23.2899	22.9729	22.755
4245	TG(14:2_18:2_20:5)	pos	16.6505	17.6303	17.8428	16.8901	17.9562	17.4817	18.9382	17.5557	18.0256	19.402	16.4455	17.7481	16.9886	16.492	18.5519	19.568	16.5053	18.4525	17.402	16.8915	17.4141	17.5139	18.0216	19.3735	19.6389	19.8209	20.4545	17.6388	17.8571	19.7407	18.7177	18.2272	17.9412	18.6333	18.1008	18.7661	18.2557	17.9174	18.5976	17.7685	17.8147	17.5437	20.4679	18.3507	19.9209	17.2977	19.5563
4156	SM(d17:0/24:2) [M+Na]+	pos	18.7284	18.8016	18.7589	18.8336	18.5973	18.6279	18.6685	18.6316	18.6931	18.8525	18.5964	18.8962	18.432	18.6346	18.9852	18.8561	18.644	18.594	18.4622	18.4786	18.1966	18.5694	18.8176	18.4825	19.1717	18.9602	18.7767	18.5492	18.537	18.8582	18.8072	18.4272	18.9533	18.5866	18.7691	18.6207	18.9461	18.5763	18.4731	18.1673	18.4018	18.7595	18.9292	18.7518	18.8898	18.5054	18.5483
4181	SM(d15:0/26:2)	pos	18.7284	18.8016	18.7589	18.8336	18.5973	18.6279	18.6685	18.6316	18.6931	18.8525	18.5964	18.8962	18.432	18.6346	18.9852	18.8561	18.644	18.594	18.4622	18.4786	18.1966	18.5694	18.8176	18.4825	19.1717	18.9602	18.7767	18.5492	18.537	18.8582	18.8072	18.4272	18.9533	18.5866	18.7691	18.6207	18.9461	18.5763	18.4731	18.1673	18.4018	18.7595	18.9292	18.7518	18.8898	18.5054	18.5483
106	PI(16:0/20:3)	neg	23.4294	23.5273	23.1457	23.3511	23.1272	23.0772	23.181	23.305	23.104	22.6454	23.131	22.5535	22.9157	23.1952	21.8966	22.2078	22.4399	22.1332	22.7326	22.5152	22.9695	21.9982	22.9327	21.9066	22.2153	22.078	22.1349	22.8108	22.6439	21.839	22.2686	22.7217	22.7129	22.4444	22.2197	22.403	22.4577	21.7799	21.819	21.8294	21.7187	22.2444	22.1998	22.2263	22.1354	22.1186	21.5499
4256	TG(16:3_18:2_20:5)	pos	19.9013	19.5257	20.5274	19.7688	19.7218	19.7357	20.8145	19.5758	19.6686	21.1809	19.6931	19.9386	18.8234	19.5359	20.9085	21.508	18.921	20.8036	19.8498	19.2417	19.5234	19.2712	19.9491	21.0628	21.2571	21.6377	22.1743	20.1164	19.7843	21.1208	20.5741	20.4417	20.2308	20.5241	20.3109	20.6862	20.2231	19.903	20.6078	19.9548	19.9164	19.7927	22.0579	20.6473	21.493	19.5673	21.212
216	PC(18:0/20:1)	neg	18.8557	18.6842	18.3703	18.5142	18.1338	18.7686	18.3146	18.4332	17.6536	18.6968	18.0026	14.9326	17.1611	18.9696	18.3119	18.2444	18.1056	18.1801	17.9521	18.1462	17.3562	18.058	18.5494	17.7878	17.9472	18.1706	17.9136	18.4571	17.9936	18.1019	18.2584	17.6279	18.7451	18.1854	18.1879	18.1394	18.1289	18.1018	18.0263	17.9932	17.5068	18.4699	17.914	18.4677	18.0016	18.5476	17.4626
4281	CE(m20:5)	pos	12	16.6762	14.3553	14.7161	12	16.8465	14.0046	14.3688	16.0011	16.5785	14.456	15.9871	12.997	15.4982	17.253	17.6523	15.9735	17.7254	16.1993	17.4685	12.8972	16.9781	16.8779	17.0522	14.7268	17.1152	16.1824	16.2369	16.3934	17.4537	17.2049	13.9185	17.3306	16.1908	16.5619	16.9505	16.5951	17.718	17.6395	17.5271	17.6168	17.4135	15.6708	16.7417	16.7652	17.5159	17.3713
3934	PC(18:0/22:6)	pos	30.1424	29.9548	30.0459	29.9324	29.803	29.6384	29.6782	29.782	29.7508	29.846	29.4156	29.7361	29.5341	29.9729	29.9035	29.7043	29.5888	29.4351	29.5901	29.4684	29.4061	29.4398	29.6044	29.6263	29.7192	29.562	29.7238	29.949	29.6354	28.5924	29.2066	29.5953	29.496	29.3296	29.6038	29.2909	29.5618	29.0857	29.4448	29.2652	29.3183	29.323	29.8198	29.363	29.5707	29.2039	29.1328
4428	TG(18:1/20:2/20:3)	pos	20.5509	20.6798	18.7855	20.2324	20.2302	19.6495	20.0715	19.8165	20.6349	18.0157	19.6163	20.6699	20.4525	20.7	18.3045	20.4198	21.0057	18.613	19.2815	19.5	20.6719	19.5862	19.6569	19.7171	20.1378	19.375	20.4989	20.3582	20.0455	19.4648	19.462	20.338	19.5581	20.1072	19.5976	19.9017	19.7828	20.2302	19.5863	19.7523	19.3727	18.8921	20.2156	19.4822	19.9287	19.7781	18.8882
4479	CE(16:0)	pos	17.239	16.8547	17.0088	16.8893	17.2584	16.9094	17.4231	16.8354	16.6546	16.9696	16.7926	17.2973	16.1275	17.0462	17.08	17.4824	16.7409	16.9506	16.3147	16.3709	16.8279	16.386	16.6807	16.3128	17.0866	17.4176	17.5283	17.0853	16.7496	16.2998	16.3803	17.0374	16.6441	16.7411	16.616	17.0546	16.6022	15.9544	17.498	16.9135	16.573	15.8387	17.6373	16.4776	17.265	16.2436	16.7738
3977	PI(18:0/22:4)	pos	19.2898	19.442	19.0659	19.2488	19.5305	19.3807	18.9972	18.8965	19.5058	18.6073	18.5568	19.8098	18.9579	19.2793	17.9634	18.2589	19.2833	18.1288	18.3261	18.7837	19.4857	18.8636	19.3491	18.5712	18.9265	18.1246	18.3952	18.6876	18.6992	17.8485	18.6132	18.5836	18.8179	19.2703	18.4523	18.4946	18.5789	18.7894	18.444	18.3833	18.3006	18.4467	18.5029	18.2894	18.6947	18.3486	18.5349
103	PE(p-18:0/20:5)	neg	20.8193	20.6349	20.3278	20.6594	20.3951	20.1868	20.4254	20.2486	20.0131	20.4847	20.0461	19.8369	20.37	20.1863	19.8195	19.9806	19.7187	19.705	19.8858	19.4548	19.7465	19.7979	19.8963	19.9236	19.8685	20.1384	20.0411	19.9977	19.6171	19.8383	19.6173	19.5387	19.8879	19.7545	19.4232	19.8304	19.5311	19.4438	19.6003	19.449	19.4935	19.6278	19.9367	19.7595	20.0161	19.6613	19.4883
3819	PC(17:0/20:5)	pos	21.2995	20.8558	20.9528	21.041	20.8381	20.5714	20.6739	20.9439	20.5924	20.7185	20.7477	20.2172	20.6854	20.1879	20.5814	20.1539	19.8466	20.2359	20.2751	19.7289	19.9329	20.1922	19.9924	20.3534	20.5556	20.2148	20.2217	20.7306	20.112	20.4692	20.4826	20.082	20.5821	20.5506	19.7455	19.8878	20.3662	20.066	19.8526	19.7536	19.8937	20.2552	20.2806	20.5416	20.3839	20.3136	19.7698
3864	SM(d18:1/26:6)	pos	12	15.3153	12	12.9219	15.5763	16.3723	15.0932	12	13.6058	12	12	17.4436	16.9112	16.1337	16.2928	17.3873	15.4256	16.077	12	15.2001	12	16.2845	15.937	16.4856	15.0617	15.7922	16.3446	12	15.1604	15.8464	15.8454	13.9857	15.7828	15.1892	14.0175	15.522	14.8963	16.7251	15.2629	15.4347	16.6039	16.3437	14.0214	15.0213	16.251	15.222	16.3134
22	PE(18:1/18:2)	neg	23.9946	23.3821	23.7645	23.5403	23.3234	23.3022	23.3837	23.2442	23.2861	23.1098	23.0374	23.5596	22.583	23.7768	23.1329	23.1457	23.0382	22.8704	22.4295	22.3927	23.2296	23.1495	23.0222	22.8583	22.6496	22.5941	22.5373	23.6877	23.1155	22.5023	22.6846	22.0297	23.4311	22.7116	22.5898	22.7635	22.4952	22.188	22.3705	22.6184	22.8378	22.3834	23.2642	22.6391	23.0066	22.4968	22.9943
3555	LPC(0:0/20:2) [M+H]+	pos	20.8907	20.9566	20.3512	20.7763	20.6652	21.0632	20.4601	20.655	20.7586	20.6238	20.6571	20.8292	20.6459	20.954	19.9898	20.2069	21.1332	19.8206	20.383	21.0906	20.5385	20.5764	21.2555	19.9787	20.3425	19.7955	19.6667	20.9206	20.8567	19.7488	20.501	20.226	20.6841	20.3047	20.5378	20.1222	20.5592	20.2326	19.904	20.0929	19.7841	20.6885	19.8981	20.0075	20.1012	20.5798	19.5926
4266	TG(18:3_22:5_22:6)	pos	21.5096	21.2482	21.2598	21.184	21.1975	20.2733	21.5193	20.874	20.9729	20.4631	20.9352	20.9648	20.3299	20.5716	21.109	21.6828	20.2983	20.0748	20.8219	19.9761	20.5078	19.4209	20.5752	21.1671	21.9199	21.5542	21.7464	20.9086	20.5272	21.3588	20.7511	21.1908	20.5994	21.0558	20.6477	20.6787	21.218	20.4093	20.479	19.9916	19.7192	20.7671	21.6844	20.8421	21.3601	20.1717	19.9574
3835	PC(18:1/22:6) [M+H]+	pos	24.5232	23.8	23.7197	23.7502	24.0948	23.8062	23.5077	23.5272	23.4726	24.0663	23.2865	24.2462	23.9077	23.9273	23.8224	24.3206	23.7308	23.9175	22.8476	24.2687	23.3514	23.7408	23.6296	23.7145	23.7806	23.8317	23.7071	23.7541	23.5854	23.8046	24.1	23.406	24.0592	23.8527	23.4244	23.825	24.1976	24.6383	23.829	23.6607	23.6213	23.6664	23.9824	23.5637	24.0578	23.7143	23.8841
3809	PC(o-32:2)	pos	21.899	20.7673	21.6543	21.8632	21.2744	21.3813	21.6374	21.3506	21.0178	21.1489	21.1613	20.6813	21.3614	20.9724	20.967	20.7804	20.4684	20.7513	20.9874	20.5153	20.7552	20.2947	20.4245	20.4126	20.3659	20.7414	20.4757	20.5686	20.6064	20.2161	20.0756	20.3995	20.6512	20.099	20.3029	20.4358	20.2707	19.9804	20.2172	20.0527	19.9395	20.2761	20.2975	20.2228	20.4176	19.9651	19.7582
3871	SM(d18:1/18:1) [M+H]+	pos	19.6325	19.6892	19.7218	19.8003	19.4351	19.7854	19.618	19.418	19.131	19.9048	19.205	18.3397	19.787	19.1049	20.0134	19.8076	18.3998	19.6303	19.6864	18.8366	18.9875	19.2847	19.8098	19.7353	19.5426	19.9741	18.9555	18.7326	17.7182	19.4954	18.9915	18.4626	19.8884	19.4752	19.2574	19.6905	17.8996	19.5323	18.6985	19.5033	18.2523	19.6389	19.2846	20.1081	19.5501	19.5286	20.1486
4253	TG(18:3_20:5_22:6)	pos	22.7317	22.6558	22.5655	22.4074	22.4506	21.5503	22.9551	22.3312	22.3046	21.8761	22.2832	22.2242	21.6881	21.7509	22.297	22.143	21.2011	21.3176	22.4229	20.9185	21.7701	20.7593	21.7054	21.9658	23.0254	22.513	22.6935	21.917	21.7254	22.401	21.6542	22.6228	21.7213	22.3047	21.8695	21.6023	22.2592	21.382	21.3995	20.9936	20.7969	21.8445	22.7349	22.0216	22.5052	21.4472	21.0855
4236	SM(d17:1/24:0)	pos	23.0559	22.8599	23.2898	23.0427	22.5829	22.9375	22.7127	22.6282	22.6612	23.2306	22.61	22.5328	22.5855	22.6355	23.4635	22.9411	22.1309	22.5549	22.6295	22.093	22.0211	22.0758	22.7753	22.5787	23.0946	23.1972	22.7022	23.1293	22.3314	22.8154	22.8611	22.1864	23.3418	22.5336	22.6362	22.3976	22.7674	22.3415	22.2102	21.9992	22.0558	22.7719	22.9629	22.9693	22.7677	22.7761	22.3529
4342	TG(16:0/20:4/22:6)	pos	22.0478	21.9647	21.6569	21.9784	21.8796	20.9128	21.7804	21.6503	21.4396	21.0401	21.399	21.5963	21.1366	21.7469	21.4186	22.798	21.6396	20.9247	21.0609	20.8485	21.5684	21.1483	21.6497	22.0548	22.0947	22.0871	22.6041	21.3214	21.3549	21.6923	21.46	21.3997	21.367	21.4001	21.659	21.3147	21.5551	21.4216	21.2529	21.4269	21.3243	20.9621	22.1359	21.7866	21.773	21.2463	20.8448
4264	TG(20:4_20:5_22:6)	pos	23.4273	23.1887	23.1867	23.0732	23.0912	22.2603	23.3733	22.8441	22.8676	22.3536	22.7306	22.8694	22.2277	22.5017	23.0329	23.5679	22.2854	22.0462	22.8252	21.8621	22.4069	21.4041	22.4342	23.0317	23.9063	23.485	23.7285	22.834	22.401	23.296	22.5446	23.1418	22.5379	22.9703	22.6234	22.5905	23.1187	22.3545	22.4033	21.9156	21.6134	22.6	23.6608	22.7688	23.2324	22.182	21.7961
4109	PC(20:1/18:1)	pos	20.1174	20.0122	19.2823	19.7093	19.6134	20.3446	19.2414	19.5881	19.2253	19.6422	19.5406	19.2858	18.9334	20.0087	19.3598	19.439	19.2113	19.2505	18.7921	19.1376	19.107	19.6289	19.9576	18.8935	19.2762	19.4298	18.7594	19.6571	18.9419	19.2054	19.7262	18.6087	20.0073	19.2378	18.6565	19.4961	19.4607	19.6574	19.0156	19.08	18.8002	19.7158	19.1271	19.8625	19.3024	19.7519	18.7789
4429	TG(18:2/22:1/22:6)	pos	21.3492	21.0393	19.8193	21.0076	20.4883	20.0581	20.7526	20.7421	20.447	20.1734	20.6996	20.7827	19.7246	21.3665	19.0402	20.2294	20.9091	18.971	19.7649	19.8206	20.2872	20.4721	20.3535	19.592	20.0204	20.1961	20.1875	20.2135	20.5523	19.5844	19.5207	20.4702	19.8216	19.7587	20.6284	20.477	19.67	20.1088	19.9974	20.1718	19.5387	18.8381	19.7185	20.5838	19.7133	20.1239	19.1234
25	LPC(16:0/0:0)	neg	27.7811	27.8981	27.789	27.6775	27.6571	27.8792	27.7253	27.9499	27.6428	27.9357	27.9109	27.7226	27.8223	27.7007	27.7721	27.7404	27.5	27.6693	27.8199	27.8291	27.5442	27.3801	28.0079	27.5947	27.5449	27.5471	27.4488	27.9602	27.6515	27.6781	27.8645	27.5176	27.9238	27.4984	27.525	27.3506	27.8458	27.4548	27.3302	27.6276	27.4396	27.9139	27.6096	27.4407	27.5709	27.803	27.5114
3698	SM(34:3,4-OH)	pos	19.8717	21.0653	19.7781	20.0772	20.3392	19.5949	21.0992	20.6519	20.3032	20.6046	20.5109	19.813	19.1286	19.7505	19.3769	20.5247	19.7542	19.7661	19.8507	19.6122	19.7361	19.3003	20.764	19.9945	20.203	20.1091	20.3981	20.4437	20.0661	20.2148	20.3711	20.3303	19.4917	19.7313	19.0758	19.6887	20.0723	19.3595	19.4354	19.4754	19.1708	19.8636	20.3678	19.065	20.2277	19.5279	19.5138
245	LPC(20:3/0:0)	neg	17.8797	17.8807	17.4497	17.5042	17.4399	17.8916	17.2405	17.4837	17.4978	17.6546	17.377	18.1797	17.2875	18.1793	17.4743	17.3292	17.9438	17.0237	17.2022	18.0617	17.4031	17.6533	18.2121	16.9055	16.8011	17.1823	16.238	17.4493	17.7586	16.7076	17.1058	17.2622	17.7516	17.3275	17.8439	17.1778	17.528	17.3329	17.1347	17.2078	17.1413	17.4823	16.9364	17.2161	17.018	17.7856	16.8125
7	PI(18:0/20:4)	neg	27.9337	28.1588	28.0284	27.994	28.0556	27.99	27.9538	27.9017	28.0399	28.0288	27.557	28.113	27.7984	27.9747	27.7948	27.859	27.8937	27.6302	27.5114	27.875	27.8571	27.7429	27.9339	27.6492	27.7339	27.5909	27.742	27.5265	27.6477	27.6818	27.5153	27.4178	27.8568	27.9395	27.9163	27.5926	27.8219	27.3943	27.4965	27.5252	27.4514	27.5779	27.8239	27.6321	27.6401	27.5292	27.4501
4438	TG(16:0/18:1/24:5)	pos	21.5796	21.5611	19.9209	21.5058	21.1475	19.743	21.2111	21.23	21.0803	19.4159	20.9697	20.8255	20.5333	20.8869	19.1	21.2206	21.1173	18.8906	19.7377	19.688	20.9771	20.2859	20.653	20.5525	20.8809	20.3147	21.1763	20.5955	20.6799	19.6949	19.7033	20.7373	19.5985	20.3727	19.9622	20.0815	19.8645	20.5926	19.6608	20.0941	19.4788	18.9073	20.7033	19.9125	20.555	20.1015	19.162
4129	SM(d18:2/24:1)	pos	23.8593	23.9835	23.7609	23.8045	23.8678	23.9641	23.8421	23.6229	23.8057	23.9133	23.4369	24.4173	23.6229	24.0348	23.9076	24.3608	24.1513	24.1522	23.1148	23.8452	23.5433	24.0035	24.1323	23.8728	24.1308	24.0558	23.516	24.0364	23.6857	24.0113	24.2331	23.3705	23.9603	23.9196	23.9225	23.9263	23.9952	24.2035	24.0817	23.9279	23.7402	24.2663	23.8971	23.7336	24.0657	23.9696	23.7678
281	LPC(20:3/0:0)	neg	23.6033	23.6814	23.2726	23.3937	23.2981	23.6683	23.0986	23.3105	23.181	23.4343	23.1128	23.9197	23.1984	24.0666	23.2828	23.0731	23.7894	22.8013	23.1566	23.9677	23.2123	23.4056	23.8696	22.7397	22.7897	22.8315	22.3391	23.2468	23.5078	22.4839	23.0083	23.0379	23.5172	23.0933	23.6344	23.0259	23.3079	23.1532	22.9904	23.1367	22.9046	23.435	22.7266	23.1585	22.8314	23.511	22.6527
4556	SM(d17:1/16:0) [M+H]+	pos	24.5343	24.5324	24.1168	24.7945	24.1052	24.3475	23.8962	23.9659	23.791	24.199	24.5282	24.1665	24.1108	23.8133	24.3664	23.8476	23.8144	24.1655	23.9695	23.8114	23.3223	24.0573	23.2292	23.6911	23.923	24.1055	23.6409	24.461	23.8293	24.3612	24.0765	23.7028	24.2342	23.852	23.8505	24.102	23.8622	23.9378	23.7496	23.6998	23.7165	24.1101	23.9021	24.0416	23.964	23.7118	23.1874
4484	TG(16:0/18:0/18:1)	pos	27.2192	26.7528	25.6288	27.1961	25.7853	25.6396	26.614	26.4095	25.8235	25.7838	26.6255	26.0238	25.7171	26.7405	24.7317	25.8224	26.308	24.2863	25.4491	24.8803	26.2346	25.5144	25.7399	25.0327	25.25	25.8888	25.9407	25.7997	26.1047	24.7778	25.1923	26.2045	25.8247	25.2716	25.8001	25.5872	24.9415	26.5756	25.1721	25.2244	24.9774	24.3899	25.7132	26.0479	25.3681	26.1471	24.5097
4223	PE(p-22:0/20:4)	pos	18.3506	17.8175	18.4362	18.3143	17.9112	18.4442	18.2237	17.1607	17.9017	18.4899	17.2741	17.6651	17.2727	18.8868	18.3482	18.7392	18.4992	17.9721	17.5533	18.1104	17.8706	18.3212	18.6958	17.9397	17.3652	18.186	17.8152	17.81	17.8227	17.4944	17.7951	17.3601	17.8548	18.0954	18.4828	18.0242	17.8168	18.35	18.5593	18.0535	17.8727	17.8696	18.0792	17.6745	17.8086	18.28	18.3055
24	LPC(0:0/16:0)	neg	24.6567	24.7536	24.668	24.5152	24.5499	24.6871	24.5396	24.7885	24.3526	24.8876	24.7743	24.4781	24.7163	24.438	24.6121	24.5911	24.2997	24.4228	24.6072	24.6702	24.2646	24.0754	24.8892	24.3405	24.3116	24.3626	24.2297	24.7578	24.4379	24.502	24.6663	24.2674	24.8326	24.1721	24.3508	24.117	24.5265	24.1834	24.1299	24.4565	24.1093	24.7618	24.3612	24.2195	24.3339	24.6209	24.2535
4311	TG(16:3/18:1/20:4)	pos	26.1747	25.8753	25.1325	25.9998	25.1198	24.0687	25.5165	25.8175	25.1061	23.9447	25.6597	24.6256	24.4557	25.0979	24.3415	24.8717	24.4405	23.2308	24.5542	23.1431	24.88	23.52	24.448	24.2747	25.0116	24.4839	25.0018	24.3096	24.5765	23.8463	23.7072	25.1194	23.8727	24.2269	24.1215	23.7177	23.8832	23.9119	23.4271	23.7059	23.2136	23.3829	24.9231	24.7702	24.7797	24.1051	23.0397
4299	TG(16:3/18:1/22:6)	pos	23.4934	23.0796	22.6283	23.2505	22.6112	21.7924	23.041	23.0116	22.5065	22.0986	23.1954	21.8731	22.0126	22.0137	22.1345	22.5716	21.438	21.1469	22.384	20.5562	22.1922	20.9895	21.8213	21.9548	22.9705	22.5659	22.9354	22.0276	21.8155	22.2023	21.7005	22.664	21.7219	22.0956	21.6962	21.5534	21.8414	21.3066	21.3635	21.1743	20.7833	21.5634	22.7747	22.3955	22.6492	21.4822	21.0079
3629	PC(34:5)	pos	19.221	19.3235	18.33	19.0948	18.5539	18.2443	18.2837	18.9644	18.3847	18.5558	19.1069	17.3914	18.4103	17.2978	17.7141	17.6392	16.9272	17.3967	18.2838	17.0497	17.971	17.4165	17.9372	17.7859	17.8625	17.9219	17.7565	18.5316	17.3866	18.3952	18.1267	17.9644	18.039	17.7629	16.3699	17.2666	17.8608	17.2262	16.9241	17.3216	16.9189	18.2998	17.6687	17.9885	17.9073	17.8589	16.8526
35	LPC(0:0/20:3)	neg	20.3145	20.389	19.9478	20.0967	19.9689	20.4316	19.8069	19.9548	19.8939	20.1402	19.8207	20.5686	19.8223	20.7588	19.9995	19.8041	20.4223	19.5302	19.8201	20.5674	19.8874	20.1208	20.5214	19.3981	19.5641	19.5628	19.1055	19.851	20.1325	19.2248	19.6946	19.7494	20.1888	19.7966	20.3445	19.731	19.9724	19.8637	19.7564	19.7824	19.6281	20.1276	19.4868	19.9024	19.602	20.1674	19.3956
218	LPC(16:0/0:0)	neg	22.6812	22.7478	22.6219	22.5158	22.6018	22.6797	22.5874	22.7586	22.5044	22.8051	22.731	22.5869	22.6764	22.5665	22.6272	22.7555	22.3015	22.5065	22.6251	22.6695	22.3675	22.2585	22.9202	22.2827	22.3906	22.3677	22.1945	22.8696	22.5312	22.4965	22.7545	22.3467	22.7602	22.3064	22.2986	22.1856	22.7374	22.2436	22.2263	22.4393	22.3255	22.7191	22.4422	22.3103	22.3673	22.6396	22.1952
4075	PE(p-16:0/18:1)	pos	19.0736	19.2246	18.9867	18.9732	19.1237	19.1711	19.3463	18.8506	18.9597	19.6585	18.3148	18.9722	19.2358	18.6416	18.5286	19.238	18.6164	18.6453	18.4724	18.4967	18.8344	19.0612	19.6401	18.9686	18.8723	18.7818	18.9594	18.9066	18.7778	18.7487	18.72	18.4477	19.0373	19.2848	18.4033	18.7014	19.0661	18.8456	18.438	18.3323	18.4631	18.8935	19.0498	18.642	19.1899	18.9387	18.92
3999	PE(p-18:0/20:5)	pos	21.0572	21.1567	20.7108	21.1385	21.2487	20.4622	21.3618	21.1511	20.8441	21.0069	20.6064	20.324	20.7191	20.6206	20.3691	20.869	20.5255	20.1901	20.3375	20.2277	20.8246	20.5273	20.4429	20.651	20.8772	20.7202	20.7906	20.6	20.5668	20.7983	20.5221	20.3561	19.9082	20.3836	20.0387	20.6948	20.2497	20.2783	19.8785	19.9929	20.1004	20.4516	21.0079	20.1592	20.8734	20.043	20.1361
3649	PC(14:0/22:6)	pos	22.2982	22.3434	21.9988	22.1479	21.9545	22.1251	21.8701	22.0536	21.7076	22.248	22.0695	21.4729	21.6779	21.6001	22.3701	22.2485	21.1674	22.0244	21.9499	21.095	21.2612	21.557	21.8306	21.9927	21.9472	22.27	22.0765	21.9084	21.3675	22.3051	22.3481	21.6209	22.0566	21.5051	21.0217	21.688	21.7826	21.543	21.5238	21.7077	21.5384	22.1498	22.1274	21.8856	22.1212	21.7331	21.6928
4410	TG(14:0/16:0/16:0)	pos	19.2206	18.9993	19.9133	19.8247	19.3178	19.3171	18.789	19.7096	18.5804	19.9831	19.0369	19.1768	18.5173	20.6436	18.6415	17.9904	19.5329	17.3531	18.5334	18.9193	18.988	18.9228	20.2218	17.8932	18.089	19.1719	17.6275	19.3926	19.1747	18.0415	19.1259	19.1194	20.2973	18.7849	19.4131	17.9583	18.6148	18.1606	18.0425	17.837	18.1544	18.1964	18.6397	18.7861	18.3187	20.5046	18.2916
3946	PC(42:6)	pos	21.9903	21.8189	21.5987	21.9434	21.482	21.1075	21.6361	21.352	21.3319	21.2205	21.2046	21.1408	21.383	20.5621	20.8337	20.9945	20.7723	20.8405	20.9316	20.8311	20.925	20.2308	20.8794	20.8613	20.9703	21.0717	20.9608	20.8318	20.7184	20.6998	20.4501	20.4885	20.7871	20.1274	20.0568	20.6415	20.437	19.9523	19.9398	19.7234	20.4647	20.3812	20.191	20.6908	20.6963	19.4201	19.4948
3734	SM(38:6,4-OH)	pos	25.5063	25.5926	25.4121	25.5534	25.4289	25.2287	25.41	25.5541	25.1662	25.2107	25.4696	24.4828	25.2889	24.7162	24.9532	24.6391	24.0495	24.5424	25.1079	24.269	24.7778	24.3005	24.1856	24.6855	24.9877	24.8545	24.6556	25.1645	24.6757	24.9567	24.9594	24.8952	25.0177	24.836	23.9483	24.5278	24.8748	24.362	24.125	24.1511	23.9204	24.9296	24.6015	24.8714	24.7849	24.6187	23.7749
4106	SM(d18:1/22:1)	pos	21.9522	22.0859	21.0163	21.6609	21.3865	22.1844	21.0274	21.5802	21.2363	21.3357	21.3743	22.1023	21.057	22.3206	21.7234	21.5654	21.69	21.8467	20.8384	21.6492	21.1718	22.2013	21.8794	21.18	21.7291	21.6822	20.9369	20.8372	20.9225	21.6955	21.8476	20.8585	21.839	21.5203	21.4369	21.7738	21.484	22.0833	21.6745	21.7352	21.5887	22.3134	21.1981	21.826	21.7078	22.2871	21.6238
4066	PC(33:0)	pos	20.6067	20.7102	20.5411	20.5289	20.5828	19.9431	20.9976	20.6795	20.8086	20.3435	20.3524	20.9526	20.3356	20.7253	20.0792	20.7359	20.4718	20.1611	19.6796	20.1215	20.6502	20.6093	20.7606	20.3544	20.4035	20.0838	20.5725	20.7999	20.8949	20.3523	20.1394	20.4059	20.1346	20.264	20.2297	20.2166	20.4298	20.4823	20.4686	20.2935	20.4923	19.8942	20.9223	19.7472	20.5021	20.1461	20.3364
3680	PC(18:2_22:6)	pos	25.4326	25.2227	25.5663	24.9515	25.2614	25.3058	24.9284	25.0708	24.8938	25.2104	24.5971	25.9066	24.8965	25.6245	25.591	25.422	25.6335	25.9527	24.7131	25.5376	24.8329	25.348	25.0122	25.252	25.216	25.2287	24.9187	24.9585	25.1319	25.2312	25.3069	24.6636	25.2674	25.0014	25.68	25.2744	25.1402	25.492	25.7029	25.6725	25.5457	25.1227	25.2542	25.0474	25.2759	25.1744	25.3146
4164	PC(p-18:0/18:1) [M+H]+	pos	17.1502	16.8056	17.0198	17.0232	16.7508	16.9993	16.9678	16.832	16.7837	17.674	16.6781	16.9412	16.6587	17.1029	17.0134	16.5659	16.8428	17.1222	16.5909	16.682	16.5284	17.1346	17.1486	16.7494	16.8904	17.1786	16.8586	16.6877	16.5489	16.7841	16.8839	16.3788	17.1909	17.029	16.8142	16.9973	16.9554	17.2271	16.9184	16.7963	16.6975	17.0237	17.0734	16.9867	17.3101	17.0119	16.773
4270	TG(14:1/18:2/20:5)	pos	21.7942	21.6734	21.5697	21.5666	21.1293	20.3564	21.8649	21.6095	20.9104	21.7927	20.9761	20.0544	20.1667	20.4377	21.5564	22.1927	19.6603	20.558	20.2449	19.054	20.6142	19.471	20.6892	21.5546	21.9551	21.8755	22.599	20.2715	20.0206	21.6651	20.9234	20.6091	20.7041	20.8918	19.8725	20.3979	20.654	20.1593	20.3937	20.0021	19.9883	20.1465	22.5098	21.4413	21.8503	20.0287	21.1975
3690	LPC(24:0/0:0) [M+Na]+	pos	20.7148	20.6266	20.8286	20.5185	20.7048	20.4277	20.8001	20.5537	20.6347	20.7618	20.4614	20.6018	20.6223	20.5422	20.676	20.804	20.3309	20.5401	20.1779	20.4329	19.9756	20.1728	20.6336	20.6014	20.5958	20.6252	20.2397	20.4516	20.2347	20.3011	20.4832	20.1973	20.6066	20.2118	20.5582	20.2182	20.2083	20.2918	20.5351	20.1942	20.1985	20.4908	20.5662	20.2236	20.4447	20.3136	20.0353
4065	PC(o-18:0/22:6)	pos	23.6235	23.5839	23.5991	23.4937	23.4231	23.4506	23.3923	23.1677	23.0391	23.6897	22.8146	23.2232	23.1845	23.2121	23.4786	23.3451	22.6198	23.1079	22.9155	22.7875	22.8606	23.2107	23.2401	23.3288	23.1869	23.4683	23.1856	23.0647	22.8552	23.5117	22.9756	22.7437	23.221	23.0248	22.9607	23.0594	23.0787	22.9786	22.964	22.7085	23.0542	23.211	23.1861	23.0696	23.2864	22.7362	22.8746
4186	SM(d18:1/24:1)	pos	26.483	25.6498	26.5461	26.5694	25.5395	26.6424	25.7908	25.2459	25.5746	26.1174	25.5773	25.9545	25.2497	26.6834	26.7614	26.1491	25.5885	26.3166	25.4447	25.2328	25.2465	25.7793	26.1797	25.8158	25.8736	26.1384	25.6258	26.1305	25.3452	25.7425	26.0337	24.8981	26.5617	25.811	25.5184	25.7313	25.9951	25.8759	25.6899	25.5324	25.2511	26.1265	25.9011	26.441	25.8006	25.7676	25.0814
3684	SM(42:8,2-OH)	pos	15.5203	17.3265	16.0704	15.5389	15.4615	19.1876	15.3184	17.0514	15.3381	19.7864	17.8039	14.2386	17.5818	14.543	18.4608	19.4879	14.3308	19.0207	17.7835	17.7233	15.1658	18.8318	19.0209	18.4011	18.0691	18.0482	17.7519	17.632	17.7578	18.3237	19.9149	14.2056	19.5366	18.7554	17.3345	18.9321	18.6486	18.702	17.8427	18.8505	18.1146	19.3272	17.8163	18.0049	16.3584	19.2931	18.535
28	LPE(20:4/0:0)	neg	24.3804	23.965	24.3439	22.9443	23.3244	24.2542	23.676	23.3642	23.3341	23.7385	22.9212	23.6358	23.2251	24.5926	24.4379	23.3352	23.6449	22.8028	23.1793	23.1645	23.245	22.9739	23.5554	23.077	22.2799	23.2018	22.5023	23.5842	23.8147	22.4588	23.3671	22.8248	23.3461	22.892	23.1876	21.9908	23.051	22.4506	22.037	23.4469	22.73	22.9855	23.2396	23.3227	23.4664	23.1961	22.4759
86	LPC(0:0/20:5)	neg	20.256	20.3999	19.4366	20.2974	19.8333	19.4948	19.588	19.9995	21.6065	19.6182	19.637	13.7305	19.5149	19.1656	19.2696	18.6801	18.7672	18.3104	19.3776	18.7068	19.2838	19.2138	19.3619	19.0468	19.4269	19.1946	18.7279	19.3643	18.9166	18.9816	18.8101	19.1975	19.1715	19.2304	18.5117	19.2041	19.2895	18.7724	17.9725	18.4222	18.37	19.1966	18.8906	19.2268	19.05	18.945	19.5642
4018	DG(18:1/22:6)	pos	23.2585	22.1832	22.5773	23.1182	20.9346	20.7319	22.6283	22.8438	21.3754	20.2216	22.7985	21.0024	20.3325	22.3406	21.055	22.0281	21.1228	19.8825	21.7433	20.3071	21.4479	19.8345	20.8421	19.1386	21.9792	21.6823	21.2615	21.4189	20.7498	20.0841	20.7934	21.9967	20.8644	19.684	21.3484	21.3025	20.1232	20.6777	20.4383	20.4131	18.2391	20.5399	22.0374	21.5664	20.8095	20.6483	18.6768
3523	LPC(0:0/20:3) [M+H]+	pos	22.903	23.1723	22.6197	22.8011	22.8542	23.3334	22.5523	22.697	22.8189	22.9345	22.5128	23.3851	22.7827	23.3563	22.8341	22.6135	23.3543	22.3102	22.5542	23.4016	22.8677	22.9968	23.4281	22.4058	22.4513	22.277	22.0044	22.7364	23.0326	22.173	22.4933	22.6205	22.9057	22.7718	23.0065	22.4697	23.0106	22.7935	22.5845	22.5406	22.5981	22.7876	22.3968	22.5088	22.4622	22.9076	22.3126
3883	SM(d18:2/20:1)	pos	17.3399	16.4898	17.5347	15.6114	12	18.0604	15.8178	16.7798	14.889	17.7165	15.2442	14.3713	12	16.9707	18.491	16.6528	14.0621	17.0022	15.9855	14.3204	12	15.6873	17.1093	15.099	15.3052	17.8521	16.2382	12	12	15.7069	17.6115	16.558	16.8442	16.6549	15.7667	17.4335	16.1609	15.8596	17.8001	16.5799	17.5908	17.851	16.9154	18.1791	17.3873	18.1169	16.094
4155	SM(d17:1/24:1)	pos	20.5792	20.4897	20.3888	20.5171	20.4947	20.8935	20.2486	20.288	20.2642	20.6657	20.4233	20.9447	20.1851	20.5667	20.8112	20.4063	20.4501	20.8236	19.9247	20.3137	20.0186	20.8875	20.5688	20.4616	20.72	20.9214	20.2188	20.355	20.056	20.7102	20.8377	19.863	20.8909	20.6423	20.3547	20.7019	20.7747	20.7319	20.4308	20.4002	20.4645	20.8565	20.6605	20.7774	20.7	20.6126	20.2922
4304	TG(18:2/22:5/22:6)	pos	22.6852	22.3988	21.8612	22.1798	22.5361	20.7749	22.2115	22.421	22.2186	20.7663	21.9098	22.3413	21.7885	21.9509	20.9587	21.8015	21.929	20.6116	21.594	21.2673	22.0172	21.1226	21.511	21.3743	22.1926	21.3767	21.7915	21.9525	21.8884	21.0816	21.0096	22.2759	21.0881	21.6276	21.5153	21.1554	21.7472	21.5187	20.9519	20.8758	20.6396	20.8583	21.892	21.3236	21.6009	21.1755	20.2617
3524	LPC(20:3/0:0) [M+H]+	pos	26.0592	26.3376	25.7732	25.9422	25.9673	26.2496	25.6861	25.9074	25.8974	26.0495	25.7146	26.5688	25.9142	26.5381	25.8353	25.6688	26.604	25.4384	25.7268	26.6909	26.0198	25.9791	26.5706	25.5983	25.5392	25.3956	25.0662	25.8981	26.2975	25.2712	25.6671	25.6917	26.0319	25.8816	26.1522	25.614	26.1811	25.9031	25.6973	25.6932	25.7523	25.9967	25.5211	25.6767	25.5972	26.1283	25.4469
3699	PC(14:0/18:2)	pos	21.1091	22.2469	20.9816	21.4062	21.4295	20.8096	22.2747	21.8577	21.3538	21.8751	21.6947	20.9911	20.427	20.8017	20.4449	21.834	20.8765	20.9723	21.0994	20.7962	20.8586	20.5222	21.9187	21.1409	21.4149	21.3544	21.6585	21.6018	21.2161	21.4208	21.6575	21.3353	20.7019	20.9737	20.3463	20.8871	21.2006	20.5265	20.6268	20.6316	20.3166	21.068	21.5636	20.1911	21.359	20.7784	20.6715
3601	LPC(o-18:0)	pos	21.8434	21.7644	21.5583	21.6896	21.8408	21.3767	21.8494	21.6134	21.5382	21.61	21.5964	21.6442	21.4949	21.6517	21.1961	21.5017	21.5177	21.029	21.2417	21.3724	21.4013	21.3739	21.517	21.3761	21.3723	21.4859	21.3378	21.7314	21.4318	21.4015	21.2846	21.3897	21.4373	21.4904	21.494	21.1087	21.3306	21.3876	21.1816	21.0259	21.0493	21.4179	21.3785	21.2206	21.4397	21.1223	20.9877
98	SM(42:2;O2)	neg	24.7489	24.6883	24.7641	24.7085	24.4876	24.9409	24.6614	24.389	24.4961	24.9654	24.3122	24.7557	24.3364	24.8453	24.882	24.98	24.5427	24.7877	24.1938	24.4085	24.2804	24.7048	24.9211	24.6648	24.7814	25.0363	24.5697	24.9593	24.3487	24.676	24.9138	24.0305	25.0071	24.7442	24.5609	24.6875	24.7487	24.6987	24.5573	24.5454	24.3591	25.0502	24.7764	24.8247	24.5963	24.798	24.4712
265	LPC(20:2/0:0)	neg	20.8107	20.808	20.2939	20.5795	20.4607	20.7859	20.2588	20.6687	20.2724	20.4553	20.4767	20.7554	20.3459	20.9918	19.9659	19.9928	20.7455	19.709	20.3575	20.9059	20.2599	20.3204	20.7848	19.5365	19.9181	19.73	19.3016	20.6794	20.3976	19.5063	20.2671	19.9982	20.5499	20.0638	20.495	19.9583	20.1393	20.1963	19.8331	20.0894	19.6545	20.567	19.6746	20.2241	19.7084	20.4935	19.4318
4318	TG(16:1/18:2/20:4)	pos	24.2592	23.656	23.7568	23.847	23.7453	22.5616	23.9593	23.8274	23.6578	22.6089	23.7972	24.8286	23.6102	24.714	23.4918	24.1354	24.43	23.5543	22.9924	23.9667	24.0188	23.3608	22.836	23.5007	23.3476	23.3673	24.0739	23.855	24.2118	22.653	22.6158	24.1953	22.3485	23.1553	24.4073	23.1991	22.286	23.6857	23.8532	24.2637	23.7117	22.2466	24.1372	23.3681	23.8715	23.287	23.7899
3602	LPC(o-18:0)	pos	17.9419	17.5738	17.6678	17.7627	17.7526	17.5125	17.9224	17.6198	17.5147	17.5474	17.3923	17.7276	17.5826	17.7546	17.4157	17.4267	17.1818	17.0682	17.228	17.3483	17.5596	17.3241	17.6662	17.4614	17.3592	17.5109	17.3295	17.7224	17.5394	17.3579	17.3173	17.5177	17.7356	17.4287	17.5043	17.1036	17.3822	17.5853	17.0154	16.9107	17.0733	17.5724	17.3705	17.4852	17.4078	17.1103	16.9471
56	SM(42:3;O2)	neg	23.0381	23.1106	23.0174	23.0662	22.9861	23.2077	22.9472	22.8217	22.8998	23.2229	22.7891	23.4537	22.7697	23.3241	23.2662	23.3342	23.2062	23.3924	22.6098	22.9998	22.6853	23.1602	23.2214	22.9624	23.2144	23.3865	22.9195	23.1392	22.8279	23.1119	23.2148	22.5511	23.2037	23.0097	23.2177	23.2027	23.066	23.1506	23.1073	23.1466	22.8828	23.3891	23.0922	23.1586	23.0915	23.1497	22.9272
4284	TG(16:1/18:3/22:6)	pos	23.0429	22.8653	21.8464	22.661	22.2947	21.2053	22.6425	22.7497	22.3011	21.4486	22.6649	22.5151	21.7814	22.3412	21.8557	22.3336	21.9692	21.3431	21.8465	21.0812	22.1248	21.1723	21.5909	21.8634	22.6219	22.0462	22.6291	21.7782	21.9843	22.0411	21.4807	22.547	21.0519	21.8811	21.9576	21.4988	21.5496	21.5958	21.9298	21.6026	21.3462	21.3001	22.6382	21.7145	22.5906	21.2629	21.8761
4319	TG(18:1/18:2/18:3)	pos	27.771	26.9992	26.7793	27.1965	26.7209	26.1819	26.9599	27.0673	26.6344	26.0931	27.1007	27.6413	26.4673	27.895	26.6745	27.3362	27.3496	26.5401	25.9264	27.1723	27.0568	26.5017	26.5268	26.6092	26.6823	26.2677	27.3847	27.234	26.8787	25.702	25.9903	27.4245	25.5858	26.0067	27.8929	26.076	25.2911	26.618	27.1409	27.4641	26.832	25.1467	27.4718	26.8671	26.8607	26.794	26.8716
4364	TG(18:2/20:3/22:5)	pos	21.9462	21.6088	20.7567	21.5412	21.5426	20.2995	21.1366	21.3886	21.3811	19.6265	21.0741	21.3461	21.2403	21.4265	19.9799	21.3876	21.6104	19.2734	20.5995	20.715	21.3656	20.618	20.9211	20.6797	20.9192	20.5298	21.0758	21.5651	21.0156	20.1997	20.2178	21.155	20.3569	20.7773	20.7821	20.4105	20.4569	20.8517	20.1151	20.1584	19.9802	20.0078	21.007	20.8506	20.8324	20.4832	19.3776
4351	TG(18:2/18:3/20:4)	pos	19.1507	19.443	19.3216	19.0076	19.4669	18.7534	19.8919	19.3258	19.4694	18.7814	19.3004	19.006	18.4189	19.1807	19.0522	20.165	18.2268	18.5772	19.2767	18.2476	19.3834	18.5732	19.2337	19.5138	20.3063	19.4445	20.3541	19.446	19.6753	19.4266	18.8597	19.7413	18.5774	19.295	18.411	19.241	19.421	19.0495	18.8505	18.8827	18.4976	18.238	20.3592	19.6215	19.8607	18.6366	18.2405
4503	TG(18:0/18:1/20:0)	pos	19.8314	19.7226	18.6464	19.9194	19.2213	18.4732	19.6325	19.4573	19.3195	18.6458	19.161	19.3237	19.1906	19.4249	17.4975	18.9533	20.1761	16.8168	18.3647	17.9294	19.6184	18.7142	18.7038	18.3567	18.5034	18.7312	19.3049	18.8755	19.3836	18.414	18.3379	19.3255	18.6206	18.6129	18.6239	18.4708	18.6422	19.6351	18.1124	18.4215	18.5335	17.3927	19.3254	18.768	18.6746	18.9221	17.7472
3827	DG(18:2/20:5) [M+NH4]+	pos	20.5648	20.2679	20.4382	20.3384	21.3204	16.8832	21.2144	20.3972	21.3012	17.9916	20.1195	21.9138	20.5066	20.1321	17.7506	20.3329	20.6759	17.3252	19.2259	19.2064	21.0382	20.271	18.2406	19.1981	22.0647	20.3882	20.1295	20.2266	20.136	20.1193	19.1896	21.4821	17.6757	20.0176	20.1346	19.7821	19.1765	19.8541	19.9583	18.9142	18.6542	18.8864	21.971	19.3112	21.015	18.4826	19.5173
4336	TG(16:0/22:5/22:6)	pos	23.1237	22.9803	22.932	23.0556	23.3037	22.682	23.3586	22.4844	22.9475	22.6872	22.666	23.1704	22.8211	22.8034	23.2365	23.8069	22.5652	22.3001	22.9312	22.6052	22.8727	22.7575	23.0329	23.3585	23.9996	23.5764	23.6782	23.7506	23.035	23.4054	23.0984	23.426	22.8995	23.4054	22.8346	23.0211	23.5448	23.1978	23.0054	22.6439	22.3911	22.8255	23.8185	23.0487	23.5136	22.5546	22.3587
3528	LPC(0:0/16:0) [M+H]+	pos	27.0879	27.3757	27.1838	26.9859	27.13	27.3195	27.14	27.3035	27.0155	27.4186	27.3524	27.0622	27.3314	27.0101	27.156	27.1715	27.0531	26.9735	27.1664	27.331	26.9255	26.7733	27.572	27.0176	26.9478	26.9029	26.8765	27.4127	27.132	27.1601	27.3493	26.9116	27.3166	26.8862	26.8716	26.6197	27.3718	26.8753	26.7056	27.0253	26.8812	27.2675	27.0149	26.695	26.973	27.144	26.9499
196	LPC(24:0/0:0)	neg	19.96	19.8915	19.8782	19.8781	19.6933	19.6736	19.8457	19.7638	19.655	19.8487	19.5301	19.6493	19.4958	19.7317	19.7766	19.8414	19.4186	19.8353	19.4741	19.4916	19.2761	19.3093	19.5272	19.3878	19.7062	19.7812	19.639	19.4946	19.3899	19.477	19.6009	19.19	19.5393	19.2976	19.5546	19.5224	19.5612	19.2946	19.4202	19.34	19.212	19.5175	19.6018	19.4677	19.4545	19.3366	19.1615
3589	LPC(20:1/0:0) [M+Na]+	pos	20.977	20.9747	20.5381	20.5704	20.5906	21.4262	20.3579	20.769	20.6198	20.9867	20.8926	20.9938	20.5436	21.0714	20.6883	20.5466	20.9828	20.2133	20.2701	21.2173	20.3079	20.8525	21.2879	20.278	20.3925	20.278	19.8296	21.1395	20.5267	20.4007	21.0905	20.1557	21.0493	20.6745	20.6186	20.3427	21.0227	21.079	20.581	20.6879	20.2259	21.3048	20.506	20.638	20.4904	21.058	20.2092
4481	TG(18:2/22:0/22:6)	pos	19.8682	19.4478	18.6548	19.8081	19.0005	18.4776	19.2658	19.2477	19.1834	18.8491	19.1739	19.1098	18.0535	19.9498	17.0101	18.1996	19.5989	17.271	18.3047	18.0972	18.7027	18.5368	18.845	17.8079	18.4865	18.6674	18.5765	18.4954	19.1422	17.7458	17.9445	19.2149	18.3003	18.1487	19.0703	18.9153	18.0363	18.34	18.3316	18.6208	18.037	17.0302	18.1289	18.6617	17.7433	19.0048	17.0877
3718	PC(p-32:2)	pos	20.3332	20.0461	20.0027	20.3763	19.6548	19.4661	20.046	19.7798	19.35	19.0235	19.6238	19.0507	19.6449	19.3843	18.3924	18.445	18.8424	18.8108	19.635	19.001	19.4084	18.1803	18.5012	18.2797	18.4626	18.9289	18.7711	19.2736	18.9559	18.5045	18.382	19.0237	18.6997	18.0811	18.5495	18.2101	18.1363	17.8474	18.2567	18.2468	18.1458	18.2885	18.6269	18.3825	18.0499	18.269	18.145
3721	PC(18:2/22:5)	pos	21.8929	21.8852	21.9035	21.5182	21.7947	21.4649	21.3898	21.793	21.286	21.4783	21.4768	21.9833	21.2654	21.7584	21.4363	21.2463	21.6797	21.8901	21.0198	21.6829	21.2426	21.376	21.5363	21.2731	21.5557	21.334	21.1004	21.7253	21.457	21.3794	21.5018	21.2205	21.3338	21.2197	21.5469	21.4639	21.462	21.6465	21.4747	21.4899	21.3738	21.3432	21.5613	21.2469	21.3606	21.3677	21.2686
3746	SM(d18:1/24:6)	pos	18.6322	18.8625	17.9224	18.3775	18.3908	18.6775	18.0204	17.9381	18.323	18.0908	16.9114	19.1828	18.556	18.6839	19.7639	19.3529	19.3315	19.0793	17.792	18.3956	18.0562	19.037	18.3687	18.925	19.4001	19.2063	18.5721	17.5903	18.0864	19.2474	18.9436	17.6615	19.1467	18.2225	18.6797	18.6757	18.2754	19.3201	19.2041	19.3459	19.0115	19.5421	18.682	18.7297	19.3293	18.9031	18.6614
3547	LPC(20:3/0:0) DB	pos	22.3397	22.7506	21.4722	22.356	21.6856	22.626	21.6743	21.7776	21.9815	21.5396	21.83	21.7165	22.0514	22.3307	21.3118	21.2965	21.972	20.5965	21.7893	21.9848	22.0318	21.9227	22.7141	21.4899	21.5259	21.3678	20.8919	21.4769	21.6579	21.3405	21.8044	21.4154	22.468	22.3977	20.7547	21.311	22.0989	21.9168	20.9822	21.497	21.1023	22.3351	21.3768	22.0109	21.4957	22.1209	21.1615
71	PC(16:0/18:2)	neg	28.6395	28.5509	28.79	28.6835	28.4758	28.5313	28.6924	28.5488	28.3795	28.7082	28.4818	28.4158	28.3582	28.538	28.4612	28.5905	28.2258	28.4682	28.4598	28.2457	28.3662	28.1099	28.4724	28.2217	28.2048	28.3765	28.3511	28.4933	28.4123	28.2646	28.3518	28.215	28.5218	28.1575	28.4173	28.3955	28.3255	28.1262	28.1425	28.1702	28.1163	28.2253	28.3664	28.2053	28.223	28.2078	28.1361
3931	PC(20:2/20:3)	pos	17.893	18.2846	17.3844	17.505	17.484	17.4029	17.7968	17.6528	17.3129	17.4866	17.2917	18.5777	17.4566	18.7741	17.42	18.3933	18.6262	17.9487	17.1014	18.6257	17.4757	17.9606	18.224	16.8277	17.5649	17.6522	16.9707	18.5604	18.0345	17.3219	17.8378	16.6446	18.2853	17.1967	18.435	18.0638	17.6088	18.2225	18.4664	18.3559	17.5617	17.8078	17.4918	17.2115	17.2964	18.0313	17.2841
3669	PC(16:1/16:1)	pos	21.1091	22.2469	20.9816	21.4062	21.4295	20.8096	22.2747	21.8577	21.3538	21.8751	21.6947	20.9911	20.427	20.8017	20.4449	21.834	20.8765	20.9723	21.0994	20.7962	20.8586	20.5222	21.9187	21.1409	21.4149	21.3544	21.6585	21.6018	21.2161	21.4208	21.6575	21.3353	20.7019	20.9737	20.3463	20.8871	21.2006	20.5265	20.6268	20.6316	20.3166	21.068	21.5636	20.1911	21.359	20.7784	20.6715
4367	TG(18:1_20:4_24:6)	pos	19.867	19.6569	18.5357	19.7756	19.6164	18.3703	19.3281	19.2713	19.2931	17.9014	19.2246	19.1249	19.1299	18.9612	18.0879	19.4935	19.422	16.9397	18.5438	18.3504	19.3872	18.2228	18.839	18.5289	19.2782	18.4577	18.9778	19.7178	18.6612	18.0115	18.3011	19.2937	17.7725	18.7086	18.438	18.3371	18.967	18.5023	17.8663	17.6884	17.6272	17.8331	18.9398	18.3996	18.8911	18.2617	17.1679
4070	PC(17:0/18:1)	pos	24.81	24.647	24.857	24.5284	24.4645	24.5588	24.6516	24.5465	24.4847	24.5964	24.1672	24.0404	24.261	24.29	23.9907	24.3141	23.7174	23.6374	23.9716	23.6757	23.9744	23.9932	24.7293	23.7802	23.6717	23.9397	23.9387	24.6215	24.2329	23.755	24.1793	23.8835	24.5772	24.1579	23.6572	23.8882	24.2617	23.9358	23.4684	23.301	23.0639	23.9769	24.1994	24.1464	23.9289	24.0684	23.3442
163	PE(o-20:0/22:6)	neg	20.7929	20.7312	20.7864	20.713	20.6918	20.6537	20.8327	20.3073	20.2148	21.2157	20.0273	20.3049	20.444	20.6244	20.8234	21.0094	20.1978	20.5494	20.2242	19.9557	20.2006	20.601	20.6254	20.6667	20.4919	20.934	20.8971	20.2984	20.2621	20.7579	20.459	19.9898	20.5047	20.4606	20.2654	20.53	20.3965	20.5632	20.5981	20.5017	20.4286	20.6096	20.8162	20.4527	20.7723	20.4008	20.6025
3754	PC(44:10) DB	pos	18.0275	17.7212	18.3783	18.0322	18.1798	18.3074	18.0567	18.1322	17.7202	17.5761	15.7949	18.0561	17.4358	17.8875	18.3403	18.5739	17.9767	18.0019	16.8646	17.7424	16.6981	18.1017	17.4316	17.7544	18.5019	18.3834	17.8302	17.903	17.3745	17.9627	18.0439	16.9156	17.2832	17.8895	17.7315	17.8262	17.8518	17.9541	17.7193	17.4357	17.9058	17.8418	18.1335	18.1075	18.2196	17.4015	17.4034
3910	PC(38:3)	pos	23.0953	23.2321	22.4397	22.784	22.9513	23.3227	22.3456	22.6569	22.7149	22.8494	22.5079	23.413	22.8022	23.6131	23.0367	23.1657	23.4036	23.1245	22.3064	23.1377	22.7518	23.4144	23.4519	22.6735	22.5682	22.8582	22.2146	22.692	23.0091	22.6881	23.1311	22.1415	23.2478	22.945	22.0999	23.2985	23.1648	23.5105	23.1203	23.1871	23.0296	23.159	22.7369	23.1454	22.8149	23.2304	22.6842
3798	PC(35:4)	pos	18.6203	18.5639	19.3527	18.1272	19.0307	18.7953	18.8143	18.5603	19.1434	18.7055	18.6329	18.1347	18.9538	18.3442	19.3984	19.813	17.1735	18.757	18.4576	18.0682	19.2633	18.8525	19.2482	19.1989	18.7414	19.2109	19.6152	18.2429	18.045	19.4771	19.0011	18.5426	12	18.4162	17.488	18.5228	19.2547	18.6622	19.0247	18.4725	18.9226	18.3689	19.2714	19.2686	18.3296	17.8961	18.8079
3909	PC(18:1/20:3)	pos	26.1109	26.1629	25.4841	25.8458	25.7383	26.1108	25.3381	25.5832	25.6141	25.7933	25.422	26.1805	25.6529	26.4601	25.9244	26.0804	26.2037	25.9269	25.0669	25.998	25.616	26.2303	26.3143	25.4593	25.617	25.7041	25.0424	25.7064	25.7929	25.4586	25.9911	24.9161	26.1866	25.7551	25.0304	26.1042	26.0338	26.343	25.9361	26.0164	25.8492	26.0265	25.5158	26.0272	25.664	26.1609	25.4866
3911	PC(18:1/20:3)	pos	22.8647	22.8657	22.5449	22.6028	21.9364	23.1529	22.2028	22.4512	22.3567	22.7307	22.2365	22.8077	22.2128	23.2964	22.9611	22.9747	22.882	23.0241	22.191	22.9298	22.2406	22.9457	23.1078	22.1964	22.0824	22.6906	21.8276	22.3353	22.6426	22.3001	22.8438	21.8873	23.1418	22.5575	22.4339	23.0501	22.779	23.1942	22.8795	22.9416	22.5491	22.8927	22.1411	23.0948	22.5014	23.1021	22.2363
3600	LPC(p-18:0) 2	pos	17.0928	17.192	17.9543	17.7147	18.0346	17.9448	18.5843	16.9631	17.6511	19.2205	17.2814	18.2441	18.174	18.075	18.4582	19.5647	17.8296	18.9688	16.8458	17.7309	16.9466	19.8338	18.2716	18.9808	18.8903	19.6304	19.2221	18.3566	17.6261	18.9742	18.9033	17.272	18.5953	18.4672	18.1913	19.3975	17.9194	19.3771	19.0783	18.7307	18.788	18.3263	20.1628	19.3934	19.4999	17.8689	18.7598
4401	TG(18:1/18:2/24:5)	pos	23.1777	22.4321	21.7693	22.7475	22.3405	20.7364	22.1396	22.5479	22.1516	20.0283	22.0896	22.7143	21.8793	23.1306	20.58	22.2235	23.2723	19.6973	20.9725	21.3445	22.342	20.8476	21.4775	21.1183	21.7923	20.9789	21.8389	21.9498	22.1808	21.1886	20.1659	21.9889	20.5533	20.6922	21.8734	20.6903	21.592	21.6058	20.204	21.0167	20.9289	19.6836	22.1781	20.9108	21.2815	21.0706	20.0675
3688	LPC(24:0/0:0) [M+H]+	pos	23.2871	23.3144	23.2868	23.4177	23.2317	22.9664	23.3459	23.1965	23.2313	23.2174	22.8751	23.0989	23.135	22.9316	23.052	23.2249	22.8763	23.1749	22.8144	22.8239	22.46	22.5499	23.0087	22.9309	23.1375	23.0074	22.6855	22.9359	22.7796	22.9435	22.8993	22.6249	22.8868	22.6067	22.9443	22.7845	22.9721	22.6063	22.8003	22.5661	22.6341	22.9013	23.0213	22.6392	22.788	22.6107	22.3696
3933	SM(d18:2/19:0)	pos	17.7209	18.08	17.8363	17.9171	16.9853	17.9188	17.7947	17.6075	17.513	18.5116	17.3489	17.93	17.4654	18.1172	18.4885	18.0199	17.7958	18.0612	17.7394	17.5983	17.1678	17.9217	17.7861	17.63	17.6615	18.2083	17.6368	17.2543	17.4904	17.8895	17.9203	17.3237	18.2439	17.7671	18.0768	17.7869	17.5878	17.7283	17.8732	17.6578	17.6346	17.9807	17.8647	17.928	18.1026	17.8937	17.8132
3556	LPC(20:2/0:0) [M+H]+	pos	23.5204	23.6293	22.9675	23.3038	23.2968	23.4556	23.0644	23.4486	23.3136	23.258	23.2938	23.6114	23.2558	23.7063	22.634	22.8235	23.7386	22.475	23.108	23.7981	23.214	23.2564	23.7354	22.6386	22.7774	22.4577	22.2877	23.5285	23.3963	22.4636	23.1282	22.8991	23.2874	23.0105	23.303	22.6795	23.234	23.1724	22.7404	22.8717	22.6387	23.3449	22.6155	22.8964	22.6839	23.2428	22.4519
3956	PC(p-34:2)	pos	23.4708	23.602	23.3832	23.5452	23.4417	23.464	23.4555	23.284	23.3961	23.6328	22.6945	23.1443	23.2507	23.3227	23.4706	23.3813	23.2129	23.2692	22.7424	22.8552	22.9112	22.9202	23.1032	23.0792	23.1774	23.508	23.2105	23.0472	22.7534	22.7419	22.7168	22.4632	23.1482	22.8871	22.6462	22.8642	22.9169	22.8807	22.9353	23.0828	23.0628	23.361	23.1501	22.7849	23.3182	22.7421	22.7303
4371	TG(18:1/18:2/22:5)	pos	26.7875	25.9843	25.4245	26.1379	25.6211	24.6022	25.6402	26.0248	25.4061	24.0419	25.8523	25.9452	25.1027	26.344	24.5583	25.4193	25.9733	23.8792	24.5772	24.8148	25.6233	24.5873	24.9729	24.5661	24.9005	24.611	25.3565	25.431	25.2856	23.5444	23.9859	25.4388	24.501	24.7356	25.2475	24.4846	24.3559	25.1135	24.2624	24.7171	24.009	23.7717	25.3114	25.0994	24.8172	24.812	23.6161
3747	SM(d18:1/24:6)	pos	15.6037	12	15.0779	15.8169	12	15.641	12	13.1547	12	14.9633	13.2571	17.296	13.8275	17.1216	17.9216	17.7427	17.2552	17.1739	15.8811	16.5848	13.7949	17.2346	15.172	17.0593	17.7331	16.8711	16.1871	13.7351	14.7498	17.8996	16.9329	14.7875	16.898	15.1807	16.2533	16.6806	16.0944	17.3584	17.0666	17.9294	17.2476	17.6617	17.0713	16.6816	17.4777	16.6538	17.3216
3529	LPC(16:0/0:0) [M+H]+	pos	30.7281	30.9456	30.7545	30.6177	30.8113	30.8291	30.8614	30.9595	30.6962	30.9439	30.9383	30.7527	30.9889	30.6753	30.8018	30.8039	30.4831	30.6567	30.7591	30.9779	30.6564	30.4911	31.1312	30.793	30.6875	30.5604	30.5828	31.0474	30.7985	30.8119	30.9594	30.6421	30.9449	30.6089	30.5159	30.3743	30.9269	30.5188	30.4844	30.8007	30.604	30.8618	30.7407	30.4045	30.7174	30.8585	30.6926
3731	PC(16:0/20:5)	pos	26.5901	26.6003	26.4234	26.5555	26.4196	26.2107	26.3817	26.594	26.1598	26.2762	26.6142	25.5202	26.3045	25.731	25.9479	25.633	25.0908	25.4392	26.138	25.3133	25.8105	25.3415	25.2022	25.7284	25.9831	25.857	25.6508	26.295	25.6655	25.9564	25.9694	25.8633	26.02	25.8486	24.9618	25.5665	25.8994	25.3424	25.1362	25.1315	24.9152	25.9407	25.6287	25.792	25.7801	25.6195	24.7524
4025	PC(20:1/18:2)	pos	23.8121	23.4218	23.4722	23.5752	23.2413	23.7598	23.0605	23.178	23.0468	23.2556	23.1604	23.6828	22.8808	23.8846	23.3167	23.084	23.3002	23.4654	22.5523	23.2715	22.8441	23.4227	23.3132	22.4107	23.1044	23.0282	22.4129	23.7644	22.8798	22.7851	23.2488	22.2873	23.1734	22.8023	22.9341	23.1496	22.9462	23.3525	23.2151	23.1706	22.9475	23.1307	22.817	23.0486	23.0306	23.0459	22.695
66	PC(16:1_18:2)	neg	22.5986	22.7746	22.8371	22.4419	22.4076	22.8103	22.5029	22.6716	22.3072	22.7458	22.6721	22.6573	22.6867	22.8559	22.4519	22.7945	22.2709	23.0279	22.0341	22.5054	22.844	22.4763	22.6432	22.5407	22.4671	22.6081	22.9091	23.1558	22.4893	22.5593	23.0304	22.061	22.6602	22.27	22.1591	22.7425	22.4812	22.6394	22.4683	22.604	22.3988	22.4559	22.9967	22.2661	22.8064	22.5566	22.8598
3995	SM(d18:1/18:0) [M+Na]+	pos	19.532	19.6877	19.4147	19.5959	20.6181	19.5267	20.0891	19.8717	20.703	20.6601	19.861	21.1909	20.9423	20.1694	20.4243	20.5983	21.2933	21.2035	19.454	20.9406	20.3987	21.2254	20.0203	21.46	21.3205	21.0361	21.2106	20.2801	20.3705	21.2807	20.833	20.4152	20.0817	21.4121	21.3166	20.7165	20.8448	21.3494	20.989	20.8593	21.3792	20.9106	21.1981	20.095	21.0316	20.6391	21.7213
4375	TG(16:1/18:1/22:5)	pos	24.8412	23.9579	24.3438	25.2388	24.1091	23.184	24.2032	24.5848	24.0489	23.2404	23.6622	24.7812	24.2556	24.6105	23.7576	24.8313	24.7881	23.6601	23.3	23.9137	24.1996	23.8621	23.7906	24.0594	24.2151	23.9893	24.5457	24.5498	24.8638	23.4471	23.498	24.286	23.2624	23.9736	24.4163	23.7647	23.6977	24.3101	24.1649	24.2083	23.8791	23.1607	24.6887	23.8364	24.1783	23.582	23.9013
89	PC(18:1/20:3)	neg	22.2311	22.296	21.5474	22.0244	21.7899	22.3336	21.2818	21.5934	21.6475	21.7881	21.7306	22.286	21.7077	22.5788	22.0108	21.9978	22.201	22.098	21.2172	22.1261	21.5007	22.1982	22.1926	21.4688	21.4513	21.8369	21.0176	21.87	21.7083	21.3731	21.9956	20.9092	22.3304	21.7765	21.9853	22.077	21.8924	22.1528	21.89	22.1425	21.9154	22.1492	21.4012	22.0936	21.6034	22.2171	21.4927
210	LPC(22:0/0:0)	neg	19.5758	19.5762	19.5958	19.6225	19.3274	19.3533	19.6713	19.4	19.2793	19.5657	19.3291	19.1924	19.2895	19.6592	19.4039	19.474	19.063	19.3876	19.2615	19.1836	18.9086	18.9629	19.2884	19.0451	19.3716	19.3806	19.2459	19.2368	19.1049	19.1812	19.2241	18.9852	19.1781	18.9225	19.2992	19.1712	19.2531	19.0368	19.1478	19.0449	18.8249	19.3088	19.2168	19.1807	19.1095	19.1765	18.8703
155	PC(18:1/18:1)	neg	21.6248	21.3682	22.0986	21.4742	21.544	21.6636	22.0237	21.5619	21.6173	22.2088	21.2989	21.4333	21.6564	21.6594	21.4074	22.0312	21.3289	21.6614	21.3748	21.4428	21.2438	21.2736	21.9363	21.4494	21.3361	21.5621	21.6275	21.7411	21.4993	21.1239	21.7916	21.0665	21.8423	21.5211	21.6543	21.4065	21.5622	21.5181	21.3141	21.1603	21.1782	21.4758	21.7504	21.3062	21.4234	21.7541	21.4418
4224	SM(d16:0/24:0) [M+H]+	pos	20.3935	20.2934	20.5814	20.3935	20.0551	20.1894	20.6255	19.8902	19.9399	20.7681	19.8876	19.5837	19.0871	19.6454	20.5753	20.8059	19.1232	20.0319	20.2286	19.1106	19.8557	19.5795	19.9088	20.2854	20.3917	20.6047	20.7055	20.6749	19.7573	20.4923	19.7761	19.8553	19.9847	20.0784	19.7025	19.6954	19.986	19.3527	19.8243	19.6087	19.4439	19.8104	20.5024	19.9102	20.2697	19.64	19.8892
213	LPC(20:3/0:0) DB	neg	19.2664	19.5136	18.4863	19.2514	18.5971	19.3714	18.0713	18.5288	18.5916	18.217	18.7309	18.5672	18.5275	19.3168	18.0967	18.0471	18.5038	17.3581	18.189	18.6183	18.9012	18.5669	19.4143	18.2992	18.2943	18.1484	17.631	18.0338	18.3484	17.3764	18.4386	18.382	19.0843	18.7955	17.6598	17.9869	18.5728	18.9958	17.6943	17.9681	17.6508	18.9192	17.8708	18.7899	18.1484	19.132	17.8831
3553	LPC(20:2/0:0) [M+Na]+	pos	19.5298	19.582	18.8809	19.1718	19.1544	19.4636	18.9489	19.4357	19.121	19.2304	19.2642	19.5875	19.1566	19.711	18.6964	18.756	19.6502	18.3977	19.0626	19.8452	19.1016	19.1371	19.6945	18.5631	18.6452	18.394	18.1781	19.4893	19.3365	18.3583	19.0707	18.8185	19.3202	18.946	19.2508	18.6426	19.1335	19.115	18.7324	18.8378	18.5153	19.3309	18.5611	18.9126	18.5837	19.2786	18.3126
4234	TG(12:2/18:2/20:4)	pos	20.0466	19.4715	20.3181	19.7421	19.5095	20.0747	19.4744	19.2996	19.4609	19.2617	19.2621	19.3752	19.4705	19.3319	19.9041	19.5098	19.3259	19.2108	19.9136	19.0509	19.3462	19.1816	19.5339	19.019	19.3188	19.2159	17.4064	20.1014	19.2858	18.9404	19.0231	19.6088	19.8298	19.46	19.1804	19.0038	19.4991	19.2327	18.9201	18.7995	18.6279	19.0845	18.9256	19.5261	18.7757	19.0316	18.8781
3737	PC(p-38:6) 2	pos	20.3844	20.1981	19.9161	20.4488	20.023	20.1972	19.9367	19.8585	19.8157	19.757	19.8454	20.0113	20.1186	19.6586	19.8074	19.6468	19.5093	19.8403	19.7498	19.6166	19.4942	19.4352	19.4899	19.7238	19.6224	19.8728	19.5109	19.7334	19.2931	19.5717	19.3875	19.331	19.5726	19.3153	19.5187	19.842	19.3793	19.3867	19.2135	19.1744	19.4647	19.6269	19.3844	19.7659	19.5851	19.2009	18.7052
176	LPC(0:0/20:2)	neg	18.1061	17.8466	17.4243	17.6982	17.5452	17.5468	17.6917	17.8151	17.6023	17.7516	17.551	17.8881	17.6223	18.1079	16.9835	17.2879	17.8886	16.8513	17.6809	17.9903	17.5804	17.3405	18.0423	16.6817	17.2927	17.1406	16.465	17.8232	17.861	16.4204	17.5332	17.3763	17.6613	17.3323	17.7249	16.9781	17.5354	17.5334	16.963	17.1479	16.8877	17.5857	16.9929	16.9951	17.1581	17.5189	16.7613
3561	LPE(0:0/18:1) [M+H]+	pos	17.5558	17.8046	17.652	17.4089	17.955	18.2225	17.8542	18.1724	17.9841	18.3469	17.9919	17.835	18.0939	17.6626	17.7741	17.9844	17.6967	17.4665	17.4301	17.6542	17.8462	17.5067	18.544	17.8804	17.6674	17.5497	17.4666	18.1412	18.1257	17.9414	18.3785	17.2766	18.3639	17.4767	17.196	16.989	17.8586	17.6436	17.185	17.6362	17.4325	17.9831	18.0931	17.0292	17.8063	17.9568	18.1544
4494	TG(16:0_18:1_20:1)	pos	27.1443	26.956	24.8877	26.9997	25.8629	25.6495	26.2011	26.2808	25.8418	25.4385	26.4847	25.9992	25.3813	26.6374	24.5181	25.5286	26.4528	24.3894	24.9164	24.8001	26.1934	25.8909	25.9453	25.2701	25.0928	25.6642	25.4875	25.4805	26.2869	25.0003	24.8143	26.0018	25.5706	25.5408	25.3101	25.7431	24.9025	26.6127	24.9406	25.3124	24.8776	24.5006	25.3264	25.6297	25.3319	26.1181	24.6336
3904	PC(22:5/16:0)	pos	28.2882	28.4304	27.514	28.2837	27.8977	27.355	27.6934	27.8892	27.681	27.6158	27.8348	27.1236	27.9009	27.1754	27.3429	27.0468	26.9112	26.9033	27.3998	26.6404	27.3497	27.0604	27.2255	27.3764	27.6531	27.2967	27.1729	28.0337	27.1328	27.5636	26.9845	27.2587	27.0951	27.2648	25.0636	26.8748	27.3608	26.7316	26.7478	26.8207	26.7152	27.2241	27.1634	27.1376	27.2141	26.9612	26.6739
4324	TG(18:1/18:4/20:4)	pos	26.3297	25.9732	25.2265	26.0435	25.278	24.1206	25.5791	25.8873	25.1765	23.9971	25.6811	25.0164	24.75	25.3033	24.6718	25.3621	24.7373	23.5346	24.5994	23.9522	25.0851	23.6217	24.4534	24.4949	25.3543	24.6787	25.4881	24.3247	24.5764	24.1278	23.5381	25.1272	24.022	24.2527	24.6432	23.9372	23.9816	23.9648	23.9111	24.1042	23.5916	23.571	25.1382	24.8619	24.9991	24.1049	23.2642
3733	PI(18:1/20:4) DB	pos	20.6011	19.8372	19.5682	19.5032	19.3053	20.1309	19.4479	19.4673	19.2779	20.0065	18.8838	19.1852	18.918	19.4981	19.4489	20.0184	18.926	19.2375	18.4846	19.3013	19.1479	19.3076	19.8586	19.4423	19.6152	19.5361	19.3032	19.1056	18.6813	19.8063	19.946	18.4022	20.2246	20.0582	19.2223	19.4644	19.5572	19.7651	18.9684	18.9471	18.8058	19.6541	19.6324	19.4663	20.028	19.3014	19.4518
3571	LPC(o-16:0)	pos	22.9951	23.0559	22.9053	23.0333	23.039	22.8735	23.0034	23.024	22.916	23.0189	22.9018	23.126	22.986	22.9878	22.9739	23.0588	23.1231	22.6684	22.7848	23.032	22.7836	22.8281	23.0103	22.8278	22.9527	22.9282	22.7927	22.906	22.6735	22.8666	22.9593	22.6936	23.0901	22.7671	22.9382	22.7147	22.9121	22.8575	22.6878	22.7824	22.7206	22.9374	22.7965	22.8777	22.9435	22.6865	22.4417
3664	SM(d18:1/22:6)	pos	18.1941	18.7131	18.2916	18.089	18.0959	18.325	18.1193	18.078	18.0037	18.7069	17.5587	18.4093	17.8929	18.1811	19.1678	18.7816	18.4095	18.7724	17.5207	17.8974	17.91	18.7039	18.3192	18.7876	19.0913	18.7817	18.5233	18.0042	17.5832	19.1844	18.5456	17.6619	18.9066	18.5826	18.2789	18.7339	18.5548	18.9682	18.7004	18.896	18.641	19.0691	18.8904	18.7319	19.0204	18.4271	18.8379
4200	SM(d18:1/22:0)	pos	25.726	25.6277	25.9922	25.8531	24.77	25.6086	26.5034	25.6605	25.2774	26.2161	25.762	24.5288	23.5172	25.7831	25.8419	25.9762	25.0611	25.8175	25.6636	25.1234	24.1086	25.1802	25.3778	25.4734	25.6914	25.6625	26.137	25.6087	25.7695	25.8782	25.3423	25.7304	25.3539	25.2238	25.5932	25.2418	25.8661	25.0038	25.5154	24.8743	24.728	25.572	26.1159	25.3607	25.5744	25.1967	24.7252
4166	PE(p-18:0/18:1)	pos	18.3696	18.2775	18.0122	17.9596	18.0867	18.2251	18.4171	18.0451	18.1453	18.8499	17.4762	17.8919	18.3216	18.2019	17.516	18.3295	18.0231	17.8565	17.7958	17.982	17.7771	18.4741	18.9052	18.1154	18.0521	18.1444	18.2157	18.1193	17.9594	17.8212	17.9997	17.6326	18.3742	18.3489	17.6919	18.0768	18.2431	18.4398	17.6699	17.6543	17.6905	18.0423	18.1463	17.8371	18.4345	18.376	17.9117
3898	PC(p-18:0/22:6)	pos	22.1479	22.0898	22.1667	22.1081	21.3365	22.3785	21.7684	21.7506	21.8165	22.3535	21.4819	21.7443	21.8659	21.8503	22.2997	22.249	21.428	21.9685	21.5119	21.4578	21.3811	21.8087	22.0744	22.1335	21.9198	22.4146	21.8784	21.2107	21.187	21.8592	22.0511	21.2663	22.3723	21.7515	20.955	21.9553	21.9035	21.8927	21.7087	21.7904	21.5688	22.2046	21.7181	22.3612	21.838	21.7201	21.5351
3530	LPC(0:0/16:0) [M+Na]+	pos	24.0965	24.258	24.2777	23.8706	23.9782	24.5059	24.0903	24.3121	23.8298	24.4262	24.3698	23.9029	24.2007	23.935	24.2648	24.1319	23.8429	23.9305	24.0809	24.3288	23.6827	23.5144	24.6078	23.8673	23.7855	23.7974	23.662	24.3557	24.0154	24.055	24.3636	23.5654	24.394	23.6851	23.7489	23.4085	24.2928	23.6953	23.5228	23.889	23.5944	24.2382	23.8148	23.5772	23.8283	24.1295	23.7267
4374	TG(16:0/18:1/18:2)	pos	18.1322	18.3181	18.2611	18.1235	16.9405	16.3997	18.1798	17.9652	17.0615	17.4186	17.4242	17.8532	17.068	17.8116	18.0371	19.0343	18.3942	17.0246	17.2286	16.9057	17.9097	17.2804	17.0924	18.0304	18.0369	17.9328	18.5918	17.8638	17.5791	17.4832	17.2351	18.2094	16.8707	17.3903	18.2044	17.3939	16.9404	17.9013	17.3543	18.1382	17.6187	16.2408	18.0963	17.7308	17.5993	16.778	16.8156
3625	LPC(22:0/0:0) [M+H]+	pos	22.6401	22.5976	22.5254	22.6164	22.5583	22.2926	22.7248	22.5053	22.5392	22.5217	22.457	22.379	22.4017	22.5144	22.3319	22.577	22.2889	22.3896	22.2245	22.1226	22.1908	22.2337	22.3483	22.3591	22.3814	22.367	22.2777	22.4016	22.2273	22.2915	22.2958	22.1927	22.1711	22.0688	22.2862	22.262	22.4038	22.2033	22.1615	22.1062	21.6176	22.3133	22.4277	21.9757	22.1359	22.1096	21.9878
4352	TG(18:1/22:5/22:6)	pos	19.9406	20.0753	19.4737	20.2254	20.0743	19.1172	19.9501	19.6464	20.0615	18.8118	19.3473	18.8566	19.6323	18.7592	18.8274	20.2631	18.9218	17.5736	19.4791	18.7815	19.4361	18.6483	19.3388	19.3456	19.9982	19.369	19.7254	20.088	19.4985	18.9259	18.9309	19.7599	19.2193	19.5827	18.3937	19.0285	19.8277	18.6939	18.3548	18.1867	17.6791	18.8252	19.6564	18.9503	19.5545	18.0776	17.6124
4376	TG(16:0/18:2/20:4)	pos	24.828	24.649	24.3506	24.6579	24.6826	23.788	24.9907	24.5553	24.6976	23.9119	24.3804	25.0234	24.1675	25.024	24.5735	25.4383	24.9597	24.3502	24.0535	24.1242	24.6259	24.3659	24.3322	24.7957	25.0314	24.8235	25.2501	24.6565	24.7434	24.3865	24.2764	24.9773	23.8727	24.2187	24.8652	24.3579	24.0698	24.6777	24.7793	24.8704	24.6891	23.7007	25.1646	24.5938	24.9473	24.2357	24.3563
4124	PC(16:0/20:1) [M+H]+	pos	24.2402	23.7296	23.4931	23.9803	23.3303	23.8882	23.3824	23.4853	23.2392	23.6785	23.3136	23.2437	22.9059	23.8118	23.2194	23.438	23.2147	23.1461	23.0128	23.1694	23.0026	22.9965	23.7607	22.8451	23.0549	23.4586	22.916	23.1857	23.1375	23.1647	23.45	22.8645	23.7689	23.2005	23.0108	23.2721	23.2894	23.3666	23.0406	23.0739	22.7587	23.4383	23.019	23.3634	23.3274	23.4905	22.8973
168	PC(17:0/18:1) DB	neg	21.4097	21.3732	21.4235	21.2291	21.1361	21.1291	21.3533	21.2861	21.1218	21.3013	20.871	20.5484	20.8556	20.9912	20.6631	21.0094	20.3815	20.3833	20.6915	20.389	20.5751	20.5067	21.2779	20.498	20.4975	20.7108	20.5514	21.1264	20.7998	20.4509	20.8527	20.4439	21.3025	20.8669	20.2994	20.6554	20.956	20.5269	20.0647	20.0623	19.8631	20.626	20.8966	20.8086	20.4862	20.7853	19.9848
4242	TG(14:1/20:5/22:6)	pos	17.0779	17.2409	17.1307	17.5	17.773	16.5636	18.2524	17.3716	17.4549	18.2742	17.0427	17.2961	16.8103	16.0441	17.8571	18.8217	16.5834	17.3095	17.2804	16.2338	17.0716	16.9148	17.4811	18.5042	18.8449	18.9734	19.505	16.9693	17.3386	18.7549	18.0007	17.9296	16.9553	17.9419	17.2922	17.7767	17.8837	17.5931	17.2632	16.9628	17.0028	17.3155	19.3991	17.7883	18.7	16.8689	18.0947
187	SM(39:1,2-OH)	neg	19.7132	19.6495	20.0212	19.8982	19.5567	19.7184	19.8742	19.6904	19.3976	20.1321	20.0658	19.8113	19.2963	19.6175	19.9831	19.5047	19.0685	20.053	19.5329	19.3378	18.6325	19.4434	19.1412	19.3815	19.6907	19.9088	19.6387	19.1713	19.3677	19.8296	19.4398	19.5141	19.5654	19.3521	19.7156	19.8145	19.6671	19.0577	19.4653	19.1324	19.2952	19.6104	19.8045	19.4832	19.5733	19.4886	19.1791
112	PC(20:1/18:1)	neg	20.176	20.1078	19.4955	19.9348	19.671	20.3172	19.4496	19.7993	19.4404	19.8637	19.6885	19.4478	19.1043	20.124	19.3513	19.6335	19.3499	19.4854	19.0733	19.3058	19.2338	19.8158	20.1443	19.1132	19.4309	19.6664	18.9923	19.8287	19.184	19.4312	19.9194	18.7165	20.2119	19.5518	18.9376	19.6599	19.6395	19.7939	19.1932	19.3783	19.025	19.9379	19.3272	19.9728	19.4614	19.9017	18.9672
4440	TG(16:0/20:1/20:4)	pos	22.9801	22.8295	21.8992	22.5998	22.5058	21.6158	22.772	22.2483	22.6535	21.7327	22.6039	23.3039	22.3368	23.1089	21.2403	22.7848	23.1954	21.5452	21.6265	21.9832	22.8056	22.506	22.4926	22.1483	22.4286	22.2076	22.9314	22.4853	22.9253	21.7205	21.7505	22.8948	21.5437	22.3976	22.8231	22.3345	22.0002	22.7441	22.3579	22.5054	22.2664	21.417	22.8033	22.4201	22.2215	22.253	21.8636
4359	TG(16:0/18:2/22:6)	pos	26.9968	26.8395	26.7111	26.8379	26.6782	26.0442	26.7151	26.7612	26.6095	25.8933	26.7667	26.5657	26.3946	26.5545	26.1702	26.5989	26.3793	25.6655	26.3365	25.9407	26.4917	25.9956	26.3414	26.0924	26.6234	26.2109	26.5592	26.368	26.4549	25.9179	25.8662	26.6206	25.9816	26.1707	26.339	26.0285	26.144	26.1931	25.9038	26.1849	25.8732	25.6771	26.4095	26.4264	26.354	26.0399	25.4104
238	PI(18:1/22:6)	neg	19.6396	19.6173	19.3265	19.1863	19.4527	19.9367	19.0635	19.3751	19.0885	19.6264	18.9382	19.4884	19.0052	19.568	19.328	19.341	19.2248	19.415	18.7035	19.4281	18.8102	19.2569	19.8004	19.1864	19.3371	19.5501	18.8051	18.6843	18.7213	19.1752	19.6017	18.2005	20.0092	19.5762	19.0293	19.6162	19.4308	19.3222	19.1012	19.311	18.8918	19.2518	19.2479	19.5798	19.429	19.117	18.7653
4486	CE(20:2)	pos	19.0232	19.0415	18.6408	18.1605	18.709	19.1443	18.7556	17.9559	18.5769	18.8262	18.3493	19.8797	17.8695	19.7658	18.7598	19.8247	19.4708	19.5835	18.4567	18.8422	18.371	19.4216	18.9979	19.0859	19.5358	19.3472	19.1712	18.6304	18.8382	18.8447	18.8991	18.8341	19.1174	18.9378	19.5604	19.6137	19.4549	19.4796	19.8029	19.5744	19.2187	18.9165	19.6262	19.6034	19.3012	19.0382	19.1409
3517	LPC(o-14:0)	pos	18.7008	18.9353	18.5862	18.852	18.9719	18.4192	18.3216	18.5709	18.8693	18.7251	18.4701	18.7538	18.7668	18.5366	18.5154	18.5436	18.3016	17.9815	18.1528	18.5589	18.4843	18.4385	18.573	18.7107	18.2257	18.5194	18.2987	18.3624	18.4113	18.7021	18.3143	18.3056	18.2098	18.0305	18.0559	17.8969	17.9695	17.8864	16.9584	17.8503	18.0666	18.3665	18.039	18.0764	18.4031	18.0551	17.7142
3938	DG(18:2/22:5)	pos	20.7435	20.58	20.1724	20.3713	20.995	16.5355	21.0293	20.6918	20.8835	17.0443	20.2853	21.6701	20.6957	20.4157	17.3711	20.1379	20.8829	16.8855	19.0075	19.0545	21.2067	19.754	18.4142	18.5769	21.2457	19.4285	19.5343	19.9476	19.8592	18.7882	18.6382	20.9054	17.4423	18.9059	19.8181	19.0469	18.3361	19.5461	19.2937	18.8208	18.23	17.6519	21.2936	18.819	20.2458	18.4513	18.4283
4369	TG(14:0/16:0/20:4)	pos	22.6711	22.3295	21.8163	22.6699	21.46	21.4299	22.3678	22.1939	21.6626	21.5739	22.2458	21.477	21.1089	22.2258	21.9203	22.8356	21.9099	20.7283	21.324	20.9435	21.7765	21.091	21.7372	21.8405	22.0721	22.3014	23.1559	21.2946	21.293	21.5266	21.4485	21.9236	21.1672	21.3869	21.5654	21.2772	20.856	21.4525	21.1845	21.3565	21.1066	20.5572	22.8638	22.2964	22.4052	21.6941	21.3197
3687	LPC(0:0/24:0) [M+H]+	pos	19.4347	19.6166	19.397	19.4687	20.069	19.1056	19.5561	19.3029	20.0473	19.4195	19.2048	19.7047	19.6768	19.3652	19.2622	19.4954	19.3122	19.2329	18.9904	18.6288	19.5337	19.3672	18.994	19.3136	19.6028	19.4324	19.3392	19.1412	19.0637	19.3238	19.3382	19.0137	19.0382	19.2228	19.286	19.1982	19.3381	19.2229	19.171	18.9452	19.11	19.0783	19.4399	19.0561	19.3705	18.9306	18.9427
4028	SM(d18:2/24:2)	pos	21.5321	21.4791	21.4861	21.4805	21.2866	21.2245	21.2736	21.0974	21.2396	21.1581	20.7928	21.979	20.974	21.6018	21.6776	21.7062	21.8288	21.76	20.8227	21.4279	21.0743	21.3696	21.349	20.8084	21.6504	21.4596	21.0473	21.4977	21.0821	21.0989	21.3156	20.8435	21.2207	20.9813	21.6893	21.3402	21.0825	21.4376	21.5365	21.5973	21.4732	21.2927	21.3041	21.1406	21.3808	21.1718	21.3526
3627	LPC(22:0/0:0)	pos	19.2201	19.1007	19.1044	19.0979	19.0905	18.9353	19.312	19.0368	19.0523	19.0942	19.029	18.9931	18.9204	19.1349	18.8585	19.0992	18.7442	18.9751	18.8081	18.6797	18.8188	18.7857	18.8227	18.8577	19.0712	18.9399	18.965	18.9778	18.8346	18.8344	18.945	18.7451	18.7992	18.6685	18.8836	18.8412	18.9945	18.7609	18.6047	18.5863	18.4621	18.8113	18.9737	18.711	18.7303	18.6612	18.4802
197	LPC(0:0/24:0)	neg	16.9044	16.9612	16.7695	16.8623	16.539	16.7235	16.7472	16.5407	16.4724	16.8882	16.3371	16.541	16.3316	16.4769	16.7257	16.647	16.4062	16.7454	16.3659	16.3504	15.8891	16.1385	16.5903	16.2078	16.5941	16.8018	16.4662	16.2867	16.0861	16.3529	16.5028	15.9631	16.4169	16.1703	16.7582	16.489	16.44	16.3999	16.7511	16.1842	16.0608	16.4715	16.5528	16.2143	16.1945	16.4406	15.9878
4037	PE(p-18:0/22:6)	pos	23.2832	23.4307	23.1324	23.195	23.6199	23.1037	23.3724	23.0352	23.1416	23.5912	22.7671	23.5405	23.5234	23.2263	23.1178	23.464	23.2024	23.2456	22.7753	22.7519	22.9509	23.5108	23.3253	23.2747	23.1044	23.3306	23.2569	23.1009	23.0369	23.2748	22.9373	22.8558	22.9816	23.2917	23.1052	23.2367	23.1806	23.0781	23.3018	22.9423	23.2572	23.0483	23.4448	22.8388	23.4714	22.9028	23.1067
3618	LPC(o-20:0)	pos	20.7063	20.7333	20.4973	20.5022	20.3857	20.3433	20.4966	20.5206	20.1822	20.6987	20.0985	20.1888	20.2861	20.6282	20.3376	20.5239	20.3668	19.904	20.3272	20.2206	20.252	20.4225	20.6977	20.348	20.051	20.3015	20.4158	20.2282	20.231	20.3351	20.4081	20.2096	20.4983	20.5048	20.369	19.7521	20.5103	20.3139	20.0576	20.2738	19.7188	20.5532	20.3923	20.0551	20.3587	20.2455	20.0737
3986	SM(d18:1/20:1)	pos	15.8806	17.2979	12	15.7968	16.2922	17.2006	13.1461	14.6774	15.8615	15.4052	16.178	17.4627	16.3192	16.7882	16.6059	14.8262	17.4858	17.2727	14.4544	16.5712	16.6338	17.6823	15.7256	16.1446	17.299	16.1153	16.6785	15.2107	16.1307	17.3317	17.272	16.5792	16.5034	16.6404	16.817	17.1036	15.6482	17.5665	16.4359	17.5566	17.5614	17.6243	16.8011	15.4662	16.673	16.7337	17.6487
3592	LPE(0:0/18:0) [M+H]+	pos	19.601	19.7524	19.7341	19.6016	19.7959	19.2041	19.9579	19.7897	19.6939	19.5943	19.7679	19.5774	19.9572	19.429	19.0469	19.6676	19.3617	18.8055	19.3908	19.2687	19.6091	18.8671	19.6867	19.2257	19.3262	18.9917	19.3068	20.1729	19.6125	19.2804	19.1595	19.4027	19.3317	19.2044	19.1761	18.6616	19.496	18.9742	18.8917	18.8892	18.7525	19.2773	19.5935	18.6962	18.9606	19.194	18.948
3745	SM(38:5,4-OH)	pos	24.6002	23.9249	24.5433	24.4016	24.2735	24.439	24.402	24.1899	24.2428	24.3856	24.0883	24.9314	24.6189	24.6295	24.215	24.0918	24.5351	24.7764	24.0856	24.7261	23.9464	24.0098	24.1877	23.86	23.7898	24.0153	23.8989	24.454	24.306	23.6335	24.0017	23.8233	24.1186	23.7676	24.7864	24.0994	23.8864	24.2141	24.3719	24.266	24.0992	23.7524	24.0077	23.7957	23.73	23.9755	24.046
3593	LPE(0:0/18:0) [M+Na]+	pos	17.3392	17.4136	17.4905	17.1507	17.3418	16.8953	17.6034	17.4548	17.2915	17.4264	17.5568	17.2661	17.5213	17.2067	16.7881	17.3766	17.1413	16.4767	17.0441	16.8811	17.2471	16.6335	17.364	17.0692	16.9737	16.7266	16.7701	17.8336	17.3106	17.0126	16.8156	17.0713	16.9926	16.9084	16.9244	16.3038	17.2479	16.6695	16.7166	16.478	16.4327	16.898	17.2604	16.4776	16.982	16.9823	16.5946
3563	LPE(18:1/0:0)	pos	18.5218	18.6337	18.3124	18.1986	18.4506	18.8384	18.6123	18.8981	18.4863	19.0463	18.8182	18.5652	18.9101	18.468	18.3829	18.824	18.4778	18.2568	18.4256	18.6397	18.6619	18.2236	19.1866	18.6306	18.3734	18.1259	18.0162	19.0133	18.8257	18.671	18.7407	17.955	19.234	18.1521	18.0234	17.9921	18.7179	18.4612	18.1157	18.3676	18.1278	18.9085	18.747	17.7875	18.4944	18.8737	18.5778
4407	TG(18:1/20:3/22:4)	pos	23.5882	22.7638	21.7788	23.2267	22.3749	21.5859	22.4037	22.5095	22.2066	20.8118	22.4687	22.1478	21.9863	22.8557	20.8954	22.4171	22.7194	19.9161	21.6668	21.249	22.3573	21.0824	21.8916	20.8732	21.1529	21.3655	21.6733	22.6227	21.7126	20.2018	20.8234	22.162	21.2343	21.2939	21.5028	21.1269	21.1184	21.4497	20.2629	20.9624	20.0989	20.4675	21.5314	21.5889	21.4568	21.5598	19.686
4517	CE(20:3) 2	pos	24.6778	24.679	23.8644	24.3901	24.7685	24.7309	24.3499	24.102	24.6	24.5886	24.1788	25.6683	23.8661	25.3139	24.4337	25.1663	25.222	24.6326	23.8648	24.8425	24.4609	25.2676	24.7392	24.0884	25.091	25.2225	24.8764	24.338	24.6385	24.6373	24.8377	24.722	24.7548	25.1573	25.0901	25.3217	24.7018	25.4275	25.5735	25.0912	24.9186	24.7871	25.3391	25.2997	25.0916	24.9287	24.9393
4113	PC(o-18:0/18:2)	pos	23.115	22.976	22.9601	23.1169	22.9984	22.8661	22.9588	22.6857	22.6372	22.9123	22.7167	22.8231	22.9825	22.6937	22.5674	22.6051	22.3787	22.7491	22.5787	22.4352	22.4022	22.3813	22.4191	22.4277	22.3672	22.6696	22.5664	22.7455	22.4027	22.6172	22.0339	22.3987	22.3471	22.2264	22.5204	22.5905	22.2666	22.2609	22.4397	22.3568	22.4474	22.4211	22.3664	21.9434	22.522	22.096	22.4855
254	PG(18:1/18:2)	neg	17.875	18.0018	17.7986	17.7358	17.9406	17.7081	18.1353	18.0199	17.7389	17.8882	17.1556	18.2767	18.1433	17.9822	17.749	18.3052	18.0773	18.1762	17.1554	17.7085	17.5465	17.8394	17.752	17.8101	18.0401	17.6987	17.8408	17.9616	17.9718	17.5044	17.5761	17.4535	17.6007	17.6942	17.8776	17.7763	17.6637	17.6002	17.751	17.9021	17.7345	17.4263	17.8406	17.4254	17.924	17.3334	17.7017
3565	LPC(0:0/17:0) [M+Na]+	pos	17.5338	17.3653	17.2817	17.0033	17.4115	17.5601	17.3901	17.6222	17.2606	17.8493	17.2764	17.4456	17.6403	17.4249	17.3423	17.6004	17.4089	17.0983	17.0411	17.6365	16.9803	17.3781	17.8727	17.1423	17.3131	17.2807	17.0964	17.7111	17.1987	17.3146	17.6348	16.7114	17.9713	17.482	17.3781	17.2125	17.819	17.578	17.1552	17.294	17.0768	17.4391	17.3681	17.392	17.4156	17.6105	17.3255
3695	LPC(26:1/0:0)	pos	18.0294	18.507	17.9675	18.1694	17.9909	17.766	18.4268	18.0922	18.0806	18.1974	17.7915	17.8641	17.642	17.5696	17.6743	18.1196	17.8885	17.6219	17.4243	17.8212	17.389	17.8111	18.2939	17.8011	17.8296	17.8886	17.8509	18.1753	17.9816	17.968	18.1864	17.8214	17.6848	17.9116	17.6367	17.5713	18.134	17.8324	17.7133	17.6171	17.2381	17.9825	17.8846	17.4195	17.9152	17.349	17.3939
143	SM(40:2,2-OH)-2	neg	14.531	14.9369	13.7954	15.2231	14.2786	14.9417	13.9122	14.8202	13.958	14.2683	14.7658	14.8144	13.0945	14.8482	14.5144	14.2394	14.4636	14.6948	14.1369	14.1999	13.4553	14.605	14.1108	13.8919	14.4203	14.859	13.832	13.328	13.504	14.5666	14.8776	13.7637	14.8213	14.3505	14.3271	14.9201	14.5373	14.5439	14.2031	14.5289	14.6041	15.1126	14.182	14.9485	14.5379	14.9218	13.9077
4019	PC(o-36:3)	pos	21.6012	21.5247	21.4808	21.7054	20.6982	21.6326	21.413	21.1944	20.9836	21.4876	20.9978	21.0445	20.884	21.209	21.3166	21.5205	20.8646	21.2555	20.9817	20.8684	20.7105	20.8797	21.1693	20.5895	20.877	21.3695	20.9592	20.5836	20.6671	20.483	20.8539	20.442	21.2599	20.7285	21.0078	21.0241	20.8672	20.6832	20.9049	20.8239	20.6559	21.0879	20.8867	21.0067	20.8492	20.4156	20.5195
4527	TG(16:0_18:1_20:0)	pos	24.7563	24.4866	23.0116	24.811	23.3912	23.3179	24.1316	24.0159	23.5551	23.7465	24.213	23.7282	23.1767	24.5189	22.3717	23.1795	24.151	22.4725	23.0558	22.5004	23.8231	23.7689	23.6151	22.7722	22.6403	23.6002	23.0582	23.4487	24.0732	22.6371	22.5691	24.0409	23.5784	23.3416	23.5787	23.8485	22.4271	24.4565	23.2069	23.0704	22.7864	22.1916	22.9743	23.2554	23.0962	24.2857	22.4083
4331	TG(18:1/22:5/22:6)	pos	22.1915	21.9819	21.0428	21.9284	21.7659	20.3958	21.3247	21.614	20.7848	20.2175	21.4847	21.0301	21.3125	20.8113	20.2651	21.0654	20.7887	19.4117	20.747	20.171	21.4009	20.4186	21.0167	20.6163	21.4478	20.656	20.8825	21.2118	20.9443	20.4114	20.3925	21.1495	20.721	21.0379	20.1916	20.5182	21.2311	20.7786	19.865	19.6945	19.5109	20.4325	20.9458	20.9094	20.8228	20.4146	19.2671
88	PC(20:2/18:2)	neg	22.2311	22.306	21.1528	22.0169	21.7314	22.2327	21.1391	21.5934	21.3195	21.2793	21.6448	22.2111	21.3533	22.56	21.7154	21.5614	21.9411	21.7672	20.8674	21.8518	21.1668	21.9523	21.9089	20.8996	21.456	21.4715	20.5852	21.87	21.2149	21.2735	21.7463	20.5825	22.038	21.387	21.5184	21.8746	21.3797	22.012	21.6671	21.9112	21.1443	21.8777	20.9472	21.9867	21.2969	22.0789	21.2933
3562	LPE(18:1/0:0) [M+H]+	pos	20.9447	21.2765	20.8733	20.8599	21.0545	21.3404	21.1369	21.4133	21.1142	21.5984	21.3139	21.2292	21.5036	20.9291	20.9135	21.3195	21.0458	20.7785	20.9985	21.1844	21.2779	20.7883	21.8926	21.1867	20.9414	20.685	20.6672	21.5818	21.3796	21.1515	21.4023	20.615	21.6561	20.806	20.4791	20.4901	21.3598	20.9547	20.6024	21.0532	20.7162	21.3873	21.285	20.2885	21.1657	21.412	21.1986
3509	LPC(0:0/22:5) [M+Na]+	pos	18.9593	19.0022	18.7551	18.4412	18.5592	18.7468	18.4954	18.8779	18.4287	18.067	18.3119	18.1302	17.8727	18.2586	17.9037	17.5266	18.3435	17.5718	17.6532	18.3156	18.1933	17.9604	18.1325	18.0048	18.1006	17.6518	17.5846	18.4615	18.4867	17.3763	17.8491	18.3006	17.5969	18.2185	17.8101	17.4945	18.1633	17.0177	17.6674	17.0054	17.3724	18.122	17.6132	17.3743	17.7981	17.5064	17.2168
4260	TG(12:1_18:2_20:4)	pos	20.0821	19.7846	20.0229	19.8185	19.6155	18.9682	20.378	19.9232	19.2458	20.1817	19.483	18.6403	18.8925	18.9813	20.4876	20.7168	18.1951	19.3323	18.8391	17.8248	19.1633	18.069	19.1585	20.161	20.5505	20.5687	21.3667	18.6522	18.7272	20.0659	19.51	19.1593	19.5104	19.43	18.739	19.2422	18.985	18.9858	19.0609	18.7998	18.5247	19.0465	21.2888	20.1219	20.6667	18.7534	19.8253
4337	TG(18:1/20:4/22:6)	pos	25.7618	25.5797	25.359	25.5608	25.4673	25.0112	25.717	25.1646	24.929	24.8565	25.1253	25.3647	24.733	25.2504	25.5501	26.3062	24.7856	24.4624	25.2674	24.6742	24.9706	24.6608	25.1612	25.3298	26.2149	25.8413	25.8984	25.9828	25.2421	25.3745	25.1893	25.672	25.2018	25.3351	25.1511	25.2256	25.4899	25.2555	25.0348	24.7218	24.2497	24.9457	25.9836	25.4638	25.5852	24.8256	24.1988
3660	PC(44:11)	pos	20.2065	20.1898	19.6385	19.7548	19.7661	19.6041	19.2082	20.0245	19.2473	19.381	19.3975	19.6941	19.4465	19.5459	19.2926	19.0656	19.2575	19.1418	19.1145	19.249	19.0839	19.4746	19.6661	19.2479	19.4523	19.0401	18.7312	19.3229	18.9451	19.2926	19.3821	19.001	19.4532	19.1778	19.1664	19.1684	19.4673	19.2152	18.8524	18.8936	18.9913	19.6062	19.1084	19.4548	19.3201	19.3734	18.4819
4526	TG(16:0_18:0_20:1)	pos	21.4915	21.8796	19.5144	21.592	21.3446	20.0545	21.6174	21.2991	21.4709	20.905	21.3211	21.6658	21.1586	21.5032	18.7644	20.5647	21.7027	19.506	19.9485	20.0735	21.6024	21.546	21.0836	20.5653	20.3902	20.8289	20.6688	20.93	21.796	20.3141	20.0182	21.6956	20.3296	21.2898	20.8169	21.1384	20.1186	22.0813	20.7189	20.5462	20.6667	19.3817	20.7076	20.1067	20.8269	21.4412	20.3618
248	PI(16:0/16:1)	neg	19.6432	19.3876	18.9425	19.5205	18.966	18.946	19.085	19.5192	18.8024	18.5922	19.5715	17.8579	18.525	18.4351	17.8624	18.0053	17.3162	17.9184	18.9598	17.5778	18.5361	17.493	18.3836	17.5331	17.9973	18.1303	17.959	18.1315	18.0654	18.234	18.3298	18.3047	18.5908	17.5595	17.0911	18.5753	17.7918	17.2085	17.2643	17.6666	17.1918	17.9401	17.8381	17.8975	18.2662	17.8239	17.5933
3570	LPC(o-16:0)	pos	18.971	18.8945	18.8215	18.8695	18.9315	18.8759	18.8801	18.8968	18.6963	18.9685	18.8572	19.025	18.8463	18.8661	18.9995	18.9592	18.9674	18.6976	18.5503	18.8113	18.6039	18.7553	18.8223	18.6744	18.8077	18.919	18.6564	18.7762	18.5511	18.7088	18.8717	18.4675	19.0037	18.6248	18.8181	18.7263	18.7617	18.8259	18.5848	18.5727	18.5779	18.9205	18.6524	18.8639	18.8424	18.5949	18.4016
3849	PC(16:0/22:5) DB	pos	25.8785	25.7606	25.7476	25.7391	25.4925	25.6834	25.6354	25.8037	25.4114	25.4222	25.7497	25.3436	25.2583	25.6266	25.5968	25.4761	25.359	25.4978	25.4078	25.0753	25.332	25.3042	25.3037	25.268	25.4054	25.4783	25.3106	25.5234	25.4196	25.3273	25.5472	25.4681	25.5046	25.3019	25.3182	25.3928	25.4395	25.3787	25.3557	25.4332	25.204	25.5167	25.3279	25.51	25.2978	25.3455	24.9326
3521	LPE(18:2/0:0) [M+Na]+	pos	19.3918	19.671	19.2056	19.1672	19.1388	19.5301	19.5222	20.0455	19.1213	19.8953	19.6529	19.0885	19.823	19.3889	19.3236	19.0997	19.2916	19.3161	19.5879	19.5042	19.2486	18.4441	19.6307	19.4012	18.693	18.6779	18.9112	19.8942	19.8885	19.2894	19	19.1308	19.8549	18.4352	18.9512	18.7855	19.2099	18.7723	18.7614	19.1588	19.148	19.2557	18.8771	18.3198	18.9721	19.4245	19.109
4493	TG(16:0_18:1_20:1)	pos	24.8304	24.8223	22.6864	24.8223	23.9113	23.4567	24.1003	24.1874	23.8642	23.4565	24.3784	24.0331	23.3547	24.4845	22.3243	23.5115	24.3814	22.3198	22.7331	22.8074	24.2014	23.9309	23.9614	23.2878	23.1345	23.6301	23.4213	23.6113	24.2255	23.0402	22.8978	24.0456	23.4819	23.5568	23.2801	23.6742	23.0711	24.5679	22.9934	23.2279	22.9841	22.5547	23.3571	23.4966	23.4536	24.0333	22.7369
3580	LPC(19:1/0:0) [M+Na]+	pos	17.5585	18.0598	18.4136	18.1978	18.4535	18.6138	18.7366	18.0671	18.0569	19.1763	18.1919	18.5965	18.8684	18.6033	18.819	19.2358	18.5291	19.6024	18.0398	18.6126	17.4636	20.0067	18.7542	19.2418	18.8575	19.5463	18.9286	19.1326	18.6767	19.2227	19.5579	18.2677	18.9201	18.5431	18.521	19.6675	18.5029	19.6532	19.1357	19.3525	19.1205	18.7349	20.0489	18.9848	19.1804	18.5006	19.1758
4198	PC(38:1)	pos	22.3804	21.9123	22.8954	23.1435	21.2724	20.6901	21.7897	21.5755	21.2597	21.7678	21.8883	21.2286	20.9512	22.8203	22.0638	21.4022	21.4297	22.0447	22.0166	21.3038	20.9568	21.4243	21.6591	20.9221	21.1105	21.3176	20.9112	21.6135	21.5586	21.4191	21.34	21.0059	22.623	21.1992	21.1964	21.1881	21.4136	21.4058	21.2732	20.9592	20.8837	21.4156	21.2761	22.6645	21.2625	21.5429	20.9241
4163	PC(20:0/20:3)	pos	17.4191	17.0428	17.4042	17.3082	17.3562	17.1618	17.2763	17.1505	17.2162	17.122	17.3289	17.5655	17.0315	17.7949	16.5738	16.4291	16.9596	17.0236	16.7904	17.3173	16.8427	16.9325	17.0152	16.5798	16.7515	16.5719	16.3904	17.2635	17.3881	16.615	16.6331	17.0673	16.4632	16.7301	17.334	16.8865	16.7878	16.2676	17.1826	16.7048	16.8038	16.5382	16.9354	16.5565	16.7741	16.8978	16.0122
77	PC(20:5/18:2)	neg	21.2386	21.1197	20.4268	20.9891	20.5922	20.5859	20.384	20.8637	20.3054	20.5358	20.8437	20.1286	20.6912	20.1811	20.2261	19.7384	19.6842	20.1848	20.3419	19.8253	19.9813	19.732	20.1293	19.8875	20.0722	20.0759	19.5931	20.425	19.868	20.1712	20.1952	19.7829	20.226	19.9255	19.8567	19.8289	20.1578	19.6756	19.5229	19.7844	19.5371	20.289	19.8043	20.0578	19.9003	20.0482	19.4055
4373	TG(18:0/22:6/22:6)	pos	22.3813	22.0551	21.3493	21.9932	21.3833	20.475	21.645	21.7943	21.3253	20.6262	21.5318	21.2758	20.7111	21.6664	19.886	21.4906	21.2492	19.7508	20.4074	20.1231	21.077	20.3718	21.0339	20.8034	20.8038	20.8689	21.8855	20.9313	20.8215	20.2955	20.0451	21.2179	20.738	20.4461	21.138	20.6759	20.5825	20.4878	20.2762	20.412	19.9347	19.7869	21.4315	21.1963	20.471	20.4957	18.8551
184	PC(17:0/20:3)	neg	19.7636	19.5946	19.6437	19.5731	19.6349	19.6836	19.456	19.4074	19.4673	19.7404	19.2289	20.0966	19.6021	20.212	19.7976	19.6882	19.9069	19.8309	19.2929	19.9839	19.304	19.9036	19.7189	19.3557	19.3452	19.5498	19.1951	19.7659	19.6925	19.3326	19.4705	19.1086	19.865	19.5404	20.0916	19.6721	19.6054	19.614	19.7956	19.4582	19.59	19.4627	19.355	19.6487	19.3544	20.0317	19.5004
3963	PC(17:0/18:2) 2	pos	24.0751	23.9124	24.1706	23.8485	23.9924	23.8501	24.0833	23.7804	24.0172	24.2005	23.3746	24.169	24.0826	24.1443	23.8389	23.9899	23.9178	23.8995	23.3997	23.8133	23.3007	23.8176	23.9631	23.6317	23.5715	23.7517	23.6731	24.2685	23.8145	23.2747	23.7465	23.2065	23.8557	23.6909	23.9911	23.6091	23.7756	23.8438	23.8208	23.4332	23.6127	23.3845	23.8148	23.5138	23.7313	23.7841	23.6685
3704	PC(40:6)	pos	19.1749	18.7875	19.2465	19.0899	18.201	18.5752	18.5056	18.5258	18.234	18.6662	18.2018	18.1066	18.1035	19.0897	18.6475	18.5998	18.2561	18.2801	18.6212	18.159	17.8147	18.2715	18.3949	18.3753	18.3818	18.6795	18.0928	18.7096	18.2069	18.5965	18.2703	18.138	18.6623	18.4193	18.5205	18.1012	18.2947	18.4633	18.1135	17.9637	17.8232	18.5035	18.6066	18.3672	18.4696	18.4314	17.8605
4333	TG(18:1/18:2/18:3)	pos	27.771	26.9992	26.7793	27.1965	26.7209	25.9257	26.9599	27.0673	26.6344	25.6552	27.1007	27.6413	26.4673	27.895	26.4615	27.0415	27.3496	26.0327	25.9264	26.5864	27.0568	26.0656	26.1713	26.1565	26.6823	26.2677	26.9946	26.3995	26.8787	25.3703	25.5921	26.9833	25.5858	26.0067	27.107	26.076	25.2911	26.618	26.3284	26.8579	26.1395	25.1467	27.0743	26.5247	26.6671	26.2642	26.1698
83	LPE(0:0/18:2)	neg	20.3218	20.1261	20.4553	19.247	19.5367	20.6729	19.7326	19.8196	19.5939	21.5974	19.2745	19.8845	19.7435	20.8783	20.6749	19.0903	19.8836	19.1501	19.5275	19.3561	19.2693	19.0399	19.8716	19.4198	18.4552	19.0863	18.4736	19.8246	20.0579	18.9012	19.6684	18.9269	19.9181	18.8018	19.2455	18.2573	19.1047	18.6178	18.4721	19.6069	19.2307	19.1923	19.4912	19.2831	19.4348	19.5405	19.1126
207	SM(41:2;O2) 2	neg	19.5358	19.468	19.4254	19.4471	19.0319	19.2596	19.1571	19.1363	19.1219	19.5468	19.1214	19.2004	18.8037	19.2452	19.6749	19.4202	19.0057	19.3608	19.0134	18.9843	18.5365	18.9984	19.2648	18.8866	19.4282	19.5031	19.1402	19.0315	18.9034	19.2917	19.3798	18.7758	19.6183	18.9411	19.3246	19.1289	19.2378	18.9683	18.9347	18.9128	18.7322	19.3482	19.2388	19.3213	19.2425	19.1734	18.9026
3868	SM(d18:1/22:3)	pos	21.5017	21.5282	21.5392	21.8267	21.5559	21.2765	21.8189	21.606	21.5072	21.4659	21.8039	21.3935	21.423	21.6522	21.1804	21.6404	21.4242	21.6406	21.8493	21.2918	21.5583	21.5112	21.623	21.6377	21.5866	21.5946	21.624	21.2946	21.5456	21.5176	21.6045	21.4069	21.6752	21.1597	21.6861	21.7002	21.549	21.4971	21.412	21.3698	21.3715	21.5799	21.3962	21.3792	21.6488	21.6096	21.5135
3591	LPE(18:0/0:0) [M+H]+	pos	22.7963	23.0014	22.8999	22.8412	23.0447	22.4181	23.1505	23.0835	23.0126	22.8992	23.1563	22.9344	23.2555	22.768	22.2309	22.9021	22.6111	22.0594	22.7591	22.5076	22.7675	22.2143	23.0636	22.3998	22.6557	22.2096	22.5373	23.5023	23.0073	22.5731	22.4743	22.7262	22.4574	22.4517	22.4794	21.9881	22.8301	22.3926	22.2493	22.2195	22.0787	22.5146	22.9457	21.8991	22.515	22.5075	22.3573
3960	PC(20:1/22:6)	pos	22.024	21.9339	21.5764	21.4755	21.7944	21.7862	21.4858	21.6659	21.4674	21.4519	21.2377	21.9691	21.2444	22.1521	21.4112	21.6915	21.6156	21.5397	20.923	21.4498	21.2283	21.8391	21.6648	21.3154	21.5499	21.4476	21.1189	21.894	21.3838	21.2663	21.6684	20.8486	21.4006	21.3485	21.2192	21.3953	21.4105	21.6248	21.5892	21.3662	21.4551	21.4032	21.4743	21.4585	21.6002	21.3913	21.0633
3989	PC(16:0/16:0) [M+Na]+	pos	23.7335	23.4734	23.9043	23.7043	23.3205	24.101	23.7088	23.5047	23.3317	24.3507	23.6746	23.9277	23.1574	24.067	24.341	24.1124	23.9712	24.4934	23.8376	24.1312	23.2548	23.8547	23.6837	23.8618	24.0056	24.255	24.0046	23.609	23.6864	24.1289	23.9976	23.132	24.0234	23.7527	24.3637	24.0624	23.7495	24.0467	23.7573	24.1747	23.9027	24.0299	23.8539	24.137	23.8678	24.0216	24.2032
3514	LPE(18:2/0:0) [M+H]+	pos	22.1443	22.719	22.0392	22.2209	22.2792	22.3801	22.3581	22.7815	22.3794	22.8257	22.458	22.2815	22.7845	22.2176	22.0999	21.9986	22.243	21.958	22.4476	22.4459	22.456	21.6574	22.8053	22.14	21.6546	21.5027	21.7459	22.7674	22.6936	22.035	22.0645	22.0492	22.5229	21.4855	21.7716	21.5095	22.3355	21.8736	21.6514	22.1128	22.2023	22.1391	21.9015	21.081	21.9953	22.268	22.2085
3957	DG(16:0/20:5)	pos	18.6	18.39	17.853	18.5946	19.1484	15.0017	19.1334	18.6817	18.9938	15.5775	18.4545	19.271	18.6168	17.8855	15.4234	18.239	18.3756	15.5055	17.1493	16.5053	18.8574	17.8084	16.8377	16.7138	19.5842	17.9224	17.8919	17.5414	17.5041	17.4647	17.0264	18.9792	15.9365	17.3737	17.5043	17.286	16.3486	17.5201	17.2795	16.4881	16.6439	16.2517	19.5735	17.6099	18.6623	16.6458	16.9516
182	LPC(22:6/0:0)	neg	20.3267	20.4118	20.2326	20.1206	20.1841	19.8707	20.0737	20.0295	20.0739	20.2839	19.5279	20.3579	19.6352	20.1541	20.1411	20.0529	20.2437	19.5662	19.9535	20.0555	19.8722	20.2954	20.1172	19.8287	19.9982	19.8414	19.8024	19.7848	20.1096	19.422	19.5036	19.9719	19.7954	19.9365	20.042	19.6419	19.808	19.6926	19.8595	19.6065	19.8049	19.8676	19.797	19.7618	20.0093	19.5208	19.3525
4370	TG(16:0/16:3/18:1)	pos	20.3878	20.3792	19.7029	20.4432	19.9263	19.2253	20.2727	20.2927	20.0519	19.731	20.1493	19.7613	19.5313	20.3378	19.8804	20.7702	20.0256	19.1043	19.3028	19.2248	19.9264	19.4735	19.9201	20.1831	20.2749	20.4714	21.3119	19.4517	19.5357	19.993	19.8019	20.121	19.2851	19.7602	19.4905	19.4821	19.2892	19.8638	19.3642	19.5615	19.5372	19.0217	21.0124	20.1979	20.6785	19.8655	19.8065
4020	DG(16:0/22:6)	pos	21.0706	19.7286	20.3423	21.0968	20.0874	18.5406	20.9903	20.9175	20.4049	18.3053	21.0268	20.3672	18.6199	20.6665	18.5294	20.6266	20.4959	17.9597	19.6866	18.5647	20.553	19.3913	18.9179	18.7395	21.3602	20.4095	20.2239	19.16	19.4553	19.0418	18.999	20.5303	18.9361	18.8505	20.0647	19.7331	18.2817	19.2664	19.1264	19.0014	17.9623	18.4099	21.3382	20.3779	20.3851	18.8267	18.2031
80	SM(40:2,2-OH)	neg	22.1191	22.2285	21.294	22.035	21.5306	22.3933	21.375	21.8047	21.3311	21.6276	21.728	22.1222	21.2272	22.5062	22.01	21.6892	21.872	22.0982	21.3498	21.7974	21.2444	22.21	21.9548	21.3641	21.7146	21.9346	21.1544	21.1308	21.2522	21.7139	21.9979	21.117	22.1506	21.6829	21.7237	22.0201	21.572	22.0721	21.7922	21.9489	21.6713	22.408	21.3607	22.1344	21.7508	22.4296	21.6828
4316	TG(18:2/22:6/24:6)	pos	20.2974	19.3304	19.6433	20.0503	20.3558	18.9426	20.1848	19.6495	20.1538	18.8619	19.2818	20.1822	19.7833	19.7726	19.7081	20.5179	20.2134	18.4887	19.9348	19.6173	19.8666	19.3951	19.6533	19.394	20.2258	19.6043	19.8841	20.6499	20.03	19.2162	19.0752	20.2723	19.1687	19.4527	19.6154	19.5152	19.7211	19.6417	18.9802	18.7831	18.6752	18.7843	19.9181	18.9903	19.995	19.1557	18.3459
3744	PC(18:3/18:1)	pos	25.6153	25.0072	25.5343	25.4866	25.3641	25.4961	25.4174	25.2509	25.2425	25.4381	25.1217	26.0201	25.6641	25.6785	25.2431	25.1534	25.5801	25.7996	25.1507	25.7803	25.0157	25.015	25.2192	24.9114	24.8294	25.0403	24.9716	25.5026	25.352	24.7276	25.0138	24.8688	25.1854	24.8077	25.83	25.1726	24.9513	25.2589	25.4394	25.3529	25.1182	24.7984	25.106	24.845	24.7695	25.0358	25.0821
4060	PC(18:0/18:2)	pos	23.8503	24.3452	22.9457	23.4768	24.421	22.8411	24.6407	24.4802	25.0747	23.9649	23.5231	24.3657	25.2592	23.843	22.7778	24.513	24.5727	23.1807	23.5796	24.7794	24.6046	24.0779	24.4674	24.8308	24.0283	23.5951	24.7879	24.839	24.0156	23.4095	24.4052	24.2746	23.352	24.4114	23.3268	23.5613	23.8735	24.3449	24.4524	24.1617	23.7703	24.1868	24.1522	23.5325	24.0629	23.3252	24.8901
4432	TG(18:1/18:2/24:4)	pos	22.5668	21.8651	20.5117	22.2113	21.4478	20.3194	21.1785	21.7256	21.2175	19.6296	21.4652	21.3081	20.9448	22.1421	19.3747	21.2798	22.1957	18.5966	20.0191	20.0236	21.397	20.2445	20.7786	20.0296	20.5024	20.2108	21.1067	20.9939	21.1953	20.0064	19.5662	20.8847	20.2227	20.2441	20.5217	19.85	20.5707	20.7205	19.2645	19.8992	19.427	18.9985	21.2832	20.3252	20.3764	20.3614	18.9576
4372	TG(18:1/18:2/22:5)	pos	24.1236	23.6029	22.9958	23.5745	23.6023	22.2197	23.339	23.6556	23.3545	21.7377	23.3929	23.7316	23.1869	23.7915	22.1231	23.0922	23.7649	21.6942	22.2303	22.7725	23.5948	22.6773	22.7994	22.6291	22.8048	22.2954	23.102	23.1886	23.2176	21.5476	21.9351	23.2004	22.1078	22.7154	22.9151	22.2473	22.4037	22.9996	22.2407	22.5737	22.1018	21.6518	23.0615	22.5543	22.75	22.4575	21.7201
4382	TG(16:1/18:1/20:3)	pos	29.3958	28.5681	28.6156	28.8725	28.4806	27.9086	28.6816	28.7026	28.4041	27.7346	28.742	29.6466	28.2725	29.7084	28.211	28.9462	29.6045	28.0592	27.9396	28.5948	28.8558	28.3606	28.2071	28.0414	28.368	28.3149	28.9384	28.9373	28.9856	27.0638	27.6621	28.9446	27.8192	28.0215	29.2203	28.3074	27.5689	28.9039	28.4568	28.8183	28.363	27.1785	29.0361	28.597	28.4089	28.2275	28.164
4530	TG(18:1/18:3/24:0)	pos	20.2124	19.6233	18.9254	20.377	19.2988	19.2655	19.1289	19.1275	19.4548	19.5558	19.8657	19.5789	18.8567	20.5947	17.45	18.4625	20.2633	17.9613	18.9394	18.5979	19.3374	19.2668	19.1791	18.0673	18.8815	19.4891	18.6679	19.3129	20.2213	17.8478	18.2735	19.6703	19.1982	18.3303	19.8582	19.4298	18.4805	18.8277	19.1781	19.1288	18.7422	17.1381	18.6181	19.3527	18.1043	19.621	17.9275
3985	PI(18:0_20:3) 2	pos	22.2765	22.7297	21.4751	22.2921	21.2123	22.5653	21.487	21.8733	21.3433	21.6156	21.5831	20.7769	21.3446	21.885	21.0972	21.2104	20.814	20.4228	21.4286	20.7469	20.9609	21.0208	22.0617	20.7245	20.7445	21.3146	20.7269	20.5057	20.6489	20.9521	21.3427	20.546	22.5903	21.3856	20.2116	21.0806	21.2983	21.2352	20.1699	20.9038	20.1855	21.6594	20.6332	22.0595	20.7925	21.5681	20.291
4146	PC(20:0/18:2)	pos	21.6271	21.257	21.5361	21.4532	21.3358	20.8231	21.7825	21.472	21.2608	20.9825	21.4157	21.379	20.956	21.2972	20.5864	20.8631	20.5968	20.858	20.9045	20.9472	20.7972	20.5837	20.5212	20.3702	20.761	20.5375	20.5812	21.6281	21.0204	20.3119	20.3473	21.0547	19.9785	20.2844	21.1025	20.533	20.4133	20.1026	20.8123	20.3075	20.3563	20.2066	20.7581	20.1905	20.5487	20.3666	19.9702
242	PE(18:2_20:4)	neg	18.4368	17.9606	18.5442	18.0295	18.3351	17.9337	18.3897	18.3591	18.1034	17.729	18.0276	18.8188	18.1914	18.669	18.6846	18.9109	18.5524	18.4558	17.5787	18.456	18.2241	17.7372	18.1571	18.0705	18.2256	18.0143	18.1299	18.5043	18.3789	18.0045	18.0103	17.6043	17.8161	17.7762	18.49	17.9001	17.6956	17.9087	18.3467	18.1519	17.8653	17.6984	18.46	17.2903	18.3628	17.4846	18.2776
4308	TG(16:1/18:2/18:3)	pos	23.8742	23.1642	22.6927	23.1597	22.7386	21.9026	23.1589	23.296	22.8006	21.8213	23.2742	23.8565	22.432	24.0272	22.8245	22.9984	23.5554	22.5585	22.1111	22.3461	23.1108	22.4185	22.284	22.4577	22.9328	22.5227	23.2003	22.6426	22.9851	21.944	21.9995	23.2472	21.5903	22.0729	23.2284	22.3124	21.2785	22.7097	22.6944	23.2125	22.6359	21.6248	23.2781	22.6691	23.2648	22.5074	22.849
3708	PC(p-38:6) 3	pos	20.8151	20.5984	20.368	20.9524	20.1385	19.9434	19.8978	20.1828	19.6196	19.6683	20.2796	19.6874	20.1143	20.0292	19.5956	19.5107	19.5473	19.7904	19.8405	19.6557	19.3451	19.089	19.177	19.3096	19.3429	19.5118	19.5656	19.2018	19.4279	19.1567	19.1665	19.1449	19.2497	18.8878	19.4295	19.4684	18.7697	18.9647	19.1468	19.3141	19.1933	19.2009	18.9713	19.0716	19.1286	18.8158	18.9667
3982	PC(o-16:0/18:2)	pos	22.5851	22.3417	22.3779	22.4405	21.9973	22.0323	22.365	21.8738	21.9714	21.973	21.8428	21.9284	22.1149	21.6427	21.5957	21.5476	21.5696	21.4785	21.5974	21.5787	21.6267	21.4199	21.5758	21.4889	21.5783	21.5777	21.6166	21.9504	21.4976	21.3041	21.151	21.3687	21.4138	21.2888	21.3062	21.3315	21.4193	21.1845	21.2513	21.2359	21.3241	21.4287	21.5338	20.7495	21.3216	20.7984	21.1448
57	LPE(18:0/0:0)	neg	22.5707	22.5761	22.6126	22.4052	22.3834	22.2043	22.7369	22.6171	22.3569	22.4102	22.646	22.2983	22.666	22.3284	22.0343	22.3662	21.9458	21.659	22.1896	21.941	22.2495	21.5272	22.5016	21.8246	21.9547	21.7862	21.968	22.9119	22.2523	21.8542	22.0181	22.0276	22.1776	21.7034	21.9477	21.4702	22.0061	21.6165	21.5977	21.6741	21.3796	22.1063	22.2692	21.5813	21.8821	22.0894	21.5856
4142	SM(d18:2/22:0)	pos	23.4731	23.6378	23.7561	23.6602	23.619	23.4558	23.8895	23.4718	23.4562	23.8743	23.5758	23.8393	23.3107	23.5645	23.7157	23.7035	23.3242	23.7619	23.4026	23.2903	22.9753	23.4067	23.3712	23.2877	23.7833	23.5893	23.5995	23.0444	23.3722	23.6214	23.34	23.603	23.1588	23.15	23.6522	23.4933	23.5566	23.0282	23.5058	23.1572	23.2093	23.5257	23.7501	23.2039	23.4827	23.3519	23.1892
105	PI(18:1/18:2)	neg	22.3947	22.109	22.7787	22.0159	22.4856	22.8191	22.2544	22.0382	22.3617	23.2344	21.8637	23.1806	22.0312	22.7972	22.4276	22.4443	22.7355	23.1648	21.9398	22.8958	21.9605	22.7325	22.7532	22.2984	22.3222	22.6216	22.3467	22.3936	22.3759	22.1917	22.615	21.8319	22.9419	22.6423	22.8987	22.9525	22.5034	22.7299	22.6869	22.7925	22.6605	22.0297	22.5103	22.6782	22.5647	22.4341	22.706
4010	PC(18:0/20:4)	pos	26.5481	26.5075	26.6753	26.4724	26.4894	26.6578	26.6038	26.5145	26.5275	26.6053	26.526	26.5091	26.3094	26.5422	26.7035	26.6327	26.5823	26.6602	26.5018	26.6087	26.3821	26.4949	26.6113	26.4547	26.5979	26.6451	26.5972	26.5875	26.6064	26.5577	26.6528	26.4826	26.5558	26.5614	26.4286	26.6201	26.5426	26.6448	26.7089	26.66	26.5915	26.6181	26.6016	26.6772	26.6121	26.5817	26.6156
3480	LPC(0:0_17:2)	pos	17.901	18.2539	17.9573	17.973	18.0399	18.0272	18.1345	18.2247	17.9767	18.1855	17.989	17.7694	17.929	17.7308	17.8536	17.7131	17.7027	17.2743	17.8787	18.0163	17.8261	17.6059	18.2474	17.9746	17.7322	17.5952	17.5554	17.9921	17.8165	17.6624	17.6923	17.6791	17.9206	17.7078	17.4785	17.231	17.9964	17.4065	17.193	17.3553	17.4821	17.787	17.9062	17.3298	17.9219	17.6592	17.5868
4353	TG(18:1/18:2/22:5)	pos	24.1236	23.6029	22.9958	23.5745	23.6023	22.2197	23.339	23.6556	23.3545	21.7377	23.3929	23.7316	23.1869	23.7915	22.1231	23.0922	23.7649	21.6942	22.2303	22.7725	23.5948	22.6773	22.7994	22.6291	22.8048	22.2954	23.102	23.1886	23.2176	21.5476	21.9351	23.2004	22.1078	22.7154	22.9151	22.2473	22.4037	22.9996	22.2407	22.5737	22.1018	21.6518	23.0615	22.5543	22.75	22.4575	21.7201
3666	DG(16:0_22:6)	pos	18.1055	19.1067	17.3281	18.3903	19.3497	17.162	18.982	19.1641	19.3574	18.4984	18.8209	18.8149	18.9421	18.235	16.6202	18.5222	18.6418	17.8964	18.1602	18.3152	19.0034	18.1342	18.5521	18.475	18.8667	18.0784	18.5885	18.5497	18.5932	18.5106	18.2386	18.9135	17.68	18.8416	17.9039	18.0829	18.6072	18.1853	17.9969	17.8056	17.7896	18.0921	18.4786	17.1298	18.4795	17.6496	17.6697
4349	TG(18:1/18:2/18:3)	pos	24.538	23.9133	24.1035	23.9704	24.0227	23.4688	24.1589	24.0711	24.0022	23.3248	24.1612	24.7174	24.0309	24.9791	23.9082	24.3513	24.6482	23.7779	23.4372	24.267	24.3588	23.7872	23.7331	23.8577	24.0167	23.8306	24.2703	24.0241	24.2282	23.2052	23.4143	24.2199	23.0973	23.6566	24.4869	23.6946	23.0631	24.2599	24.1143	24.8581	23.9593	22.9297	24.3312	23.8875	24.128	23.8061	24.5323
3465	LPC(0:0/18:3)	pos	22.1913	22.5405	22.2917	22.3109	22.3092	22.0958	22.2614	22.3687	22.1465	22.4277	21.871	21.835	22.2007	21.7456	22.2483	22.1096	21.8217	21.556	21.9299	22.0413	22.0974	21.6662	22.2233	22.4001	22.1242	22.1923	22.0503	22.3039	21.8401	21.982	21.8817	21.8539	21.9308	21.8007	21.6041	21.3814	21.9242	21.4107	21.6208	21.6426	21.6947	21.6818	22.1531	21.5901	22.0925	21.5367	21.9073
4334	TG(16:1/18:1/22:6)	pos	25.3532	24.9592	24.8607	24.9369	25.0194	24.2225	25.1669	24.9167	24.2928	24.3957	24.9232	25.2144	24.7055	25.0738	24.2849	24.7966	24.7538	23.988	24.4787	24.339	25.0818	24.2292	24.3883	24.3848	24.8593	24.5405	24.9139	25.0556	24.9458	24.1284	24.1788	25.0253	24.1369	24.794	24.8173	24.3849	24.4858	24.613	24.4027	24.4119	23.9748	24.0374	25.0032	24.5948	24.799	24.2919	24.2518
165	PC(18:2/20:0)	neg	21.7827	21.4648	21.6939	21.6652	21.4197	21.0858	21.7948	21.6227	21.4506	21.2299	21.6181	21.4788	21.0489	21.7292	20.8521	21.0828	20.7864	21.2117	21.3242	21.1485	20.9244	20.7485	20.8247	20.6353	20.961	20.8501	20.8992	21.6991	21.2284	20.5855	20.6494	21.1653	20.3785	20.5886	21.297	20.874	20.8627	20.3237	20.9337	20.5912	20.5904	20.5417	21.0007	20.5641	20.737	20.7629	20.2373
4145	PC(20:0/18:2)	pos	24.9436	24.5922	24.8545	24.844	24.662	24.1804	25.0053	24.7803	24.595	24.3426	24.7384	24.689	24.3178	24.6443	24.0038	24.2172	24.0796	24.2826	24.4165	24.3303	24.2028	23.9957	23.9817	23.7779	24.1445	23.9825	23.9958	24.8531	24.3592	23.7466	23.8414	24.4535	23.4902	23.748	24.5079	23.9689	23.7922	23.5659	24.1954	23.8006	23.8183	23.618	24.2034	23.6788	23.9675	23.8698	23.4462
4409	TG(16:0/18:1/24:6)	pos	22.4281	22.1186	21.3389	22.3774	22.211	20.7586	22.0473	22.1921	22.1495	20.2761	21.788	21.5728	21.9882	21.7347	20.1602	21.6028	21.5483	20.0811	21.478	20.7936	21.8361	20.6988	21.4464	20.978	21.3633	20.8552	21.5476	22.0248	21.6282	20.5375	20.641	21.9326	20.6859	21.0069	20.9077	20.8449	21.0439	20.7822	20.2266	20.5387	20.3316	20.1674	21.0935	20.8712	20.8915	20.6299	19.7059
4340	TG(18:1/18:2/20:4)	pos	23.7885	23.2466	23.2466	23.268	23.0032	22.2213	23.3571	23.2908	22.8752	22.24	23.9911	24.0503	22.3549	24.0924	23.1657	23.8951	24.0681	23.1376	22.6427	23.2418	23.1871	22.6644	22.6709	23.023	23.3342	23.2684	23.7178	23.5668	23.4921	22.3271	22.2834	23.5846	22.4282	22.651	24.106	23.013	22.3273	23.3052	23.4803	23.6235	22.9477	21.9642	23.7615	22.9969	23.1828	22.7502	22.9607
4196	PC(o-20:0/18:2)	pos	19.8387	19.2365	19.9736	19.8454	18.5414	19.6813	19.8553	18.6023	19.0304	18.9463	18.9206	18.2386	17.6383	19.6489	19.6441	19.1187	19.1728	19.4646	19.0827	18.3809	17.8312	19.1085	18.5877	19.0416	19.5754	18.4207	19.8244	18.9073	19.2763	19.6301	18.5655	18.628	19.2605	18.5895	18.1169	18.2085	19.5835	19.0336	18.8998	18.3078	18.9716	18.2276	19.9245	18.9137	19.5597	17.9533	19.1015
3880	PC(17:0_22:6)	pos	22.9415	23.2068	22.8592	22.597	22.2479	22.6011	23.1647	23.1952	22.7577	23.4624	22.7645	23.0522	22.5635	23.1299	22.8543	23.3613	22.874	23.1224	22.8496	23.1818	22.3899	22.9281	23.0679	22.8813	22.9083	23.1175	22.7228	23.2639	22.9193	22.8629	23.1229	22.5616	23.0215	22.8568	22.6039	23.1024	22.8923	22.9315	23.0847	22.9799	22.627	22.8693	23.0571	22.8072	22.9246	23.1573	22.5634
4435	TG(16:0/18:1/18:2)	pos	23.7692	22.8335	22.3057	23.7604	22.0978	22.0904	22.5679	22.7249	22.0388	22.1552	23.1594	22.4538	22.2556	23.2811	21.4381	22.2075	22.785	20.953	22.0811	21.5374	22.6652	21.5514	22.1623	21.476	21.7999	22.3759	22.4584	22.3494	22.5506	21.2128	21.4011	22.6082	21.9467	21.4383	22.4824	21.7723	20.9986	22.4241	21.8067	21.7764	21.6045	20.6201	22.2196	22.1981	21.7476	22.0391	21.0674
190	PC(14:0/18:2)	neg	20.5806	20.7212	20.8107	20.6202	20.4302	20.5975	20.7353	20.5531	20.2949	20.9893	20.6521	20.12	20.2779	20.2243	20.5303	20.7269	19.8209	20.4154	20.4773	19.9007	19.9372	19.7391	20.4893	20.3699	20.2007	20.7017	20.7562	20.5732	20.0311	20.5601	20.6572	20.116	20.3808	20.0652	19.708	20.2577	20.2881	19.9527	19.896	20.0221	19.8053	20.3129	20.7413	20.2679	20.3742	20.2509	20.3536
4326	TG(18:1/18:2/18:4)	pos	25.808	25.2113	24.7962	25.3463	24.6964	23.9895	25.1926	25.1591	24.7161	23.9424	25.1162	25.1568	24.3191	25.5549	24.8271	25.2935	25.083	24.1423	24.1183	24.1842	24.8907	23.8455	24.1452	24.308	24.8517	24.7631	25.328	24.6886	24.5883	23.8731	23.6851	25.0237	23.7982	24.136	24.749	24.1734	23.5154	24.3292	24.3429	24.6666	23.9451	23.4747	25.3467	24.6906	25.1245	24.2061	24.3072
4436	TG(16:0/18:0/18:3)	pos	21.1127	20.58	19.6394	21.2088	20.348	19.423	20.511	20.4608	20.2152	19.826	20.7928	20.654	20.5472	20.7071	18.6571	20.0198	20.755	18.6771	19.514	19.5852	20.8412	19.8186	20.1178	19.6134	19.9848	20.1057	20.357	20.3114	20.5841	19.2796	19.4606	20.5312	19.4007	19.5996	20.0366	19.5007	19.1788	20.3832	19.6031	19.5909	19.9405	18.4022	20.345	19.5402	19.9855	19.7495	19.3776
4424	TG(16:0/18:1/20:3)	pos	28.5604	27.8289	27.1941	28.0792	27.1355	26.9141	27.4113	27.7093	27.1251	26.6521	27.9663	27.9303	26.8519	28.2275	26.2122	27.0655	27.9444	26.7737	26.8638	26.7399	27.3925	26.8264	27.0143	26.6871	27.0672	27.2554	27.1072	27.3431	27.4784	26.101	26.413	27.5656	26.552	26.4212	27.7176	27.2737	26.1961	27.3702	27.1936	27.5049	27.0228	25.8509	26.9988	27.3994	26.5438	26.8088	26.3002
4208	SM(d18:0/24:1)	pos	19.6112	19.4137	19.8367	19.4861	18.7759	19.6819	19.5723	19.1321	18.9583	19.7945	19.0469	18.4221	16.7328	19.4877	19.9817	20.1963	18.8117	19.5263	19.1545	18.3608	18.5244	19.0607	19.4229	19.452	19.8192	20.0498	19.7546	20.1954	19.1201	19.7804	19.4902	18.7051	19.7828	19.094	18.7026	19.1042	19.3066	18.954	19.2491	18.9567	18.5215	19.4498	20.2126	19.5341	19.7238	19.0656	19.0411
31	PC(18:1_22:6)	neg	24.3229	24.3202	24.1256	24.111	24.1273	24.3688	23.8619	24.0751	23.8866	24.2647	23.7839	24.3028	23.7723	24.461	24.3476	24.3548	24.2628	24.3677	23.6573	24.141	23.7887	24.3191	24.2203	24.0292	24.0746	24.2375	23.8072	23.9171	23.8565	24.0904	24.3746	23.3955	24.4618	24.0019	24.1296	24.3004	24.1258	24.3369	24.2426	24.3005	24.1328	24.2182	24.1208	24.2454	24.0567	24.2023	23.9184
4384	TG(16:0/18:2/20:3)	pos	26.1389	25.5769	25.8745	25.8275	25.8204	25.298	25.8143	25.7269	25.7566	25.2477	25.7422	26.4036	25.8323	26.4009	25.531	26.0727	26.441	25.5746	25.3439	26.0186	26.0488	25.8893	25.6674	25.6977	25.6951	25.7028	26.0146	26.1732	26.1413	24.8714	25.3023	26.0208	25.235	25.6194	26.3374	25.7399	25.3374	26.1854	25.9836	26.117	25.9536	24.8523	26.1111	25.8309	25.7279	25.5665	25.7727
4412	TG(16:0/18:2/20:2)	pos	23.3138	23.043	22.5592	22.8769	22.6233	22.2001	22.9756	23.0021	22.9274	21.931	22.8703	23.2669	21.9033	23.1468	21.7167	21.7894	22.95	21.1895	21.7294	21.9784	22.3415	22.5526	22.7593	21.7051	22.1681	22.2336	22.3124	22.8015	22.7146	21.3064	21.929	22.7933	22.0651	22.2381	22.4979	21.7296	21.8325	22.1953	21.5369	21.9683	21.5939	21.1786	22.118	22.0139	21.7896	22.2798	21.6774
3585	LPC(20:1/0:0) [M+H]+	pos	23.985	23.9712	23.4918	23.6905	23.7999	24.3201	23.558	23.8413	23.7213	24.0081	23.8414	24.1512	23.6155	24.1897	23.5352	23.6215	24.0529	23.4676	23.5155	24.1934	23.5645	23.9131	24.4076	23.475	23.6933	23.427	23.1801	24.1598	23.7746	23.5604	24.2298	23.3203	24.1283	23.9344	23.7199	23.5559	24.0603	24.2586	23.6825	23.7969	23.5834	24.2776	23.4968	23.835	23.5794	24.1248	23.5144
4110	PC(18:1/20:1)	pos	23.3565	23.177	22.6921	23.0856	22.8476	23.4536	22.5961	22.9362	22.6007	22.9781	22.8368	22.5097	22.3186	23.1561	22.5027	22.723	22.5235	22.5511	22.2222	22.4928	22.4182	22.7063	23.2049	22.3177	22.612	22.6812	22.1685	22.992	22.3848	22.5334	23.0701	22.0163	23.1857	22.5107	22.1225	22.7398	22.8019	22.9519	22.41	22.5113	22.1381	23.0055	22.5018	23.0301	22.6316	22.9903	22.1327
133	LPC(18:2/0:0)	neg	21.9513	22.2388	21.9356	22.0038	22.0756	22.024	22.1587	21.954	22.0411	22.4495	21.7501	22.1244	22.0132	22.0819	21.9199	21.7371	22.0551	21.6279	21.8697	22.2744	21.949	21.8869	22.2596	21.6844	21.7566	21.6837	21.5846	22.0671	21.9256	21.5224	21.7845	21.7359	21.9288	21.716	22.0566	21.6619	21.9772	21.7767	21.6384	21.8078	21.6133	21.9622	21.6343	21.6081	21.748	21.7799	21.7389
4406	TG(16:0/18:1/18:3)	pos	22.0118	22.0832	21.5792	22.2015	21.8906	21.1497	21.9763	21.909	21.9168	21.9458	22.0191	22.4173	21.348	22.5091	21.1405	22.2674	22.5882	21.0264	21.1932	21.5836	22.0129	21.9289	22.2289	21.7863	21.8826	22.2674	22.1565	21.6725	21.9363	21.5243	21.61	22.1773	21.7002	21.4897	22.3324	21.8024	21.6087	22.0032	21.9093	21.7431	22.1531	20.9546	22.2654	21.9436	21.71	21.8569	21.5454
3483	LPC(0:0/22:6)	pos	21.3979	21.4988	21.2438	21.0756	21.1622	21.3306	21.1687	21.1109	21.0643	21.41	20.559	21.4299	20.5819	21.4294	21.231	20.9587	21.5513	20.5552	20.8305	21.282	20.9027	21.2155	21.3346	20.9192	21.1371	20.9723	20.7083	20.8105	21.129	20.504	20.3315	20.938	21.0144	20.9748	21.2245	20.7785	21.1377	20.8588	20.8539	20.479	20.8072	20.7301	20.909	20.7774	20.9325	20.5712	20.2675
4447	TG(16:1/18:0/18:1)	pos	30.8701	30.4197	29.3864	30.3999	29.7246	29.2879	29.9333	30.1221	29.8258	28.8019	30.2587	29.8311	29.4998	30.3794	28.9825	29.8228	29.9064	28.0506	29.0675	28.86	29.9477	29.0436	29.5429	28.6911	29.5064	28.8664	29.653	29.4934	29.6971	28.3938	28.8075	29.8557	29.0264	29.2266	29.1302	28.8417	28.8419	29.4005	28.5227	29.0277	28.2816	28.5144	29.6128	29.591	29.4226	29.4154	28.2474
4251	TG(14:2/18:2/22:6)	pos	18.3809	18.4721	18.6643	18.415	18.7241	18.22	19.4559	18.4348	18.4039	19.7272	18.3193	18.7586	17.6075	17.9007	18.9134	20.2322	18.0213	19.3413	18.3748	17.9519	18.3051	17.9681	18.8513	19.984	20.2378	20.2235	20.8732	18.7833	18.8242	20.0632	19.4261	19.3068	18.728	19.4595	18.9947	19.3509	19.1845	18.7863	19.5277	18.7956	18.773	18.4739	20.9248	19.0125	20.2493	18.1765	19.972
3482	LPC(22:6/0:0) [M+H]+	pos	29.1057	29.3853	29.0825	28.9343	29.0646	28.8064	29.037	29.0194	28.9822	29.1417	28.2607	29.2199	28.4847	29.2036	28.9636	28.8148	29.3219	28.2592	28.6085	29.104	28.7623	29.271	29.2824	28.8348	28.955	28.7568	28.5649	28.663	28.9989	28.2778	28.1901	28.9383	28.7142	28.8936	29.008	28.4994	29.0394	28.734	28.6797	28.4272	28.5719	28.5157	28.7672	28.4946	28.8618	28.2614	28.1194
44	SM(41:1,2-OH)	neg	23.4155	23.3826	23.5773	23.4227	23.1787	23.26	23.373	23.176	23.2591	23.5617	23.1199	23.088	22.8137	23.0986	23.6282	23.3699	22.836	23.0562	23.0485	22.794	22.708	23.0698	23.257	23.158	23.5841	23.5256	23.3452	23.5834	23.0052	23.3258	23.3746	22.8177	23.6623	23.0977	23.0439	22.9582	23.3763	22.95	22.8594	22.7161	22.7634	23.3666	23.4465	23.2803	23.3157	23.1903	23.0225
4306	TG(16:1/18:2/22:6)	pos	25.4668	25.166	24.2404	25.0569	24.7633	23.7229	24.7243	25.1412	24.6897	23.586	25.0826	24.9014	24.3479	25.1414	23.9359	24.3432	24.8062	23.5542	24.0559	23.6356	24.7158	23.9758	24.1839	23.9305	24.292	24.01	24.5642	24.3553	24.455	23.6112	23.6644	24.8339	23.6565	24.1259	24.2502	23.9129	23.7494	24.2203	23.8172	24.128	23.6212	23.3689	24.4667	24.3062	24.5214	24.0996	23.5391
4450	TG(16:1/18:0/18:1)	pos	25.2198	25.0153	23.9669	25.2042	24.559	23.7662	24.7548	24.9185	24.618	24.3989	24.9877	25.0018	24.3498	25.2753	22.9098	24.3871	25.1887	23.182	23.8583	24.0349	24.8637	24.1408	24.5715	23.9103	24.2326	24.3595	24.909	24.6163	24.9534	23.5197	23.7186	24.9654	23.8517	23.9611	24.836	24.1395	23.8044	24.4847	24.0548	23.9839	24.1691	22.8581	24.5569	24.0878	23.8802	24.3285	23.4516
4396	TG(18:2/20:1/22:6)	pos	21.3823	21.3837	20.5085	21.1053	21.3885	20.5869	21.1339	21.3571	21.1292	21.2561	21.0486	21.6841	21.0302	21.6843	20.3355	20.8665	21.8696	20.6509	20.1815	21.1146	21.0077	21.5282	21.1183	21.2002	20.848	21.1738	20.8701	21.1561	21.8138	20.9519	20.3386	21.2409	20.9677	21.2247	21.2534	21.5086	20.788	21.3881	21.2388	21.3417	21.0104	20.0984	20.7755	20.9878	20.6585	21.4524	20.9438
167	PC(16:0/17:1)	neg	21.9805	21.8478	21.9241	21.7357	21.6133	21.7189	21.842	21.924	21.6609	21.5999	21.5559	20.6702	21.383	21.3039	20.9734	21.4035	20.4834	20.5889	21.2096	20.5808	21.2262	20.763	21.825	20.9868	20.9197	21.1199	21.0751	21.6017	20.9928	20.7909	21.3907	20.8259	21.6846	21.1929	20.238	21.0177	21.3936	20.7796	20.1359	20.4288	20.0785	21.1859	21.2776	21.2004	21.0195	21.0174	20.2689
4506	CE(22:5)	pos	12	19.5728	12	19.1019	12	19.132	19.4161	21.2183	19.7004	18.8912	21.1383	12	12	19.2737	12	19.7752	19.5567	12	18.6135	18.9479	12	19.6936	19.3763	19.2769	20.3213	19.7638	19.5898	12	18.9918	19.6088	19.6089	19.7296	19.1366	19.9593	18.9414	19.5132	19.3911	19.8938	19.5961	19.4181	19.3949	19.5672	20.0917	12	19.9261	19.0472	12
125	PC(17:0_22:6)	neg	21.5132	21.4436	21.6201	21.1691	21.488	21.2566	21.3755	21.3978	21.3713	21.6812	20.8887	21.6513	21.2524	21.6682	21.5393	21.5965	21.4129	21.4299	21.0091	21.4907	20.9202	21.4919	21.474	21.4023	21.3498	21.4619	21.3102	21.6116	21.402	21.3503	21.409	20.9061	21.589	21.3604	21.6575	21.2887	21.4849	21.2473	21.3825	21.2188	21.3153	21.0888	21.5551	21.2919	21.4109	21.3287	21.2175
3841	SM(d18:1/24:5)	pos	20.7491	21.0595	20.8998	20.945	20.8721	20.805	21.1686	20.4698	21.0488	20.8228	20.8259	20.5147	21.1186	20.95	20.9632	20.7667	20.9742	21.1092	21.2149	21.1614	20.9725	20.858	20.6052	21.0761	20.8718	20.7251	20.922	20.9735	21.0523	20.8367	20.9138	21.4035	20.8824	21.1696	21.0566	20.8279	20.9396	21.1126	21.1226	21.1724	20.9137	20.9051	20.9162	21.1724	21.0818	20.7725	20.8067
4426	TG(16:0/18:2/20:2)	pos	25.6952	25.3468	24.5149	25.3225	25.0392	24.2833	25.0565	25.2264	25.0896	24.2239	25.3558	25.6754	24.8775	25.4845	23.6	24.7424	25.5849	24.4065	24.3092	24.5202	25.2149	24.7757	24.6786	24.6358	24.9201	24.7878	24.9365	25.0499	25.2413	24.1092	24.2379	25.1619	23.958	24.4373	25.281	24.8488	24.1522	25.1425	24.9714	25.1558	24.9634	23.5896	24.7839	24.745	24.4053	24.3541	24.4015
4049	PC(20:3/20:1)	pos	18.5646	18.4234	17.9275	18.1803	18.1145	18.7665	17.51	17.8576	17.8089	17.9418	17.9526	18.9304	17.6192	19.0499	17.9656	18.0188	18.3822	18.2834	17.3657	18.31	17.5999	18.4092	18.3395	17.5782	17.9757	17.847	17.187	18.3662	17.9033	17.8102	18.0836	17.227	18.1143	17.9163	17.9138	18.3307	18.0206	18.2421	18.3246	18.2272	17.9249	18.3295	17.6523	18.1248	17.8476	18.4463	17.735
4344	TG(16:0/20:4/22:6)	pos	24.7952	24.5386	24.0914	24.573	24.1795	23.3517	24.226	24.1582	24.0604	23.1874	24.1026	24.0504	23.3898	24.3168	23.8743	25.1392	24.0012	23.1049	23.5119	22.76	23.8436	23.1647	23.855	24.0868	24.4644	24.3433	24.9269	23.5731	23.7149	23.6775	23.5086	23.9394	23.5735	23.5454	23.9879	23.6399	23.5267	23.6406	23.3695	23.6765	23.3303	23.0877	24.5346	24.1059	24.0734	23.445	22.742
3800	PC(20:3/18:2)	pos	23.1093	23.0128	23.1048	23.058	23.3578	23.1087	23.0769	23.2232	23.3007	23.3386	23.4594	23.3792	23.3471	23.0893	23.2376	23.1675	23.0761	23.4434	23.0699	23.4209	23.32	23.2614	22.9304	22.9911	22.9822	23.2612	23.1694	23.0974	23.4001	22.9869	23.1968	23.516	23.2749	23.3702	23.4506	23.1887	22.9582	23.1568	23.3667	23.4075	23.169	23.4031	23.0338	23.2278	23.0803	23.1037	23.2449
4059	SM(42:6,3-OH)	pos	20.3062	20.1922	20.3629	20.0494	20.348	20.171	20.1312	19.9521	19.7988	20.3697	19.6016	19.7917	20.121	19.9162	20.3265	20.2599	19.367	19.8262	19.6456	19.5893	19.5582	19.8865	20.0033	20.1697	20.0735	20.3148	20.0138	19.678	19.6846	20.2759	19.8419	19.4681	19.879	19.9011	19.6518	19.8016	19.8286	19.7489	19.878	19.5808	19.7182	19.9997	20.0257	19.5696	20.1771	19.4653	19.5995
4042	DG(16:0/20:4)	pos	18.0096	17.6949	17.7955	18.0777	18.297	15.9192	18.5045	17.957	18.5812	16.4649	17.7503	19.133	18.1501	18.2865	16.206	18.5729	18.707	16.4442	17.2247	17.1769	18.4936	17.819	16.9165	16.8363	19.0695	17.7201	17.7431	17.5527	17.6655	17.2325	17.0398	18.4188	16.5705	16.9668	18.0636	17.5706	16.7329	17.5684	17.8303	17.0427	17.0328	16.6438	19.2477	17.249	18.286	16.7958	17.4157
3481	LPC(0:0/22:6)	pos	25.2962	25.4978	25.2608	25.1459	25.2164	25.1662	25.1643	25.0777	25.1685	25.3392	24.5429	25.4594	24.7621	25.3121	25.1981	24.975	25.5152	24.5579	24.907	25.2935	25.0079	25.3566	25.3638	24.99	25.1467	24.9471	24.8183	24.855	25.1304	24.6297	24.5129	25.0684	24.8665	25.0705	25.1901	24.8042	25.1846	24.8771	24.8747	24.6279	24.9218	24.7295	25.0347	24.7362	25.0569	24.5975	24.4599
13	LPC(0:0/22:6)	neg	23.2144	22.9055	22.8019	22.6119	22.5993	23.7647	22.5976	22.6118	22.5713	23.648	22.002	21.0108	22.1347	22.825	22.6147	22.4212	22.8242	21.9876	22.2908	22.6396	22.3836	22.6104	22.673	22.2332	22.3903	22.4361	22.1039	22.2407	22.414	21.8887	21.8882	22.456	22.3663	22.2834	22.6812	22.1638	22.3152	22.2283	19.0442	22.0495	22.1639	22.1964	22.258	22.2698	22.3291	22.0755	21.6582
4289	CE(m20:4)	pos	17.0797	17.2992	16.1311	16.4849	17.4596	18.3862	16.8661	17.1376	17.4897	18.8677	17.0637	17.8774	17.4391	17.7282	17.9471	17.9151	17.9761	17.9756	17.4383	17.9878	17.5824	18.2122	18.4847	18.0883	17.5193	18.4522	17.2415	18.1819	17.5279	18.05	18.4167	17.3926	17.683	18.1748	17.885	17.495	19.099	18.651	18.1231	18.2197	18.7108	18.1509	17.1724	17.7517	17.9165	18.6011	18.5717
4111	PE(p-18:0/22:5)	pos	18.3456	18.2265	17.7639	18.0196	18.2589	17.3546	18.3543	17.8487	18.0363	18.3536	17.3941	17.422	17.9793	18.1449	17.6106	18.2148	17.8951	17.5401	17.6364	17.7363	17.8171	17.8585	18.1235	17.7523	17.7104	17.7639	18.1787	17.8046	17.895	17.8636	17.4302	17.3056	17.3491	17.6087	17.4491	17.5849	17.4725	17.7929	17.9711	17.1716	16.9425	17.916	17.6225	17.4658	18.0415	17.8916	17.7976
4470	TG(18:1_18:2_20:1)	pos	24.1187	23.6351	22.4994	23.9098	22.9361	22.5112	23.2784	23.2666	22.9272	22.7062	23.4333	23.7852	22.6617	24.0572	21.5039	22.7385	24.0055	21.9803	22.3884	22.6628	23.284	23.1727	23.0413	22.336	22.6057	22.7647	22.9024	23.069	23.6961	22.0112	22.1512	23.6142	22.4688	22.6305	23.6814	22.9127	22.1575	23.369	22.9636	23.1312	22.6726	21.59	22.6985	23.0289	22.4321	23.2028	22.1471
4457	TG(16:0/16:1/18:0)	pos	28.9489	28.4446	27.4612	28.6727	27.5175	27.1055	28.0184	28.2907	27.5896	27.1686	28.3134	27.5135	27.0885	28.128	27.0049	27.93	27.6039	26.0271	27.1531	26.5933	27.7682	26.8546	27.4987	26.8875	27.4806	27.4467	28.1455	27.2361	27.4306	26.6541	26.9575	27.8294	27.1408	26.7258	27.1019	27.0491	26.6276	27.4269	26.5396	26.873	26.516	26.3566	27.8342	27.7282	27.625	27.3751	26.221
4034	PE(18:2/18:0)	pos	24.2937	24.6048	24.1248	24.4965	24.5136	23.5579	24.7072	24.5377	24.5771	24.0253	24.2098	24.4814	24.6263	24.1625	23.2531	23.6311	24.3425	23.8884	23.5843	23.6173	24.3704	24.0279	23.9887	23.8182	23.9586	23.5816	24.123	24.6641	24.4958	23.8614	23.4922	24.3404	23.5717	23.7431	23.7392	23.8397	23.7186	24.0557	24.0038	23.808	24.1987	23.1582	24.3524	22.9924	24.0414	23.4424	23.9352
3874	PC(18:1/18:2)	pos	24.6337	25.603	24.5895	24.6656	25.6763	24.7943	25.513	25.4095	25.741	25.4461	25.0515	25.9008	25.7041	25.0104	24.9363	25.7979	26.029	25.3244	24.8174	25.7041	25.6575	25.9934	25.9609	25.6524	25.6624	25.514	25.4307	25.8716	25.7604	25.7432	25.8837	25.4501	24.7571	25.7921	25.4942	25.6375	25.9387	26.0612	25.866	25.7644	25.8138	25.4684	25.7209	24.7302	25.7332	25.4866	25.7246
4346	TG(16:1/16:2/18:1)	pos	26.0512	25.4536	25.2324	25.7131	25.0219	24.3501	25.4893	25.5349	24.986	24.2587	25.51	25.5492	24.5377	26.023	25.0431	25.3825	25.1156	24.1385	24.656	24.2079	25.0512	24.3633	24.7241	24.5603	25.0447	24.8464	25.5738	25.0732	25.2735	23.9642	24.1729	25.6233	24.095	24.4935	25.0656	24.3139	23.8849	24.8225	24.4108	24.7833	24.2611	23.7792	25.6587	25.0318	25.1428	24.9183	24.4492
4516	CE(18:2) 2	pos	28.3464	28.4054	27.918	28.3631	28.6979	28.1954	28.5289	28.24	28.6268	28.2913	28.1774	29.0993	27.7402	28.437	27.9097	28.5615	28.6409	28.0199	27.8569	28.359	28.3176	28.6076	28.2874	27.7416	28.8203	28.6854	28.7869	28.2087	28.3608	28.1226	28.0901	28.658	28.0683	28.6157	28.698	28.7887	28.1767	28.7958	28.8518	28.3043	28.1882	27.9372	29.0521	28.5334	28.5935	28.1	28.2668
3916	PI(18:0/20:3)	pos	23.342	23.6838	23.2315	23.2412	23.1409	23.3954	23.3362	23.1591	23.2659	23.3941	22.7937	23.6414	23.1274	23.6103	22.4725	23.1682	23.3709	22.9805	22.6765	23.5158	23.1251	23.1061	23.5198	22.6919	22.6614	22.6182	22.6224	22.9111	23.1081	22.6305	22.6908	22.8384	23.3313	23.0708	23.235	22.9559	23.1	23.0309	22.9603	22.7832	22.7633	22.4722	22.9369	22.6336	22.9155	22.6113	22.629
15	PC(18:1/18:2)	neg	25.1119	24.9609	24.7424	24.9565	24.8705	25.1662	24.6658	24.7541	24.779	25.2822	24.6022	25.1917	24.7078	25.2651	24.9401	25.0247	25.1308	25.191	24.5742	25.0428	24.6896	25.2476	25.1169	24.6953	24.6074	24.9964	24.6053	24.8742	24.7513	24.7212	25.035	24.3222	25.2633	24.8962	24.9824	25.08	24.9551	25.273	24.9082	24.9472	24.9736	24.9156	24.8127	25.0841	24.7889	25.0343	24.8626
3689	LPC(0:0/24:0) [M+Na]+	pos	16.3687	16.819	16.3363	16.1394	18.026	16.1589	16.4943	15.9484	18.1636	16.238	16.1029	17.5069	17.5204	16.2065	16.1716	16.2279	16.5916	16.3285	15.4723	16.0904	17.5052	16.5938	16.7945	16.7583	16.9771	16.17	16.1742	16.2151	16.77	16.3955	16.2133	16.2167	15.755	16.8767	15.9245	16.1492	16.6584	16.2413	15.9367	15.7275	16.6277	15.9394	16.799	15.8749	16.7904	15.8575	16.4156
4362	TG(16:0/18:2/18:3)	pos	27.9553	27.3462	27.3308	27.5111	27.1109	26.2671	27.7017	27.478	27.1243	26.2891	27.556	27.9243	26.779	27.9587	27.1943	27.6397	27.1144	26.4617	26.6962	26.4112	27.279	26.1998	26.4325	26.5949	27.3421	26.8457	27.644	26.874	27.2698	26.1996	26.1138	27.636	25.9597	26.3862	27.4508	26.3807	25.7372	26.5862	26.7875	27.0628	26.4494	25.7851	27.6071	26.9633	27.4263	26.5686	26.4965
3900	PE(p-18:1/20:4)	pos	22.9168	23.1776	22.7771	23.0663	23.5409	22.9328	23.2885	22.8012	22.9468	23.3378	22.6936	23.1755	23.3245	22.327	22.4992	22.8533	22.5581	22.8077	22.4009	22.1392	22.7655	23.1351	22.7299	22.9301	22.6431	22.9728	23.0249	22.7798	22.6365	23.2099	22.5096	22.7069	22.598	22.7977	21.8491	22.6565	22.7408	22.7632	22.7485	22.4869	23.0902	22.5543	23.0167	22.1983	23.0429	22.2135	22.6033
3917	PE(p-16:0/22:5)	pos	22.9168	23.1776	22.7771	23.0663	23.5409	22.9328	23.2885	22.8012	22.9468	23.3378	22.6936	23.1755	23.3245	22.327	22.4992	22.8533	22.5581	22.8077	22.4009	22.1392	22.7655	23.1351	22.7299	22.9301	22.6431	22.9728	23.0249	22.7798	22.6365	23.2099	22.5096	22.7069	22.598	22.7977	21.8491	22.6565	22.7408	22.7632	22.7485	22.4869	23.0902	22.5543	23.0167	22.1983	23.0429	22.2135	22.6033
4505	TG(16:0/18:0/20:0)	pos	20.0481	19.9985	18.6172	19.9724	19.487	18.137	19.1877	19.394	19.5276	18.0807	19.4611	19.5049	19.1048	19.8074	17.0067	18.7197	20.7453	16.7919	18.197	17.5274	19.5634	18.9864	18.9269	18.2232	18.9512	18.6465	19.3525	18.5261	20.0687	19.0319	17.8362	19.4717	18.2288	18.2191	18.4003	18.6067	19.0674	20.0144	18.0932	18.243	18.2425	17.1721	19.9866	18.5695	18.7072	19.1003	18.2211
3929	PC(34:4) 2	pos	19.1486	18.9764	19.5205	18.8803	18.9526	18.574	19.3935	19.2341	19.2471	18.7965	18.8119	19.2606	19.0459	19.3588	19.0784	19.4944	19.1343	18.9666	18.1323	18.4509	19.1136	18.8133	18.9666	18.8096	18.9321	18.8415	18.7703	19.5139	19.1856	18.8948	18.7385	18.6264	18.8903	18.6394	18.7497	18.6427	18.6783	18.9097	19.0219	18.8039	18.8627	18.4885	19.4849	18.3276	19.1749	18.7055	18.9795
3700	PC(18:2/14:0)	pos	23.9139	24.6045	24.0236	24.0126	23.9234	23.7121	24.4841	24.2544	23.8379	24.348	24.1412	23.5605	23.4766	23.5233	23.7864	24.3201	23.3259	23.7958	23.864	23.2193	23.3883	23.2553	24.2137	23.812	23.7356	24.0359	24.1502	23.9807	23.5969	24.0266	24.1278	23.7302	23.5811	23.4728	23.1372	23.6934	23.82	23.1637	23.3558	23.4527	23.1718	23.7812	24.2951	23.4662	23.9435	23.5781	23.5821
3930	PC(40:5)	pos	20.7801	20.8293	20.2341	20.4917	20.0896	20.5457	20.1439	19.7097	20.1172	19.3772	20.1988	21.3686	19.9211	21.5322	20.4772	20.7547	21.2968	20.8413	19.73	21.2203	20.2334	20.7714	20.6837	19.3967	20.3863	20.3511	19.4269	21.1321	20.4657	19.4729	20.4945	19.8559	20.2032	19.9664	20.8969	20.7598	20.2649	20.9263	21.0124	21.006	20.4814	20.4	20.0373	20.3858	19.6085	20.604	20.0877
4416	TG(16:0/18:1/18:2)	pos	27.2007	27.1406	27.1436	27.0216	26.9351	26.8461	27.0746	27.0684	26.9254	26.7087	27.0653	27.0214	26.5502	27.1843	26.9516	27.1109	26.9532	26.6228	26.8226	26.4707	27.0042	26.8308	26.811	26.7506	26.7485	26.7837	27.0102	26.9538	27.0427	26.5969	26.5873	26.9995	26.6736	26.8075	26.9558	26.7362	26.6631	26.8727	26.7748	26.918	26.7102	26.5578	26.9397	26.9792	26.9643	26.8674	26.5747
3692	DG(16:0_20:4)	pos	18.4414	19.6747	18.417	18.9841	20.1897	18.2568	19.9665	19.7443	20.3572	19.8064	19.3679	20.2432	20.3785	19.45	18.0433	20.1067	20.4305	19.4217	19.1057	20.019	20.2128	20.2167	20.0959	20.3248	20.3616	19.6019	20.2609	20.0883	20.3605	20.1562	20.0304	20.3832	18.6414	20.0711	19.9465	19.7095	20.315	20.1346	20.1641	19.946	20.2091	19.8324	20.17	18.6823	20.3752	19.629	20.0055
58	LPE(0:0/18:0)	neg	19.131	19.1349	19.3401	19.0695	19.0063	18.8176	19.3045	19.2186	18.8297	18.9065	19.2021	18.8333	19.2218	18.8846	18.7124	18.99	18.4891	18.2336	18.7583	18.5179	18.8262	18.0996	19.0529	18.4111	18.6386	18.4408	18.5509	19.481	18.9059	18.4826	18.549	18.6157	18.7873	18.3342	18.5287	18.0937	18.5966	18.223	18.1452	18.3459	17.9081	18.6869	18.878	18.2599	18.5292	18.7178	18.0811
280	PE(18:1e/11,12-EET)	neg	18.3022	18.2056	17.9487	17.9522	18.003	17.983	18.0528	18.179	18.0467	17.2052	17.8057	18.7375	18.0777	18.7354	17.9499	18.6083	18.4729	18.0103	16.9578	17.8377	18.4495	18.1127	18.238	17.6205	17.5621	17.2123	17.1281	17.895	18.2737	17.2704	17.8844	17.3415	18.3632	17.837	18.0009	17.8283	17.8067	18.1555	18.0977	17.9728	17.6447	17.8602	18.0563	17.8	18.1014	18.0068	17.4469
4508	TG(16:0_18:0_20:2)	pos	25.6221	25.1654	24.2553	25.5971	24.2183	24.1189	24.9099	24.8597	24.4061	24.4271	25.1648	24.8237	23.848	25.7922	22.7455	23.8822	25.3018	23.0406	24.1226	23.644	24.6965	24.0292	24.3774	23.3386	23.7385	24.1934	23.9765	24.6185	25.1514	22.9724	23.2262	25.052	24.0103	23.8919	25.0693	24.3402	23.238	24.3296	23.9449	24.016	23.6878	22.3471	23.8145	24.1316	23.495	24.4958	22.839
4507	TG(16:0/18:2/20:0)	pos	22.5993	22.6558	21.1255	22.5954	22.2416	21.1571	22.4887	22.3221	22.4601	21.7346	22.4569	22.869	21.956	22.9811	19.6295	21.3999	23.0223	20.3822	21.2611	21.3378	22.685	22.0112	22.0197	21.2793	21.6331	21.6036	21.7697	22.2624	22.8992	20.8493	20.8812	22.7778	20.9691	21.7805	22.4604	21.7266	21.1497	22.1229	21.5733	21.6208	21.6541	19.8198	21.682	21.1375	21.4143	21.7444	20.8718
3597	LPC(19:0/0:0) [M+Na]+	pos	17.8561	18.25	18.2347	18.2774	18.8663	18.9383	18.5952	17.8587	18.127	19.578	18.0169	19.2055	19.0893	18.6884	19.7595	20.0673	18.6564	20.145	17.9583	18.7351	17.5182	21.2842	19.0716	20.1645	20.0411	20.5042	19.6079	19.8241	18.4801	20.1695	20.5184	18.1728	19.5808	19.4354	18.8911	20.4704	19.2003	20.6267	20.5764	20.2302	20.2911	19.5259	21.0206	20.3117	20.4502	19.6021	20.5428
4444	TG(18:1/20:1/22:5)	pos	20.264	20.0832	19.1209	20.224	19.6301	18.9598	19.9514	19.7295	19.3432	19.0998	19.8846	19.3179	19.4484	20.4479	17.9838	19.8647	20.1929	18.3797	19.1055	18.7906	19.4863	19.6906	19.3415	18.7397	19.2355	19.532	19.7038	19.5915	19.4464	18.194	18.551	19.6305	19.047	19.0381	19.6313	19.3772	18.6767	19.4238	19.0313	19.2195	18.5033	17.9415	19.3257	19.3635	19.0879	19.5219	18.1501
4272	TG(12:0/18:2/18:3)	pos	19.837	19.4804	19.9765	19.7677	19.1337	18.7317	20.2678	19.7424	19.1811	19.715	18.9968	18.7226	18.4976	19.0926	20.3132	20.9226	18.672	18.9405	18.617	18.0008	19.2196	18.082	19.1613	19.9041	20.2978	20.3308	21.4005	18.7197	18.8222	19.4324	19.1914	19.0405	18.8718	18.8537	18.7672	18.8759	18.418	18.7881	18.6124	19.0294	18.5827	18.001	21.4066	19.7107	20.4336	18.6037	19.7632
82	LPE(18:2/0:0)	neg	23.3621	23.3034	23.4008	22.2348	22.7915	23.6508	23.1129	23.1234	22.8019	23.4746	22.6156	22.8521	23.216	23.4666	23.1173	22.1932	22.6953	22.0514	22.6363	22.4003	22.6908	22.057	22.8893	22.4796	21.4851	22.1171	21.7563	23.3256	23.298	21.9315	22.6931	22.3581	22.9537	21.8627	22.0812	21.4608	22.4864	21.6956	21.4111	22.5059	22.314	22.1572	22.5264	22.0334	22.5898	22.4822	22.2315
4383	TG(16:0/18:0/18:2)	pos	20.7289	19.8016	19.6746	20.0066	20.0681	18.9364	20.0934	20.271	19.6999	19.1405	20.092	21.0516	19.8451	20.9898	19.1003	20.5588	21.1318	19.7545	19.4602	19.7126	20.1396	19.4949	19.5137	19.4775	19.6465	19.5138	20.5105	20.6375	20.1231	18.5749	19.2738	20.1282	19.565	19.629	20.6125	19.7647	19.0648	20.5772	19.7341	20.1931	20.0942	18.0053	20.4142	20.028	19.4068	19.8813	19.3523
4510	TG(16:0/16:0/18:0)	pos	21.3152	21.7405	20.1558	22.0019	22.0934	19.9171	20.8645	22.0423	22.0181	21.1823	21.7751	22.9552	21.3396	21.3598	19.2729	20.516	21.0572	19.6276	20.7417	20.7257	21.5243	20.6916	21.604	20.397	20.08	20.6386	20.2118	21.0256	21.5978	19.7596	20.4526	21.226	20.3126	20.531	20.7237	20.9204	20.1998	21.7243	20.3456	19.8952	20.584	19.6099	21.4142	20.4444	21.0737	20.9527	20.3288
4423	TG(16:0/18:0/20:5)	pos	20.895	20.6442	19.5505	20.828	20.3589	19.4891	20.0527	20.5191	20.199	19.9161	20.5372	19.8521	20.2685	20.3822	18.3469	19.0265	20.103	18.5987	19.7571	19.2109	20.0996	19.4531	19.9408	19.2061	19.7613	19.8287	19.5096	20.1763	20.0023	19.4048	18.9058	20.1	19.6336	19.606	19.7349	19.6017	19.304	19.6489	19.2791	19.3481	19.2987	18.6706	19.2512	19.8412	19.0527	19.7534	18.7211
160	LPC(20:1/0:0)	neg	21.253	21.2684	20.9167	21.0192	20.9752	21.6125	20.7511	21.1719	20.7973	21.2916	21.1424	21.265	20.8212	21.5557	20.887	20.9087	21.1505	20.8964	20.863	21.3782	20.6742	21.2241	21.5075	20.5472	20.8416	20.7519	20.3004	21.3392	20.8698	20.6924	21.4464	20.3892	21.39	21.0947	20.9983	20.8595	21.158	21.2936	20.7286	21.122	20.6475	21.5888	20.6705	21.1418	20.707	21.5627	20.5847
3897	PC(p-16:0/17:1) [M+H]+	pos	20.4025	20.2832	20.1346	20.502	19.5524	20.2106	20.3746	20.1811	20.0246	20.1714	19.7634	19.9176	20.4241	19.5489	19.2422	19.663	19.4152	19.328	19.7367	19.195	19.9576	19.5156	19.7702	19.4714	18.969	19.638	19.4744	19.6552	19.483	19.0318	18.9156	19.1403	19.4949	19.6506	18.3359	19.1757	19.4558	19.202	18.8317	18.8309	19.0995	19.1971	19.5319	18.9399	19.3443	18.8605	19.1175
3604	LPE(p-18:0)	pos	16.7992	16.5588	16.6097	16.3697	17.3031	15.9066	17.2269	16.749	17.0862	16.5469	16.4916	17.3397	17.0182	16.7137	15.4648	16.8344	17.0737	15.8576	15.8224	16.175	17.0754	16.9675	16.5876	16.4545	17.2777	16.749	16.5901	16.6907	16.4541	16.6127	16.4049	16.7138	16.3952	16.6951	16.8151	16.4658	16.3651	16.7277	16.5379	15.9746	16.184	16.1152	17.4169	16.1372	17.0886	15.8285	16.0231
3502	LPC(0:0/18:2) [M+Na]+	pos	24.1783	24.3965	24.3504	23.9967	24.0425	24.7334	24.3794	24.2834	24.1915	24.63	23.7132	24.3547	24.1037	24.1772	24.4925	24.0861	24.2854	23.6124	23.8747	24.6401	23.8095	23.9849	24.6247	23.9082	23.8322	23.7909	23.7271	24.339	24.3255	23.6152	23.8104	23.8826	24.2873	23.8788	24.2016	23.6124	24.235	23.8349	23.8274	23.5023	23.5855	23.812	23.873	23.5632	23.939	23.7526	23.557
3501	LPC(18:2/0:0)	pos	30.4232	30.699	30.4773	30.4112	30.5332	30.5991	30.6486	30.5359	30.5627	30.8327	30.2484	30.763	30.532	30.4984	30.3468	30.3459	30.7163	30.1763	30.4655	30.8286	30.4952	30.5134	30.8591	30.3375	30.2886	30.1687	30.1764	30.6701	30.7048	30.1062	30.3203	30.4285	30.4624	30.4015	30.5602	30.1536	30.6701	30.3729	30.2413	30.316	30.3324	30.439	30.3737	30.0654	30.3368	30.3542	30.2914
101	PE(p-18:1/20:4)	neg	22.5603	22.5492	22.4189	22.5588	22.6241	22.5872	22.5378	22.1447	22.084	22.8109	22.2451	22.1147	22.4004	21.8752	22.1124	22.1498	21.6007	22.361	21.8839	21.8172	21.8761	22.2045	21.8552	22.0191	21.867	22.434	22.1255	21.9128	21.7338	22.3573	21.7771	21.6587	22.1901	21.8656	21.6739	22.1605	21.8298	21.7619	21.8865	21.7764	22.1975	21.8759	22.0807	21.8221	22.1311	21.7292	21.7779
244	SM(42:1;O2) 2	neg	17.4029	17.2899	17.597	17.4312	17.1814	17.7554	17.4523	16.6439	17.0847	17.8694	16.9157	12	12	17.0778	17.8129	17.9825	16.4496	17.336	16.9135	16.4966	16.6984	17.1033	17.3202	17.5547	17.6368	17.9615	17.6957	18.0948	17.061	17.701	17.6769	16.6934	17.6176	17.2679	16.5633	17.1052	17.2042	16.9552	17.0292	16.9846	16.707	17.5777	17.9454	17.4076	17.7102	17.1579	17.1449
3720	PC(17:1/22:6)	pos	19.8982	19.6418	19.6486	19.2286	19.5364	20.0801	18.8994	19.4851	18.769	19.4576	18.9747	19.4216	19.0846	19.8069	19.859	19.5584	19.3599	19.7102	18.5156	19.2741	18.6962	18.9955	19.7183	19.2749	19.041	19.42	18.5509	19.2325	18.9741	19.4448	19.9938	18.3322	19.7425	19.0746	18.8053	19.3814	19.3907	19.6066	19.2921	19.4931	19.1229	19.2971	19.2938	19.394	19.5314	19.22	19.1158
4502	TG(18:1_18:3_24:1)	pos	20.9236	20.3322	18.9281	20.8229	19.6788	20.1934	19.7703	19.5519	19.8497	20.3253	20.3762	20.5434	19.4713	21.4245	18.1437	19.1861	21.0985	19.5315	19.1963	19.4365	19.8158	20.6412	19.8379	19.2334	19.4541	20.091	19.117	19.7881	20.7122	18.6937	19.4643	19.8802	19.7214	19.5601	20.7598	20.747	19.1876	20.5036	20.1823	20.0282	19.6146	18.4568	19.0222	20.259	18.7105	20.8454	19.3564
3578	LPC(19:1/0:0)	pos	19.9768	20.1142	19.6945	19.7785	19.8427	20.341	19.5664	19.9178	19.7226	20.1996	19.6683	19.8337	20.3519	19.7852	19.8371	19.6616	19.9518	19.2508	19.7274	19.9429	19.565	19.9748	20.4861	19.7454	19.8083	19.7179	19.2748	20.2611	19.7673	19.9538	20.3704	19.1729	20.4478	20.1575	19.4298	19.51	20.2982	20.139	19.3552	19.6782	19.3791	20.3534	19.8046	19.9897	19.6412	20.1714	19.379
4062	PC(o-18:0/22:6)	pos	21.3043	21.1972	21.2132	21.0842	21.1271	21.1563	21.148	20.7682	20.7106	21.3784	20.4754	20.8204	21.0714	20.7371	21.1468	21.0092	20.2676	20.8348	20.5823	20.5069	20.644	20.8572	20.933	21.0447	21.0316	21.1134	20.9717	20.6971	20.5064	21.2322	20.7478	20.4744	20.8202	20.8365	20.6681	20.7757	20.7399	20.7882	20.7433	20.5197	20.8166	20.9987	20.923	20.7409	21.1086	20.3699	20.66
4451	TG(18:0/18:1/20:1)	pos	23.114	23.3889	22.096	22.9109	22.7572	21.841	22.6605	22.8512	22.8058	21.2779	22.8548	22.6329	22.6392	22.8876	21.5993	22.7018	22.8738	20.6317	21.7043	21.511	22.9134	22.044	22.3068	21.6092	22.33	21.3385	22.5251	22.2824	22.5118	21.096	21.5084	22.7293	21.6642	22.0172	21.6599	21.1935	21.7254	22.1085	21.1614	21.8201	21.3482	21.2745	22.493	22.0905	22.3356	21.9114	21.1348
4243	PC(o-22:0/22:6)	pos	19.0387	18.6267	19.0305	18.9851	18.4463	18.977	18.9556	18.5133	18.1551	19.4846	18.0691	18.2466	18.6638	18.985	18.9419	19.3605	18.3058	18.6462	18.6175	17.9753	18.4431	18.2732	19.1789	18.7778	18.6971	19.3562	19.0995	18.2832	18.3128	18.8667	18.7084	18.2578	18.8759	18.7091	18.7928	18.9457	18.6393	18.6996	18.8761	18.69	18.3232	18.7645	18.9865	18.9543	18.7874	18.8683	18.7587
4038	PC(19:0/22:6)	pos	20.8285	20.8688	20.8317	20.5556	20.558	20.0907	20.6984	20.6236	20.4575	20.5917	20.0463	20.6052	20.3327	20.8288	20.2202	20.6118	20.482	20.1453	20.0882	20.3546	19.6916	20.3856	20.4143	20.2973	20.3688	20.3132	20.308	21.1981	20.6696	20.451	20.3279	20.1549	20.0884	20.246	20.5428	20.2282	20.3024	20.0833	20.5921	19.8093	20.0987	19.9589	20.6907	19.7669	20.434	20.0779	20.1398
4442	TG(16:0/18:1/20:2)	pos	25.4233	25.2056	24.1161	25.2406	24.9029	24.1998	24.9781	24.918	24.8769	24.3118	25.038	25.3821	24.8438	25.3613	23.4027	24.5001	25.4369	23.8774	24.0089	24.379	25.1126	24.7976	24.7521	24.4736	24.5901	24.6261	24.8289	24.81	25.1833	24.0361	24.0968	25.0174	23.9558	24.5185	24.8902	24.7466	24.0574	25.1812	24.619	24.735	24.432	23.4762	24.8349	24.617	24.3537	24.5594	24.2222
217	PC(20:0/18:1)	neg	19.0355	18.8905	19.0016	19.0097	18.6043	18.6972	19.0651	19.0958	18.535	18.6546	18.9657	18.2097	18.2237	18.7374	17.9329	18.1765	17.5141	18.0868	18.47	17.8357	18.0264	17.9788	18.4602	17.7159	18.1422	18.0374	18.0939	18.8369	18.3173	17.7918	18.0797	18.2863	18.1022	17.9183	17.742	18.0939	18.2394	17.5197	17.6374	17.4247	17.4122	18.0084	18.3907	17.9931	17.9043	18.0438	17.5356
3500	LPC(0:0/18:2) [M+H]+	pos	27.1041	27.3705	27.2413	27.1023	27.1318	27.5262	27.285	27.1812	27.2135	27.6491	26.7331	27.4154	27.0897	27.2027	27.2106	27.0476	27.4512	26.7079	26.9636	27.5864	27.0878	27.1704	27.547	26.9281	26.8961	26.8124	26.835	27.3198	27.335	26.6942	26.815	26.9863	27.1724	26.9746	27.2135	26.7238	27.3237	26.9678	26.8523	26.6337	26.7837	26.8494	26.9835	26.5739	26.9384	26.8205	26.6644
4357	TG(18:1/18:2/22:6)	pos	29.0341	28.4319	28.1032	28.4284	28.2822	27.3375	28.246	28.3775	28.0679	27.247	28.2119	28.4026	27.7983	28.686	27.4687	28.2817	28.536	26.8321	27.5596	27.606	28.2286	27.3122	27.759	27.4383	27.9799	27.5761	28.1605	27.9746	28.1228	26.7823	27.0886	28.1937	27.4355	27.5579	28.0898	27.4969	27.3941	27.8729	27.3591	27.5983	26.9517	26.7155	28.1018	27.9219	27.6633	27.394	26.5272
4455	TG(18:0/18:1/22:5)	pos	21.2574	21.3032	20.1271	21.2991	20.452	20.1511	21.1138	20.7438	20.5307	20.2636	21.0034	21.0098	20.1663	21.421	19.248	20.1367	21.1879	19.8099	19.8608	19.6983	20.6722	20.5831	20.2151	19.9567	20.1764	20.5015	20.3995	20.6237	20.9602	19.8661	19.4778	21.0026	20.1241	20.4353	20.8506	21.0918	19.5943	20.6046	20.2578	20.7212	20.0229	19.2373	20.0028	20.3072	19.9083	20.6238	19.387
4466	TG(14:0/16:0/18:0)	pos	24.9277	24.8546	24.3082	25.5401	24.8791	23.8392	24.2466	25.2058	24.8372	24.5455	25.2128	25.4855	24.1248	24.4901	23.5809	24.0329	23.9591	23.1556	24.3154	23.8459	24.4409	23.7497	24.6008	23.5961	23.8077	24.2228	24.2529	23.9501	24.3357	23.3925	23.7745	24.2452	24.0353	23.4971	24.0405	24.2055	23.5145	24.276	23.5367	23.1877	23.7715	23.2347	24.6158	24.4644	24.3833	24.4432	23.5463
153	LPE(0:0/18:1)	neg	19.8075	19.3895	19.7472	18.508	19.1945	20.0098	19.3444	19.4426	19.2139	19.9528	19.1928	19.363	19.9462	19.4347	19.7004	19.2099	18.972	18.7238	18.9568	18.7347	19.1364	18.6904	19.5635	19.0096	18.2433	18.8351	18.3569	19.7375	19.3371	18.8164	19.5926	18.2064	19.6189	18.6893	18.3881	18.0608	19.2576	18.2365	17.8083	19.1783	17.3801	19.2385	19.4663	19.0578	19.4021	19.223	18.6273
222	LPC(17:0/0:0)	neg	21.2111	21.13	21.2472	20.9109	21.025	21.2466	21.1238	21.2402	20.958	21.5315	21.0426	21.2553	21.2414	21.2644	21.3347	21.1769	21.0511	21.1654	20.9398	21.44	20.5256	20.9522	21.394	20.9602	20.8234	21.039	20.7632	21.5281	20.9863	20.9865	21.325	20.5652	21.5832	20.8772	21.3685	20.8286	21.2424	20.9889	20.9494	21.0863	20.8729	21.2427	20.9737	21.0904	20.8243	21.4637	21.0049
4465	TG(14:0/16:0/18:0)	pos	22.0337	22.3822	21.5379	22.9097	22.3638	21.1442	21.7534	22.7067	22.4306	22.1115	22.6193	23.0574	21.8561	21.9092	20.7938	21.6532	21.5096	20.5741	21.6659	21.4837	22.2142	21.4134	22.1752	21.4201	21.5551	21.6556	21.8274	21.5225	21.8173	21.0502	21.4264	21.9507	21.4496	21.3599	21.62	21.7518	21.25	21.8251	21.2536	20.7769	21.2858	20.7931	22.1831	21.8108	22.0438	22.0215	21.1858
4461	TG(16:0_18:1_20:2)	pos	25.4233	25.2056	24.1161	25.2406	24.9029	24.1998	24.9781	24.918	24.8769	24.3118	25.038	25.3821	24.8438	25.3613	23.4027	24.5001	25.4369	23.8774	24.0089	24.379	25.1126	24.7976	24.7521	24.4736	24.5901	24.6261	24.8289	24.81	25.1833	24.0361	24.0968	25.0174	23.9558	24.5185	24.8902	24.7466	24.0574	25.1812	24.619	24.735	24.432	23.4762	24.8349	24.617	24.3537	24.5594	24.2222
3707	DG(18:1/20:4)	pos	17.2761	18.2331	17.3262	16.9144	19.6145	17.5943	18.2604	17.6535	19.5952	17.265	17.3374	19.7044	19.4717	17.5819	17.5497	18.4905	19.4818	17.6503	17.2107	18.5483	19.458	19.5463	18.621	19.5971	19.362	17.9283	18.7056	18.4898	19.0286	19.1807	18.8567	18.8056	17.8392	19.6216	18.0696	17.9863	19.3454	19.2184	18.9944	18.3575	19.465	18.2636	19.2742	17.5431	19.6072	17.7749	19.4622
4529	TG(16:0_18:0_18:0)	pos	19.224	20.1313	17.803	20.0976	20.4095	18.0348	18.9198	20.2074	20.1976	19.2643	19.8199	21.6024	19.5205	19.8816	17.2654	18.5053	19.4201	18.2893	18.8407	18.9549	19.4875	18.8396	19.8189	18.7369	18.0572	18.3693	17.9824	19.5346	20.3395	17.7403	18.5514	19.5586	18.3819	18.689	18.7823	19.2159	17.8953	19.8709	18.347	18.0239	18.6755	17.9439	19.5035	18.6019	19.5888	18.9454	18.4379
3577	LPE(p-18:1)	pos	16.5814	16.6071	16.5512	16.3822	17.0825	16.0698	17.0444	16.6038	16.9656	16.3437	15.9622	17.1429	17.0325	16.4863	15.4765	16.9718	17.071	15.6707	16.0302	16.3739	17.0214	16.9649	16.8077	16.2818	17.0336	16.5048	16.4686	16.8527	16.5593	16.4697	16.4994	16.6223	16.2911	16.7766	16.4101	16.3302	16.6175	16.7279	16.4079	16.2113	16.1093	16.3428	17.0531	15.9802	16.8929	16.0995	16.3659
3584	LPC(0:0/20:1) [M+H]+	pos	20.3219	20.4134	20.0419	20.1593	20.256	20.7591	20.0076	20.2555	20.1048	20.4822	20.2574	20.5055	20.105	20.6415	20.047	20.168	20.4364	19.9338	20.0458	20.5882	20.0062	20.4639	20.74	19.9207	20.2128	19.8778	19.6626	20.5791	20.2625	20.0958	20.6896	19.6625	20.5121	20.3877	20.1741	20.0151	20.5471	20.5534	19.9426	20.2566	19.9937	20.7136	20.0925	20.3401	20.1438	20.5017	19.9953
3484	LPC(22:6/0:0) [M+Na]+	pos	25.9503	26.1396	26.0899	25.6507	25.8386	25.8607	26.0275	25.9652	25.7886	25.9354	25.1341	25.9359	25.4733	25.9883	26.0255	25.7521	26.0052	25.2348	25.4285	26.0329	25.5215	25.9559	26.1123	25.7647	25.8689	25.6979	25.4676	25.5869	25.8287	25.2373	25.2093	25.7933	25.6601	25.7648	25.912	25.4102	25.82	25.6229	25.6837	25.3596	25.3444	25.4457	25.6208	25.4836	25.7479	25.2246	25.0549
4415	TG(16:0/18:1/18:2)	pos	31.3006	30.9587	30.4323	30.8145	30.4582	29.9472	30.7934	30.8324	30.5172	29.7624	30.919	30.9146	29.8777	31.2209	30.1103	30.7995	30.8684	29.536	29.9776	29.3737	30.6833	30.0296	30.1751	29.7794	30.1376	30.0007	30.6804	30.4777	30.7363	29.432	29.5036	30.8197	29.758	30.0499	30.3904	29.9096	29.6117	30.3446	29.914	30.2653	29.6924	29.4056	30.6426	30.4132	30.4897	30.1886	29.5385
4462	TG(18:0_18:1_18:2)	pos	28.3933	27.8704	26.9608	28.1358	27.0341	26.9133	27.4597	27.5394	27.0291	26.9155	27.7755	27.6313	26.9524	28.1825	26.1556	27.064	27.88	26.3822	26.6977	26.6641	27.443	26.9799	27.1589	26.6646	26.8378	27.2175	27.2665	27.2269	27.5263	26.1739	26.4357	27.3865	26.7597	26.6194	27.4847	27.3059	26.2044	27.5432	26.9483	27.2188	26.4552	25.8702	27.0467	27.4047	26.6033	27.1659	26.1799
4389	TG(16:1/18:1/18:2)	pos	26.9615	26.5351	26.9264	26.7656	26.6783	26.2891	26.9392	26.7735	26.657	26.45	26.8364	27.0014	26.5469	27.0996	26.7994	26.9537	26.881	26.6419	26.5472	26.7581	26.7179	26.5952	26.5566	26.6179	26.851	26.667	26.8272	26.823	26.9229	26.3159	26.4566	27.0069	26.2994	26.5674	27.0157	26.6023	26.3162	26.7344	26.8641	26.9714	26.7316	26.2081	26.8495	26.7713	26.773	26.7169	26.3394
4301	TG(18:1/18:4/20:5)	pos	21.4361	21.2782	20.3692	21.2947	21.0811	19.7301	21.1749	21.2676	20.941	20.3509	21.3286	20.2967	20.6358	19.9893	20.0772	20.837	19.8861	19.3423	20.4324	18.8664	20.6739	19.6625	20.1032	20.5321	21.3268	20.7245	21.2144	20.2859	20.2727	20.5886	20.1271	20.9695	19.7606	20.4624	19.9725	19.8626	20.2585	19.6621	19.6303	19.5014	19.4902	19.8686	21.1153	20.5526	20.8884	19.6357	19.6323
4257	TG(12:1/18:2/20:4)	pos	18.3758	18.6047	18.2479	18.1187	18.3444	17.4379	19.1413	18.5931	18.552	18.7247	18.0328	17.6711	17.9141	17.8411	18.578	19.6077	17.002	17.9359	17.4549	16.3806	17.9955	17.2565	18.2215	19.25	19.4684	19.4477	20.2354	17.515	17.5885	19.1138	18.4749	18.0149	17.8593	18.3312	17.4382	18.0122	17.8044	17.8006	17.9871	17.7558	17.6807	17.6367	20.3709	18.6042	19.6702	17.3051	18.8986
54	PE(18:0/18:2)	neg	23.7599	23.7421	23.6458	23.8952	23.4352	23.1502	23.8547	23.8247	23.5319	23.4138	23.7911	23.3397	23.5692	23.6278	22.9192	23.185	23.2383	23.3816	23.1148	22.7867	23.3916	22.8724	23.2083	22.7527	22.8373	23.0557	23.1044	23.6992	23.4937	22.8002	22.734	23.2003	23.2366	22.6626	23.066	23.2015	22.6919	22.8992	23.0884	23.0267	22.9924	22.545	23.2353	22.6395	22.9539	23.0285	22.898
4354	TG(18:1/18:2/22:6)	pos	26.0521	25.5517	25.4137	25.5923	25.7124	24.8331	25.5388	25.5692	25.5067	24.8841	25.4627	25.7028	25.4779	25.8416	24.9585	25.6129	25.8238	24.5497	25.0521	25.2348	25.6305	25.1489	25.3261	25.1673	25.4235	25.0932	25.5351	25.5032	25.5175	24.6604	24.8178	25.5376	24.936	25.2741	25.4745	25.0824	25.1665	25.452	25.0806	25.1808	24.8488	24.5027	25.5562	25.3168	25.2243	24.9112	24.4924
3937	LPC(26:0/0:0) [M+H]+	pos	20.719	20.5827	20.7128	20.7235	20.6052	20.6018	20.8419	20.6108	20.6411	20.8511	20.6065	20.7644	20.6731	20.8544	20.4426	20.9834	20.5958	20.6675	20.5218	20.3379	20.6183	20.7403	20.5294	20.7211	20.5833	20.892	20.6319	20.6469	20.5294	20.5164	20.8073	20.611	20.7044	20.6387	20.6618	20.7013	20.6889	20.6598	20.7421	20.6464	20.5311	20.7414	20.6526	20.5675	20.5439	20.7159	20.5144
3624	LPC(0:0/22:0)	pos	19.4154	19.477	19.4976	19.456	19.4809	19.0238	19.4981	19.3887	19.2223	19.4369	19.2183	19.2978	19.248	19.3652	19.1264	19.4874	19.0903	19.1996	19.1094	19.1416	19.1181	19.0153	19.1401	19.1684	19.4147	19.2728	19.3555	19.0843	18.9742	19.2192	19.1609	19.1125	18.806	19.021	19.2851	18.9638	19.2576	19.1765	19.1864	18.9507	18.9818	19.0297	19.298	18.9914	19.2499	18.9654	18.9768
4345	TG(16:1/18:1/18:3)	pos	25.1749	24.6344	24.2829	24.4848	24.328	23.6822	24.3102	24.744	24.3878	23.5877	24.7069	25.3832	24.1201	25.6951	24.4215	24.6259	25.0392	24.3287	23.8218	24.5159	24.5403	24.4174	24.1189	24.0912	24.2985	24.22	24.5294	24.7765	24.7603	23.6138	23.8193	24.8055	23.4369	23.9701	24.9846	24.3298	23.3975	24.8106	24.4676	25.0218	24.4386	23.1872	24.7433	24.4019	24.4544	24.4562	24.6474
3804	PE(16:0/22:6)	pos	26.1308	26.3344	26.1063	25.8611	26.3718	25.1526	26.6259	26.3578	26.2196	25.6784	26.0914	26.2344	26.0593	25.8278	25.9682	26.5891	25.7791	25.4922	25.2226	25.1955	26.3043	25.7465	25.3294	26.1251	26.2464	25.498	26.0685	26.2866	26.2039	26.0264	25.912	25.8458	25.4815	25.5675	25.2799	25.3097	25.6247	25.6943	25.7216	25.6223	25.8579	25.5252	26.5909	25.0492	26.5004	25.1508	25.8017
4313	TG(14:0/18:2/18:3)	pos	23.8133	23.0803	22.8371	23.4373	22.6235	21.7216	23.2342	23.2666	22.55	22.0667	23.1457	22.7961	22.1728	23.1828	22.8079	23.1623	22.5118	21.5302	22.0334	21.2623	22.6298	21.3585	22.0242	22.2749	22.8067	22.6422	23.2586	22.1751	22.3885	21.7247	21.6937	22.8134	21.4834	21.7576	22.2742	21.6426	21.184	21.8469	21.7119	22.023	21.4414	21.1922	23.5765	22.4893	23.0269	22.0149	22.1825
4456	TG(16:0/16:1/18:0)	pos	26.0353	25.7	24.7868	25.8062	25.2546	24.5426	25.4841	25.6259	25.2824	24.673	25.578	25.1627	24.925	25.3414	24.3793	25.3379	25.0764	23.6743	24.6665	24.3156	25.359	24.6316	25.0838	24.5612	25.1674	24.95	25.5566	24.839	25.0205	24.4659	24.6317	25.3134	24.6029	24.6192	24.5357	24.5495	24.4354	25.0576	24.2484	24.4901	24.3954	24.0606	25.4468	25.1737	25.2782	24.6981	24.2531
4363	TG(16:1/18:1/18:3)	pos	24.972	24.5243	24.7487	24.6957	24.48	23.9237	24.9968	24.7373	24.5735	24.0634	24.7453	25.2094	24.3685	25.2125	24.7778	25.1001	24.6671	24.3484	24.2233	24.2101	24.7024	24.1681	24.0417	24.3372	24.6893	24.495	25.1095	24.5334	24.7715	24.1666	23.9803	24.9256	23.5743	24.203	24.993	24.112	23.6436	24.3052	24.6403	24.7536	24.4742	23.6977	25.1776	24.3597	25.0031	24.2685	24.5847
186	PC(o-16:0/18:2)	neg	21.3727	21.2664	21.2032	21.5173	21.1821	21.1653	21.3749	21.1234	21.0067	21.0283	20.9548	20.9247	21.1527	20.9182	20.6161	20.7396	20.6805	20.9076	20.9262	20.788	20.7896	20.5715	20.5832	20.5827	20.5716	20.8743	20.7879	21.1094	20.6433	20.6221	20.2669	20.6839	20.5707	20.4163	20.6574	20.6592	20.4075	20.3154	20.4673	20.5534	20.5769	20.5107	20.5762	20.2157	20.5245	20.2029	20.3706
18	PE(16:0/22:6)	neg	25.1952	25.0405	25.3376	24.7977	24.7034	24.4232	25.3098	25.283	24.8146	24.6366	25.2571	24.7547	24.78	24.8725	25.1626	25.2722	24.4441	24.6489	24.355	24.0305	24.8825	24.2975	24.6604	24.6848	24.8917	24.4698	24.6764	25.0179	24.6836	24.6373	24.6386	24.3644	24.7623	24.2223	24.2497	24.3331	24.2303	24.2303	24.3444	24.4526	24.2373	24.4773	25.0736	24.4366	25.018	24.2325	24.369
4097	PC(19:0/18:2)	pos	21.8853	22.2939	21.8732	22.0221	21.84	21.814	22.3466	21.852	21.7208	22.0043	21.8704	22.0366	21.5565	22.0472	21.5307	22.0794	22.285	21.8019	22.0049	22.3578	21.051	22.0288	22.1288	21.5115	21.9945	21.8183	21.6766	22.9327	22.5029	22.127	22.2126	21.7641	21.8236	21.4212	22.1378	21.8976	21.7533	22.1663	22.3056	21.7096	21.468	21.6685	21.9311	21.4156	21.7053	22.0347	21.6415
4361	TG(18:0/20:5/22:6)	pos	22.2368	21.8979	21.0307	21.9695	21.3273	20.3784	21.418	21.5391	21.1511	20.505	21.5921	21.0265	20.7749	21.1419	19.8543	21.0871	20.5128	19.6589	20.445	19.6797	20.8863	19.9661	20.7249	20.6848	21.3166	20.7715	21.571	20.9179	20.6334	20.5009	20.2651	21.0924	20.2785	20.5548	20.6453	20.5735	20.6669	20.203	19.8574	20.2005	19.7326	20.0923	21.2493	21.1733	20.6553	20.1705	18.906
3534	LPC(24:6/0:0) [M+H]+	pos	19.8408	20.0125	19.8304	19.8583	19.9334	19.0143	19.8678	20.0424	19.9001	19.1939	19.3044	19.4275	19.7132	19.3282	18.8124	19.0387	19.5201	18.0805	19.5028	19.2888	19.8225	19.1093	19.6832	18.9939	19.3849	18.9126	18.7824	19.5907	19.6443	18.5767	18.7655	19.5564	18.9509	19.2146	18.7008	18.4985	19.3007	18.748	18.3336	18.2476	18.4938	18.7832	19.0527	18.5959	18.937	18.4024	18.0361
4312	TG(16:1/16:2/18:2)	pos	21.6084	21.1052	20.9214	21.3941	20.9365	19.6853	21.4204	21.3193	20.7285	20.32	21.1763	20.987	20.5218	21.3071	20.7711	21.3673	20.9142	19.9031	20.3201	19.6936	21.0635	19.9617	20.4367	20.7413	21.0371	20.8403	21.4556	20.3937	20.6467	20.2828	20.29	21.0747	19.4434	20.326	20.5246	19.7544	19.6091	20.2712	20.2607	20.4141	20.0403	19.6688	21.7819	20.5253	21.3136	20.1557	20.8572
3657	PC(16:1/22:6)	pos	22.3104	22.2718	21.4655	21.6307	21.5836	22.2634	21.0755	21.9073	21.2349	21.4604	21.9994	21.5828	21.1154	21.7142	22.1113	21.9083	21.15	22.1321	21.0797	21.299	21.2012	21.2412	21.5767	21.2495	21.4412	21.7502	21.1827	21.1877	20.878	21.9223	22.1754	20.8275	21.8999	20.7295	20.6719	21.4707	21.407	21.2787	21.2007	21.7569	21.4957	21.8361	21.3965	21.4292	22.0147	21.6417	21.4495
4380	TG(16:0/16:1/18:2)	pos	29.3656	28.9091	27.8223	28.958	27.9503	27.4682	28.421	28.8498	28.0467	27.1414	28.9515	28.3161	27.4501	28.86	28.0323	28.2498	28.097	26.7483	27.6739	27.3434	28.1465	26.9994	27.6226	27.2239	28.2268	27.7021	28.4487	27.5251	27.8454	27.0087	27.1565	28.3584	27.1477	27.2005	27.4748	27.1754	26.6658	27.3849	26.8825	27.4396	26.8595	26.7438	28.2859	28.0452	28.3567	27.772	27.0368
4525	TG(16:0/18:0/18:0)	pos	22.8354	22.8872	21.4643	23.4687	22.51	21.3964	21.7072	23.0805	22.4166	22.3774	22.9398	23.69	21.6887	22.9418	21.1086	21.3327	21.9239	21.2072	22.235	21.5975	21.8964	21.1574	22.3995	20.9844	20.5056	21.4717	20.4347	22.0762	22.7936	20.2522	21.2196	22.0816	21.6276	21.0918	21.6883	22.2065	20.5459	22.4197	21.0755	20.7175	21.0098	20.8212	21.9613	21.9383	21.9661	22.0703	20.6825
4439	TG(18:2/20:0/22:6)	pos	19.5073	19.3743	18.1196	19.3559	19.4553	17.8204	19.5042	19.0398	19.3225	18.3307	18.9791	19.8424	19.0082	19.4154	16.9005	18.3223	19.7304	17.3874	18.2262	18.4006	19.037	18.8764	18.6152	18.1667	18.7212	18.3622	18.7232	18.6599	19.4508	17.9914	17.7375	19.3973	17.8084	18.3922	19.1811	18.3743	18.3019	18.412	18.4681	18.5077	18.3338	16.9263	18.4519	18.1864	18.097	18.4231	17.5481
4269	TG(14:2/18:2/20:4)	pos	19.131	19.7884	18.9551	19.2446	19.3937	18.2629	20.0649	19.6808	19.1479	20.4861	19.5532	19.0295	18.8843	18.7215	19.4234	20.5637	18.344	19.4766	18.4714	17.9331	19.0439	18.3492	19.3748	20.3655	20.7457	20.859	21.508	18.7981	18.827	20.6971	19.8996	19.1586	19.3052	19.8853	18.9802	19.5847	19.6299	18.9334	19.4845	18.8829	18.969	19.1154	21.5553	19.468	20.7399	18.3235	20.4801
3855	PC(22:5/18:1) [M+Na]+	pos	21.9752	21.9604	21.327	21.6091	21.1907	21.5014	21.1774	21.7416	20.7106	21.1226	21.5472	20.8002	20.9537	21.5969	20.3902	21.2644	20.6413	21.2021	20.7124	20.4703	20.899	20.9565	21.2921	20.7116	21.2635	20.9217	20.4548	21.2714	20.8947	20.9659	21.2956	20.6816	21.1931	20.6693	20.7119	21.1335	20.9676	21.2701	20.6666	21.0869	20.6226	21.3533	20.8239	21.0385	20.9975	21.1577	20.2308
3994	PC(40:4)	pos	22.2426	22.2747	22.155	22.2911	22.2892	21.7065	22.2441	21.9056	22.2974	21.667	21.9844	22.0516	22.2053	21.9053	21.3424	21.6471	21.834	21.497	21.7539	22.0312	21.9663	21.6325	21.5292	21.5791	21.4392	21.7099	21.4676	21.4959	21.7923	21.2259	20.9844	21.4374	21.3398	20.8463	21.8117	21.2579	21.111	20.9271	20.0495	21.0962	21.3256	21.1151	21.4705	20.9642	21.0511	20.2623	21.1021
118	LPC(22:5/0:0) DB	neg	22.4339	22.5685	22.0701	22.3915	22.1928	21.7322	21.9948	22.5471	21.9316	21.5689	22.1743	21.7714	21.7079	21.9446	21.2221	21.0053	21.7124	20.9556	21.7826	21.5621	21.8208	21.3091	21.865	21.2572	21.6081	21.2036	20.9735	21.9474	21.8294	21.0741	21.1045	21.8648	21.3588	21.3211	21.2107	21.1569	21.461	21.0647	20.7166	20.8594	20.9864	21.5044	21.2263	21.0505	21.2926	21.2885	20.6972
3603	LPE(p-18:0)	pos	19.1887	19.0763	18.8867	19.1584	19.8318	18.1823	19.5456	19.0856	19.3833	18.8127	18.6416	19.7297	19.5193	19.0694	17.9247	19.1514	19.4578	17.8923	18.4975	18.9099	19.4925	19.412	18.8939	18.7142	19.5051	19.0493	18.9509	19.2895	19.05	18.9562	18.5854	19.1972	18.5071	19.0268	19.0004	18.7722	18.8236	19.1615	19.0188	18.4236	18.4403	18.5471	19.7376	18.2838	19.3966	18.5333	18.8062
4116	PC(19:0/20:3)	pos	19.1381	18.8423	18.8946	18.9996	18.7151	19.4055	18.4185	18.6545	18.7215	18.8704	18.9394	19.3499	18.6512	19.5647	18.9764	18.8409	19.0622	18.9711	18.7445	19.0823	18.2071	19.0133	18.9694	18.6144	18.63	18.8113	18.1795	19.269	19.1659	18.7625	19.1355	18.6367	19.242	18.563	19.2707	18.8872	18.786	19.0379	19.0438	18.4153	18.7538	18.7308	18.6214	18.7421	18.8893	19.1669	18.6375
4027	PC(18:2/20:1)	pos	26.1555	25.8211	25.787	25.971	25.7901	26.1521	25.5537	25.6766	25.5973	25.7324	25.7242	26.1004	25.5072	26.2749	25.7069	25.5885	25.8301	25.9339	25.2201	25.6463	25.4207	25.9534	25.7803	25.0373	25.6332	25.6137	25.0832	26.159	25.4527	25.4193	25.818	24.9637	25.7175	25.4335	25.5378	25.7292	25.5512	25.8755	25.7339	25.7996	25.5679	25.6855	25.402	25.6743	25.6126	25.6917	25.3794
201	PC(18:2/18:2)	neg	24.5929	24.2738	24.3713	24.4122	24.2149	24.353	24.1652	24.1663	24.0466	24.458	23.9881	24.7722	24.41	24.6018	24.0466	24.0953	24.4936	24.7164	24.1571	24.5983	23.8701	23.9594	24.0483	23.689	23.6574	23.9644	23.8864	24.4217	24.2098	23.6276	23.9986	23.7784	24.0668	23.7548	24.7936	24.211	23.9032	24.1037	24.2993	24.2178	24.1423	23.8564	24.0215	23.7978	23.7703	24.0627	24.1722
3921	PC(17:0/18:2)	pos	22.59	22.1557	22.3726	22.274	22.0828	22.6411	21.7615	22.0464	22.3749	22.1968	21.8046	22.711	22.2765	22.5517	22.2232	22.0051	22.5823	22.0531	21.5355	22.27	21.9279	22.5868	22.3811	21.8892	21.7707	21.9299	21.4264	22.1611	22.1371	21.8301	22.2334	21.4501	22.5404	22.2562	21.8639	22.1945	22.2098	22.5564	21.9918	21.7964	22.0406	21.9688	21.9475	22.1543	22.1461	22.2166	22.1636
3564	LPC(24:5/0:0) [M+H]+	pos	18.3141	18.6142	18.5145	18.1751	18.4998	18.1368	18.4464	18.7328	18.4099	18.6863	18.0308	18.2502	18.3051	18.2705	17.9053	17.9863	18.3215	17.4034	18.2064	18.206	18.3128	18.3268	18.8107	18.0591	18.2431	17.8177	17.855	18.6791	18.5994	17.8715	18.0885	18.0881	18.3995	18.1329	18.0905	17.7678	18.5566	18.1267	17.3819	17.4556	17.5444	18.1657	18.0683	17.8686	18.0638	17.8708	17.3105
4022	PC(p-38:4)	pos	22.6433	22.3099	22.0901	22.6605	21.4242	21.7158	22.1679	21.9499	21.4839	21.756	22.0016	21.277	21.8858	21.785	21.4705	21.3218	21.1277	21.3031	21.7961	21.1148	21.4593	20.9619	21.1114	20.9403	21.0466	21.5646	21.2001	21.3057	21.1891	20.8877	20.7395	21.2141	20.9206	20.86	21.1448	21.1365	20.7224	20.4994	20.901	20.8068	20.5022	21.0063	21.004	20.848	21.0227	20.3729	20.4724
4537	CE(18:1) 2	pos	23.8186	24.0132	22.9855	23.9096	24.5552	23.506	24.1606	23.728	24.4049	23.6018	23.8753	24.5969	23.3739	23.5924	22.9681	24.2573	24.2581	22.8606	23.1842	23.3959	24.0237	24.2821	23.9948	23.5055	24.2603	24.3528	24.3795	24.2526	23.9739	23.7664	23.8228	24.3369	23.4288	24.4539	23.7927	24.2295	23.7593	24.614	24.1395	23.6615	23.4609	23.8242	24.767	24.1706	24.306	23.6428	23.2632
3878	SM(d18:1/17:0) [M+H]+	pos	18.5651	17.4125	19.2879	19.3025	16.8568	19.1365	18.3243	18.3679	15.8275	18.5655	17.5875	16.5435	15.4439	18.2669	19.5179	17.7613	17.7236	18.3057	18.9685	17.3301	14.7791	17.0158	18.007	18.0282	18.2981	19.134	17.2676	18.2133	16.2505	17.2255	18.0912	17.5036	19.3543	18.1562	17.9054	18.2756	16.8388	17.9436	17.7792	18.4017	16.9345	18.8018	18.2234	19.1009	17.5041	18.4043	17.4365
219	LPE(20:3/0:0)	neg	18.5849	18.6591	18.4074	18.1142	18.003	18.7385	18.2524	18.7768	17.8457	18.4302	18.4135	18.3099	18.4502	18.6404	18.53	18.1689	17.8169	17.8521	17.9664	18.2444	18.1703	17.3049	18.8417	17.8971	17.3105	17.3635	17.1327	18.5589	18.6633	17.6827	18.2619	17.7347	18.7355	17.2667	17.7332	17.1306	18.0571	17.4729	17.4075	18.1125	17.559	18.3111	17.7309	17.531	17.865	18.5028	17.5392
3743	PC(36:4)	pos	28.3052	27.7145	28.112	28.2041	28.0228	27.9629	27.957	27.8747	27.8442	28.037	27.6867	28.5062	28.2299	28.2096	27.7014	27.5715	28.2	28.3274	27.7406	28.263	27.5019	27.5214	27.7502	27.4068	27.3492	27.5289	27.4244	28.0846	27.879	27.3075	27.4895	27.428	27.6735	27.3282	28.3699	27.651	27.5452	27.7329	27.8659	27.8241	27.6721	27.3687	27.6754	27.3526	27.1908	27.5217	27.551
4325	TG(18:2/18:3/20:4)	pos	23.9642	23.849	23.0057	23.8081	23.4218	22.0628	23.4516	23.7668	23.341	22.1565	23.4946	23.2531	22.9952	23.1705	22.3064	23.3462	22.902	21.6913	22.5599	22.1537	23.2697	22.0309	22.5836	22.7626	23.4508	22.6305	23.4999	22.4178	22.7308	22.3842	21.8691	23.2088	22.007	22.5588	22.6744	22.0409	22.2556	22.1834	22.0521	22.2905	22.0056	21.7875	23.2174	22.7757	23.128	22.1514	21.731
4347	TG(16:0/16:2/18:2)	pos	23.577	23.2642	22.6136	23.3462	22.6854	22.0122	23.2656	23.3817	22.8358	22.3084	23.3491	22.5961	22.4207	23.1773	22.8746	23.2549	22.3465	22.0351	22.2685	22.2699	22.9074	22.0124	22.4226	22.5524	23.1134	22.7517	23.5614	22.2963	22.7048	22.3253	22.0627	23.1063	21.7135	22.3093	22.6237	22.1135	21.5456	22.3153	22.2092	22.5227	22.2957	21.6615	23.4815	22.8001	23.3245	22.3119	22.6122
3532	LPE(20:3/0:0) [M+H]+	pos	18.3413	18.8684	18.2074	18.2588	18.3525	18.5382	18.3648	18.6987	18.3786	18.4951	18.5245	18.4841	18.7527	18.6479	18.2856	18.2039	18.3779	18.0098	18.1145	18.6491	18.6429	17.8183	19.0988	18.0459	17.6926	17.331	17.4759	18.6407	18.8985	18.0296	18.2844	17.9827	18.5855	17.7066	17.8877	17.5581	18.5752	17.8821	17.6661	18.2805	18.2706	18.3477	17.9205	17.2076	17.9446	18.5565	18.0974
4309	TG(18:1/18:3/18:4)	pos	23.9277	23.8126	23.0163	23.83	23.2654	21.9708	23.5321	23.8167	23.3086	22.085	23.6034	22.9017	22.8367	23.0077	22.2727	23.0034	22.6893	21.5453	22.606	21.4444	23.0986	21.9617	22.664	22.6445	23.1061	22.6389	23.1512	22.4342	22.8221	22.1729	22.0757	23.1908	21.9521	22.5379	22.2517	21.865	22.2349	22.2227	21.74	21.9887	21.7395	21.7203	23.1059	22.7728	22.9464	22.2681	21.5518
4244	SM(d18:1/24:0)	pos	23.7272	23.5911	24.4996	23.859	23.3482	23.7752	24.1872	23.5048	23.389	24.4104	23.4929	22.8992	23.2663	23.1372	23.8618	23.8799	22.2782	23.403	23.6748	22.5153	22.7994	22.5726	23.6186	23.5515	23.9846	23.9142	23.8072	24.0251	23.1013	23.4734	23.3128	23.4219	23.5352	23.1635	22.7538	23.2831	23.854	22.653	22.6592	22.623	22.5002	23.35	24.2137	23.4043	23.2656	22.9256	22.6941
159	LPC(0:0/20:1)	neg	17.587	17.6863	17.2597	17.2938	17.2633	18.0126	17.099	17.5228	17.0249	17.6054	17.4303	17.6048	17.0929	17.8292	17.2359	17.3285	17.4822	17.0974	17.2097	17.7277	16.9709	17.5577	17.8171	16.895	17.1909	17.101	16.7949	17.6926	17.2301	17.1103	17.8048	16.8544	17.7004	17.3692	17.3528	17.14	17.5014	17.6327	17.1761	17.5527	17.0858	17.8871	16.9498	17.6046	17.1566	17.7564	17.1151
4449	TG(18:1_18:2_20:1)	pos	26.3567	26.1174	24.8852	26.2884	25.5391	25.5952	25.8026	25.7193	25.2743	25.5811	25.7697	26.3637	25.5621	26.7575	24.6151	25.3947	26.8507	25.044	24.78	25.4962	25.8207	26.0572	25.6306	25.3386	24.9746	25.7345	25.1852	25.6339	26.2477	25.0812	24.7548	25.6794	25.5385	25.4824	25.9326	26.0756	24.7572	26.3552	25.4683	25.7947	25.1177	24.405	25.2397	25.6395	25.1103	26.1096	25.0451
4471	TG(18:1/18:2/20:1)	pos	26.3567	26.1174	24.8852	26.2884	25.5391	25.5952	25.8026	25.7193	25.2743	25.5811	25.7697	26.3637	25.5621	26.7575	24.6151	25.3947	26.8507	25.044	24.78	25.4962	25.8207	26.0572	25.6306	25.3386	24.9746	25.7345	25.1852	25.6339	26.2477	25.0812	24.7548	25.6794	25.5385	25.4824	25.9326	26.0756	24.7572	26.3552	25.4683	25.7947	25.1177	24.405	25.2397	25.6395	25.1103	26.1096	25.0451
4204	PC(22:0/20:4)	pos	18.5414	17.7254	18.6145	18.589	16.8383	17.864	18.0829	17.2897	17.0807	18.2397	17.874	16.7213	15.0042	18.5508	17.7681	17.6665	17.341	18.2617	18.1559	17.5879	16.5514	16.857	17.2018	16.7189	17.5073	17.294	17.3505	17.5156	17.419	17.1106	17.0821	17.6348	17.4858	16.7165	17.7125	17.3818	17.2634	17.0236	17.6483	17.1804	16.7158	16.7383	17.7868	17.0257	16.7564	16.9753	16.4484
4512	TG(18:1/18:3/22:0)	pos	21.3656	20.9673	19.6151	21.4799	20.1501	20.3148	20.4954	20.4494	20.4131	20.5446	20.9406	20.978	19.8412	21.7195	18.673	19.5246	21.4831	19.3366	20.1378	19.7847	20.3613	20.5267	20.2844	19.4604	20.0668	20.4888	19.8946	20.1569	21.2514	19.3069	19.594	20.9309	20.2232	19.6541	21.1309	20.7316	19.4489	20.5199	20.3334	20.4513	19.9579	18.4187	19.6828	20.3485	19.1875	20.9056	19.3272
4491	CE(20:4)	pos	26.4719	26.5733	26.1467	26.2668	27.0691	26.5719	26.8273	26.3552	27.0282	26.8871	26.3848	27.6118	26.4939	27.0606	26.5928	27.4453	27.3814	26.8632	26.1727	27.0815	26.8718	27.1807	27.0279	26.9276	27.386	27.3185	27.1761	26.8368	26.9681	27.195	27.1073	26.9828	26.5658	27.2322	27.3187	27.1894	26.9928	27.4758	27.5493	27.2869	27.276	26.9973	27.4777	26.9455	27.2401	27.0355	27.3746
175	LPC(0:0/18:3)	neg	19.4707	19.6149	19.4001	19.557	19.3112	19.135	19.4775	19.4851	19.572	19.5182	18.9345	16.8556	19.1251	18.8702	19.3421	19.1819	18.6386	18.639	19.066	18.976	18.9634	18.656	19.2075	19.3484	19.0986	19.3615	18.9879	19.2538	18.7527	18.9716	18.8467	18.7348	19.0929	18.6735	18.7216	18.6264	18.7698	18.3161	17.5532	18.769	18.5903	18.7949	19.1456	18.8014	19.0786	18.6521	19.007
3554	LPC(0:0_20:2)	pos	17.7614	16.9194	17.0902	17.6607	17.1371	17.9736	16.8707	17.6512	17.6098	16.2567	17.3856	17.7948	17.1142	17.6343	17.5399	17.1451	17.7535	16.4634	17.3406	18.0513	17.3342	17.0845	17.0625	16.6886	16.921	17.0512	16.575	17.1435	17.1295	16.3184	17.322	16.5248	17.282	17.2885	17.5437	17.1118	17.0499	17.1704	16.953	17.0297	16.4804	16.7718	16.7189	17.115	16.1924	17.4017	16.5603
4379	TG(16:0/16:1/18:2)	pos	26.183	25.972	25.2744	26.0058	25.4184	24.996	25.6887	25.9925	25.5302	24.8335	26.0386	25.1881	25.1606	25.6877	25.5157	25.5584	25.1298	24.456	25.2533	24.9637	25.4799	24.814	25.2312	25.0576	25.6976	25.2991	25.6921	24.9698	25.1285	24.9766	24.9651	25.6032	24.7274	24.9847	24.9858	24.8062	24.6072	24.8969	24.6596	24.9788	24.7168	24.6013	25.6176	25.4537	25.7878	25.2829	24.9169
4398	TG(16:0/16:2/18:1)	pos	26.183	25.972	25.2744	26.0058	25.4184	24.996	25.6887	25.9925	25.5302	24.8335	26.0386	25.1881	25.1606	25.6877	25.5157	25.5584	25.1298	24.456	25.2533	24.9637	25.4799	24.814	25.2312	25.0576	25.6976	25.2991	25.6921	24.9698	25.1285	24.9766	24.9651	25.6032	24.7274	24.9847	24.9858	24.8062	24.6072	24.8969	24.6596	24.9788	24.7168	24.6013	25.6176	25.4537	25.7878	25.2829	24.9169
4472	TG(18:0_18:2_20:2)	pos	21.5605	21.4431	19.9514	21.4059	20.9631	20.2277	21.0382	20.9025	20.7746	20.5319	21.0362	21.7556	20.7926	21.6831	19.1232	20.5468	21.8065	19.6862	20.2073	20.4466	21.0578	21.0017	20.8525	20.2539	20.5045	20.6113	20.5845	20.8304	21.5584	19.9685	19.9436	21.3725	20.0357	20.2438	21.3879	20.7459	20.0199	21.0143	20.6971	20.5928	20.4853	19.4634	20.5765	20.7197	20.3295	20.9192	20.1186
3803	PC(18:1_22:6)	pos	28.4116	28.483	28.3147	28.1465	28.2954	28.4113	28.048	28.2192	28.0717	28.4035	27.8537	28.4746	27.9423	28.5685	28.4497	28.5745	28.3961	28.4904	27.7496	28.3002	27.9427	28.467	27.7883	28.2043	28.2584	28.2648	27.9708	27.8669	28.07	28.2579	28.4852	27.5811	28.4755	28.1601	28.2472	28.3658	28.3632	28.527	28.3721	28.4392	28.3721	28.2969	28.3035	28.2905	28.2786	28.1901	27.9758
4419	TG(18:1/18:2/20:2)	pos	22.4088	22.2962	21.5452	22.245	22.032	21.9268	21.9568	22.0249	21.9645	22.0822	21.8449	22.6801	21.8005	22.7002	21.1529	21.85	23.0577	21.8572	21.1677	22.1739	22.2104	22.6405	22.1528	22.0407	21.3803	22.3108	21.6096	22.2234	22.5388	21.8737	21.3917	21.9676	21.7009	21.7787	22.5497	22.5281	21.5153	22.5794	22.2198	22.4608	22.2378	21.1742	21.6288	21.8167	21.4345	22.3364	22.216
4105	PC(20:0/22:6)	pos	23.6321	23.3018	23.6468	23.3409	23.4344	22.8849	23.6345	23.4788	23.2408	23.0585	23.2829	23.2496	22.902	23.3463	22.728	22.9429	22.4537	22.788	23.0185	22.829	22.7931	22.6513	22.7042	22.5837	22.924	22.6123	22.824	23.1317	23.1369	22.5839	22.3675	23.1159	22.0086	22.4197	22.9116	22.6227	22.7282	21.9407	22.6702	22.1886	22.5082	22.2224	23.0235	22.223	22.7066	22.44	21.978
4323	TG(16:0/22:6/22:6)	pos	24.1883	24.0599	23.3161	23.832	23.625	22.4096	23.5788	23.8561	23.5682	22.2984	23.5587	23.2874	23.0318	23.181	22.5176	23.9085	23.2259	21.7448	22.5327	22.4544	23.3455	22.4603	23.0777	23.2342	23.6311	22.9824	23.9885	22.8019	22.9724	22.5317	22.1678	23.2659	22.5253	22.9283	22.9827	22.2793	22.7902	22.565	22.1431	22.3623	22.2028	21.9748	23.5854	23.1548	23.2622	22.2838	21.4436
3513	LPE(0:0/18:2) [M+H]+	pos	19.1812	19.6884	19.191	19.2987	19.2322	19.4098	19.3887	19.5251	19.2217	19.7487	19.4768	19.5412	19.7419	19.1252	19.257	18.811	19.2163	19.1103	19.2929	19.5738	19.3429	18.9561	19.7735	19.0903	18.6675	18.6765	18.4889	19.7984	19.6007	19.0272	19.1603	18.9577	19.4071	18.5077	18.6596	18.564	19.4386	18.7809	18.7071	19.1962	19.0714	19.1562	19.0862	17.8516	18.9425	19.2404	19.1249
4400	TG(18:2/20:1/20:4)	pos	23.6603	23.1988	21.8873	23.0473	22.9161	21.4484	22.5829	22.9095	22.7364	20.7206	22.794	22.6994	22.3993	22.8857	20.7443	22.4718	22.8509	20.309	21.1602	21.6274	22.7998	21.7151	22.1506	21.8617	22.2826	21.4985	22.5771	22.2881	22.1688	20.875	21.3295	22.204	21.36	21.8554	21.6225	21.3636	21.6891	22.1351	20.9874	21.4647	21.0548	20.8986	22.219	21.8709	22.0669	21.5968	20.6251
3981	PC(p-18:0/18:2)	pos	23.6611	23.366	23.4578	23.6739	23.1116	23.1636	23.476	23.1817	23.0241	22.9711	23.0208	22.719	23.0927	22.9837	22.5908	22.7585	22.5418	22.6297	22.8976	22.123	22.7992	22.3318	22.6077	22.3148	22.5514	22.6313	22.5568	23.0989	22.6198	22.0741	22.2233	22.3517	22.4867	22.2903	22.4597	22.4623	22.3542	22.2038	22.25	22.2399	22.1254	22.3953	22.4135	22.2993	22.2895	22.0234	21.8875
264	LPC(24:1/0:0)	neg	18.2508	18.2446	18.166	18.1887	17.9743	18.2014	18.1825	18.0229	17.8397	18.2729	17.8354	17.827	17.7765	18.1266	17.9431	18.1516	17.6983	18.0065	17.8233	17.7104	17.6189	17.7475	18.1621	17.6236	17.8402	17.9588	17.7535	18.0408	17.8057	17.6408	18.0973	17.4746	18.1505	17.7362	17.885	17.9631	18.1441	17.8033	17.6067	17.7118	17.4486	17.9916	17.8942	17.9089	17.6211	17.8694	17.2534
4291	TG(18:2/18:3/22:6)	pos	24.3972	24.0832	24.1345	23.9951	24.3199	23.2866	24.4704	24.0333	24.2149	23.5672	23.844	24.6217	23.5764	24.2293	24.3012	24.5619	24.1712	23.9856	23.909	23.8314	24.0789	23.6478	23.5562	24.3951	24.9161	24.5741	24.7389	24.429	24.2748	24.4289	23.7931	24.6026	23.5188	24.1959	24.4707	23.9028	24.0652	24.0248	24.3458	24.0292	23.8841	23.5533	24.8677	23.8228	24.7091	23.4084	23.98
3511	LPC(0:0/22:5) [M+H]+	pos	21.9452	22.2887	21.7292	21.9808	21.8527	21.5675	21.5664	22.0545	21.6673	21.3763	21.5134	21.4807	21.4063	21.6528	21.0635	20.8878	21.6964	20.4491	21.2912	21.3756	21.5918	21.2334	21.6932	20.964	21.4757	20.9402	20.6197	21.5549	21.5797	20.7029	20.6257	21.5618	20.9543	21.3263	21.0042	20.7465	21.5108	20.9587	20.509	20.6225	20.6693	21.0826	20.9343	20.6207	20.9952	20.7504	20.2978
4420	TG(14:0/16:0/16:0)	pos	19.5575	19.9381	19.1499	20.0744	19.5898	18.9551	19.1512	19.7478	19.4614	19.4525	19.8683	19.747	19.5052	19.2086	18.5762	18.7595	19.333	18.099	19.272	19.1269	19.4371	18.9343	19.9205	19.0458	19.2864	19.5553	19.5642	19.4752	19.3264	19.2614	19.1559	19.6246	18.929	19.1689	19.4235	18.9164	18.582	19.6013	18.739	18.4594	18.7381	18.792	19.6332	19.1241	19.3681	19.6479	18.9342
4328	TG(16:1/18:1/18:4)	pos	25.5074	24.7912	24.8946	25.0328	24.4537	23.4765	25.5295	24.9718	24.5476	24.0818	24.9153	24.6628	24.0351	24.9131	25.1215	25.3782	24.1564	23.8887	24.1619	23.397	24.6675	23.3551	23.7038	24.2655	24.9848	24.6783	25.6413	23.9366	24.338	23.996	23.7309	24.9812	23.3201	23.9815	24.51	23.6867	23.2081	23.6788	23.9874	24.1857	23.6481	23.2255	25.6308	24.5599	25.3257	23.7119	24.105
251	LPC(17:1/0:0)	neg	19.4255	19.4248	19.1349	19.1006	19.1113	19.6387	18.9491	19.4473	18.963	19.3233	19.1832	18.6156	19.0613	18.9955	18.8083	18.6879	18.5949	18.3108	18.8788	18.8942	18.8284	18.6842	19.6958	18.4932	18.4594	18.6767	18.2157	19.0656	18.6517	18.453	19.1522	18.3697	19.5826	18.8114	18.1665	18.5572	19.1193	18.6737	18.0362	18.4941	18.0508	19.2368	18.6285	18.9035	18.5425	19.1453	18.2131
3634	PC(44:12)	pos	22.0161	21.8358	21.5137	21.5798	21.6738	21.3306	21.2815	21.7121	21.1429	21.7326	21.1639	21.58	21.3371	21.503	21.1956	21.0688	21.5287	20.8859	21.2367	21.5568	20.9878	21.2716	21.8328	21.1969	21.2603	21.1157	20.7343	21.0701	21.0918	21.2596	21.1879	20.929	21.5475	21.268	21.2394	21.0168	21.4669	21.0973	20.6912	20.7063	20.7646	21.5307	21.0607	21.3176	21.1326	21.2396	20.3175
3520	LPC(15:0/0:0) [M+Na]+	pos	20.3374	20.4869	20.5612	20.155	20.8699	21.1974	20.8035	20.6304	20.8486	21.7561	20.42	21.0174	20.8853	20.5821	20.5302	21.2023	20.7798	20.6882	20.0904	20.8645	20.7238	21.3985	21.5156	21.0429	21.2424	21.1977	20.927	20.5803	20.6001	20.8798	21.2182	20.6159	21.2888	21.1549	20.6507	21.0229	21.4328	21.5234	21.2397	20.8784	20.8904	21.0527	21.4172	20.8368	21.1254	21.0909	21.0316
4469	CE(22:6)	pos	29.3686	29.2519	28.8646	29.0035	29.3261	29.159	29.2135	28.8873	29.0551	29.3281	28.7668	29.7221	28.4401	29.4695	29.1104	29.7144	29.3915	29.1881	28.8174	29.1311	28.9306	29.5083	29.2369	29.0746	29.6802	29.6586	29.4799	29.1836	29.0628	29.3561	29.3415	29.3454	29.3456	29.3754	29.4976	29.5075	29.243	29.34	29.7008	29.3814	29.2864	29.263	29.7971	29.5696	29.536	29.2715	29.3019
3619	LPE(o-20:0)	pos	18.2838	18.4861	17.9555	18.3366	18.7461	17.7682	18.7687	18.2356	18.4733	18.2464	17.7947	18.318	18.5402	18.4745	17.5371	18.7245	18.5186	17.1358	17.8927	17.8223	18.6532	18.4742	18.4664	17.9986	18.4246	18.2837	18.3154	18.2375	18.13	18.132	18.0454	17.9941	17.7442	18.3007	18.1913	17.741	18.3226	18.4142	17.9807	17.937	17.6927	18.0854	18.8239	17.7692	18.4872	17.5462	18.2948
3962	PC(p-18:0/22:5)	pos	22.8186	22.963	22.7061	22.6851	22.6973	22.8208	22.372	22.4906	22.4946	22.897	21.9388	22.2226	22.3651	22.2176	22.7797	22.8318	21.7916	22.4165	21.7981	21.5199	21.9227	22.3248	22.5262	22.7395	22.6848	22.9627	22.6272	21.7687	21.7078	22.6942	22.881	21.3444	22.7447	22.3877	21.8039	22.4168	22.5656	22.3022	22.1468	22.0815	22.2057	22.8747	22.5582	22.8016	22.5997	22.2962	21.956
3510	LPC(22:5/0:0) [M+Na]+	pos	22.0315	22.2674	21.8216	21.9217	21.988	21.4326	21.7631	22.1905	21.7697	21.3908	21.7438	21.5477	21.4177	21.5564	20.9059	20.9547	21.435	20.4728	21.2462	21.4758	21.6462	21.1236	21.7875	21.064	21.3915	20.9062	20.7229	21.5693	21.7191	20.8534	20.8671	21.6373	20.967	21.1957	20.7652	20.8677	21.3226	20.7946	20.6569	20.417	20.682	21.086	20.9547	20.6705	21.0153	20.7662	20.434
172	PE(p-20:0/22:6)	neg	20.5581	20.4937	20.6775	20.4902	20.4147	20.2775	20.6565	20.2256	20.0429	20.7652	19.9715	20.2847	20.1371	20.75	20.5119	20.6909	20.2441	20.1266	19.9846	19.8869	20.0502	20.4185	20.695	20.2026	20.2217	20.4044	20.5309	20.386	20.252	20.2778	20.059	20.0445	20.2139	20.4771	20.3163	20.1711	20.2436	20.4182	20.1835	19.9874	19.8494	20.4555	20.5735	20.2328	20.4428	20.3897	20.1509
3820	PC(20:2/22:6)	pos	23.2558	22.7531	22.8451	22.7921	23.1081	22.9183	22.6369	22.8003	22.8047	22.4331	22.4438	23.5553	22.4412	23.4576	23.1092	23.1235	23.3535	23.0358	22.2791	23.0692	22.4967	23.1809	22.4193	22.6652	23.2487	22.9008	22.591	23.5943	22.7873	22.8838	22.9429	22.3893	22.573	22.4604	22.8778	22.8001	22.6568	23.1789	23.2523	23.174	23.0858	22.8145	22.7529	22.5371	22.8781	22.7067	22.6494
3519	LPC(17:1/0:0) [M+H]+	pos	22.1361	22.3414	21.8712	21.9064	22.0661	22.3942	21.8174	22.3346	21.948	22.1257	21.9759	21.5672	22.0343	21.8338	21.6281	21.5129	21.7058	21.1255	21.738	21.8841	21.8451	21.7366	22.6909	21.6512	21.4312	21.4405	21.168	21.992	21.7344	21.508	22.1033	21.3569	22.3919	21.8651	20.9315	21.3321	22.2334	21.7139	20.9475	21.2801	21.0582	22.0643	21.6066	21.6174	21.4856	22.0416	21.22
4418	TG(18:1/18:2/20:1)	pos	20.035	20.0259	19.4353	20.0369	19.9743	19.4663	19.7924	19.9378	19.7864	19.9026	19.7989	20.3896	19.7187	20.4186	19.2052	19.5042	20.7027	19.7244	19.2121	19.8014	19.8922	20.4134	19.7893	19.9032	19.019	19.9571	19.2796	19.8178	20.3643	19.7588	19.2319	19.7126	19.7755	19.6741	20.0764	20.3953	19.135	20.0742	20.1349	20.1604	20.1897	19.0484	19.3752	19.6919	19.353	20.2864	19.8769
142	SM(41:2;O2)	neg	21.0993	20.9497	20.9629	21.0792	20.8122	21.3636	20.6531	20.7325	20.6582	21.1509	20.9985	21.2034	20.4304	21.103	21.2625	20.9285	20.8184	21.27	20.5013	20.7344	20.2289	21.0855	21.0222	20.7918	21.0475	21.3472	20.6217	20.7694	20.4501	21.0174	21.2491	20.1438	21.4568	20.9398	20.7801	21.2826	21.0572	21.0061	20.8725	20.856	20.7391	21.2814	20.8918	21.2488	20.8932	21.0889	20.5147
4542	TG(18:0/18:2/22:0)	pos	20.6654	20.6087	19.2564	21.2511	20.0809	19.9414	20.3055	20.1813	20.4169	20.3957	20.5191	20.1841	19.4198	21.4373	18.2427	18.8869	21.1655	18.3182	19.5532	19.1191	20.0997	20.3151	20.2381	18.6314	19.4817	19.8996	18.7958	20.0487	20.937	18.6722	19.1284	20.5405	19.8506	19.6844	20.3996	20.3578	19.0167	19.8799	19.6831	19.5523	19.1538	18.1336	19.2055	19.6097	19.1356	20.3651	18.4686
4417	TG(18:1/18:2/20:2)	pos	25.9379	25.6185	24.522	25.7009	25.2055	24.9588	25.3612	25.3288	24.991	25.1204	25.3548	26.1114	24.4754	26.2908	24.3449	25.0109	26.475	24.8618	24.3741	24.9028	25.2953	25.5579	25.1247	25.0062	24.5082	25.2743	25.0298	25.2649	25.7909	24.6519	24.1397	25.2343	24.7731	24.8925	25.7899	25.7061	24.1601	25.7739	25.332	25.5431	25.0403	24.0249	24.8473	25.1891	24.7201	25.4416	24.9731
4434	TG(16:0/18:0/22:6)	pos	25.5539	25.1836	24.2709	25.3845	24.2634	23.8898	24.538	24.9711	24.2501	24.2956	24.8546	24.3786	23.6505	25.3003	23.2317	24.2242	24.7576	22.5544	23.7137	23.3649	24.3396	23.6841	24.3438	23.3889	23.895	24.2222	24.6348	23.7844	24.4516	23.1629	23.449	24.3274	24.1769	23.4883	24.4657	23.8034	23.5045	23.8931	23.5929	23.625	23.5277	22.5983	24.0272	24.3811	23.4643	24.1958	22.4086
4411	TG(16:0/16:1/18:1)	pos	29.4266	28.9324	27.3102	29.0718	27.6368	27.3227	27.9499	28.8036	27.7768	26.5841	29.0538	27.5318	27.3331	28.4523	27.2409	27.4937	27.5709	25.6813	27.2732	26.2348	27.9802	26.5322	27.4542	26.3729	27.5815	26.9652	27.7361	26.9841	27.1706	26.4029	26.6827	27.7887	26.8232	26.6447	26.4474	26.5208	26.2926	26.8679	25.7908	26.5604	25.8217	26.2997	27.5856	27.5746	27.5551	27.348	26.0336
3870	DG(18:2/22:6)	pos	23.9778	24.123	23.6575	23.4223	24.7453	19.8846	24.6685	24.1874	24.5231	20.6969	23.699	24.8222	24.0356	23.2538	20.6523	24.0553	24.4359	20.3708	22.5805	22.9897	24.7654	23.3721	22.5129	22.3732	25.064	23.1312	22.9213	23.8525	23.7208	22.7319	22.395	24.7178	20.9506	22.7928	23.163	22.7284	22.0431	23.0991	23.1539	22.4974	21.8905	21.3851	24.9974	22.1082	23.9571	21.7551	22.1521
3495	LPC(16:1/0:0)	pos	22.3975	22.6412	22.0022	22.2086	21.9409	22.6135	22.1072	22.6798	21.8789	22.1935	22.5833	21.5312	22.1085	21.867	22.1288	21.6949	21.5303	21.3826	21.8797	21.8391	21.9801	21.4113	22.7012	21.9147	21.6804	21.6665	21.4419	21.9455	21.8176	21.8538	22.1518	21.7093	22.2797	21.633	20.9911	21.2551	21.9991	21.3955	21.1648	21.4627	21.1338	22.1939	21.6301	21.6443	22.2064	21.8617	21.7726
4499	TG(16:0/16:0/18:0)	pos	19.1308	19.6943	18.8802	20.3604	19.4785	19.604	18.9482	19.8144	19.3186	19.7511	19.8049	20.0965	18.3612	20.2608	18.3723	18.5329	19.5917	18.1671	19.7957	18.7873	19.1495	19.6468	19.3783	18.1703	18.0923	19.465	17.7499	19.1074	19.6871	18.2321	19.0908	19.562	19.7914	19.0746	19.3593	19.0649	18.6934	19.6196	18.8008	18.0529	18.5248	18.3654	18.8192	20.0501	19.4383	20.1752	18.4209
3939	DG(16:1/18:2)	pos	21.5487	21.0653	19.8338	21.028	21.3951	17.7076	21.4941	21.539	21.4793	17.586	21.1782	22.7145	21.3138	21.6597	18.2873	21.1415	22.1035	17.6913	19.2611	19.9807	22.061	21.0044	19.5593	19.4902	22.2194	20.6379	20.7828	20.3883	20.3677	20.0047	19.6194	21.7064	18.3186	19.9241	20.5486	20.2062	18.8192	20.5075	20.2119	20.0602	19.5006	18.6791	22.576	20.1606	21.8824	19.7059	20.4577
4421	TG(16:0/16:1/18:1)	pos	25.7205	25.5875	24.3253	25.5984	24.6934	24.2774	24.8856	25.5171	24.7739	23.7524	25.6496	24.2719	24.5395	24.9312	24.3775	24.3382	24.0865	22.9167	24.3943	23.4549	24.8265	23.7119	24.4567	23.8053	24.5394	23.9313	24.5815	24.0032	24.2646	23.7862	23.8666	24.6383	23.8602	23.5816	23.4516	23.5523	23.5391	23.9061	22.9604	23.661	23.2093	23.519	24.4951	24.5333	24.4708	24.37	23.4847
87	PC(16:0_16:1)	neg	23.6457	23.8514	23.1455	23.6378	23.181	23.0081	23.294	23.7573	23.0475	22.7848	23.8477	22.1147	22.892	22.5744	22.5986	22.6465	21.9037	22.1311	23.0353	21.9429	23.0833	21.9334	22.9401	22.4099	22.5652	22.5656	22.648	22.8947	22.3465	22.5395	22.7313	22.5962	22.7817	22.2148	21.5296	22.3808	22.5067	21.9136	21.5822	21.771	21.6207	22.5699	22.5954	22.5038	22.7825	22.3436	21.8939
4550	TG(16:0/18:0/22:0)	pos	18.5402	18.6873	16.9785	19.7129	18.986	17.4986	17.0075	18.9757	18.9984	18.8068	18.6443	19.3403	17.7011	19.1792	16.6901	16.6254	18.3628	16.9303	18.1133	17.3508	17.9446	17.7177	18.9888	16.5145	16.1154	17.7851	15.9262	17.8732	18.9138	16.0491	17.1484	17.977	18.0669	17.235	17.8017	18.4035	16.7676	18.348	16.978	16.8179	16.8104	16.8358	17.4568	17.8702	18.051	18.4807	16.208
3975	PE(p-17:0/22:6)	pos	19.833	19.8793	19.5959	19.5532	19.8429	19.0733	20.1439	19.989	19.5969	19.7166	18.7991	19.1656	19.6713	19.3014	18.9455	19.7657	19.1468	19.2094	18.9873	19.0819	19.3861	19.2055	19.8409	19.7158	20.1214	19.4255	20.3222	19.6531	19.3613	18.5775	19.2259	19.1445	18.8621	19.6924	19.064	18.6741	19.7779	19.2161	18.8578	18.7935	19.2605	18.9958	19.9735	18.8235	19.9445	18.9802	19.0264
3872	PC(18:1_18:2)	pos	29.6338	29.4646	29.2934	29.6209	29.1856	29.5982	29.3287	29.3897	29.3639	29.8037	29.1692	29.7128	29.3855	29.7999	29.4272	29.7228	29.7379	29.8057	29.2556	29.5051	29.2367	29.7523	29.679	29.2636	29.2569	29.5757	29.0656	29.5555	29.4566	29.4083	29.6377	29.0295	29.7476	29.4724	29.6454	29.7165	29.6062	29.9278	29.6012	29.6477	29.2358	29.5115	29.5357	29.6166	29.2275	29.6256	29.3977
3912	PC(17:1/16:0)	pos	25.6196	25.6129	25.5298	25.3864	24.7084	25.3708	25.549	25.5598	25.3165	25.315	25.1421	24.4257	25.2292	24.9312	24.5923	25.172	24.3132	24.2973	24.7884	24.1491	24.8666	24.5037	25.5638	24.6546	24.4592	24.8405	24.4901	25.1333	24.7256	24.4719	25.0727	24.5379	25.2647	24.8591	23.4106	24.6421	25.1796	24.5848	23.8973	24.017	23.7529	24.8062	24.8834	24.817	24.7725	24.6972	23.9035
4107	SM(d18:1/22:1)	pos	24.2468	24.314	23.4878	24.1465	23.6366	24.3866	23.5365	23.912	23.5931	23.6832	23.789	24.279	23.3284	24.5474	24.0846	23.8851	24.0338	24.1154	23.4107	23.9239	23.5309	24.3016	24.1521	23.5516	23.8644	23.9913	23.404	23.2806	23.4813	23.9214	24.1009	23.4228	24.1296	23.7353	23.8772	24.0808	23.7755	24.2645	23.945	24.0707	23.8385	24.481	23.6123	24.1626	23.9665	24.4698	23.9095
4408	TG(16:0/18:1/18:2)	pos	26.0317	25.5838	23.8186	25.4964	24.82	24.2314	24.7506	25.3736	24.8204	23.4608	25.5438	25.037	24.5981	25.5381	23.7416	24.5265	25.2412	23.0366	23.8096	24.0949	25.1474	24.2028	24.7397	23.7632	24.0724	23.8588	24.2948	24.4551	24.5202	23.3059	23.8549	24.7879	23.7947	24.209	23.8628	23.8338	23.713	24.6497	23.422	24.1199	23.5644	23.5013	24.7051	24.5558	24.745	24.5055	23.8241
4054	DG(18:1_22:5)	pos	20.1213	19.8605	19.2561	19.8362	20.8011	17.2328	20.297	20.2806	20.5668	16.4217	19.941	20.6617	20.1564	18.9773	17.3146	19.2394	19.9561	16.3099	18.4532	17.8383	20.6448	18.9188	18.2959	17.9483	20.5871	18.0809	18.9954	19.2874	19.1548	18.373	18.0793	20.1449	17.0071	18.4625	18.1429	18.1731	18.1188	18.8217	18.028	17.9184	17.2435	17.2464	20.5682	18.389	19.4846	17.7089	17.6036
4171	SM(d17:1/22:0)	pos	21.5939	21.7064	21.9173	21.8384	21.7852	21.634	21.9506	21.7058	21.4714	22.1079	21.9939	22.0791	21.4277	21.4684	21.9761	21.1673	21.2655	22.0117	21.5466	21.3659	20.8737	21.6773	21.3104	21.4889	21.8993	21.9136	21.8346	21.2602	21.479	21.9863	21.4973	21.7074	21.4567	21.5226	21.7607	21.7943	21.8244	21.2342	21.6127	21.2114	21.2826	21.6372	21.9987	21.4137	21.6831	21.4763	21.3333
3799	PC(17:1/18:2)	pos	24.2715	24.2225	24.14	24.1622	24.2995	24.452	24.0518	24.1977	24.1096	24.501	23.9739	24.3847	24.2558	24.417	24.0175	24.3225	24.3676	24.4247	23.851	23.6544	23.8473	24.5131	24.3446	24.1113	23.9303	24.1873	24.0848	24.286	24.1424	24.1678	24.4102	23.6768	24.6193	24.2215	24.0927	24.4223	24.499	24.7489	24.0955	24.1252	23.9855	24.2501	24.3289	24.1108	24.2239	24.5014	24.3417
4459	TG(18:1/18:3/22:1)	pos	22.807	22.5341	21.0359	22.7006	21.8209	21.8977	22.1026	22.0368	21.8228	21.9499	22.2328	22.7783	21.4691	23.2405	20.6039	21.549	23.1801	21.1932	21.2368	21.8616	22.1092	22.4822	22.0944	21.4485	21.5839	21.9436	21.346	21.9346	22.6435	21.2471	21.2673	22.229	21.6759	21.5632	22.6239	22.4778	21.0824	22.5455	21.9164	22.2736	21.5363	20.6956	21.3572	22.3286	21.4215	22.5079	21.2332
154	LPE(18:1/0:0)	neg	20.9616	21.0547	20.8997	20.5585	20.8135	21.1682	20.937	21.2462	20.6871	21.3999	20.9983	20.8563	21.0345	20.7899	20.829	21.1492	20.5022	20.4376	20.5872	20.734	20.8872	20.3494	21.4427	20.7827	20.5907	20.4755	20.3079	21.1688	20.8561	20.7929	21.0979	20.1667	21.4823	20.2324	20.2203	20.2264	20.8232	20.4605	20.2439	20.6874	20.1474	21.0624	21.018	20.2706	20.8101	20.9794	20.5605
230	PE(16:1/20:4)	neg	19.0934	19.0891	18.5155	18.8456	18.6121	18.597	18.5751	19.1063	18.6296	17.7965	19.2547	18.7052	18.28	18.7685	19.2813	19.1366	18.3338	18.4241	18.0625	18.1002	18.8716	17.8947	18.4227	18.4013	18.6044	18.4788	18.5116	18.3186	18.2539	18.682	18.4863	17.5696	18.2502	17.8856	17.7017	17.7533	17.5261	17.8177	17.8708	18.2699	18.0118	18.5696	18.7938	18.2075	19.1041	17.9613	18.3553
3507	LPC(15:0/0:0) [M+H]+	pos	23.6136	23.6731	23.7071	23.6082	24.1558	24.4093	24.1927	23.9436	24.1924	24.9948	23.7212	24.4931	24.1949	23.8583	23.7189	24.538	24.2164	23.9324	23.5271	24.144	24.1493	24.7386	24.8555	24.3587	24.5952	24.39	24.2475	24.0034	23.9201	24.1626	24.5117	24.022	24.5085	24.4975	23.9776	24.3394	24.7989	24.8224	24.4678	24.1429	24.2576	24.3775	24.7473	24.1886	24.4213	24.3849	24.3206
4356	TG(14:0/16:0/22:6)	pos	24.1897	23.9971	22.9489	24.0663	22.9869	22.2296	23.4265	23.8829	22.9171	22.4085	23.6975	22.2114	22.2666	22.9702	22.8051	23.4694	22.3555	21.0939	22.3995	21.3662	22.8591	21.6348	22.7503	22.7234	23.4254	22.9008	23.9861	21.6085	22.2901	22.3626	22.3673	22.6946	22.2938	22.1045	22.0615	21.9477	21.8685	21.952	21.4589	21.6939	21.4855	21.6405	23.5886	23.1398	23.1155	22.3593	21.3481
4452	TG(14:0/16:0/18:0)	pos	19.7488	20.2	20.3139	20.2548	20.2981	20.0359	19.6521	20.2581	19.6527	20.5538	19.4121	20.4774	17.8685	19.4887	19.3852	19.4361	19.1511	18.3652	19.2663	19.3548	20.2274	20.2011	20.4416	18.7775	17.7491	20.0567	18.4247	20.027	20.0469	18.9785	19.8379	19.8756	20.4592	19.7241	20.3087	19.3987	19.5173	19.7635	19.2358	18.8148	19.3149	19.1404	19.5169	20.3087	19.8287	21.0613	19.3439
4205	PC(20:4/22:0)	pos	20.8517	20.3565	20.9995	20.9172	20.0856	20.7032	20.8378	20.3029	20.2727	20.6439	20.5626	19.9114	18.4452	21.0154	20.4739	20.5475	20.3636	20.8279	20.5745	20.4745	19.7115	19.8008	19.9727	19.7444	20.2453	20.1029	20.229	20.3	20.4214	19.7493	19.8603	20.1994	19.9214	19.5792	20.5369	20.1299	20.0847	19.923	20.2892	19.9946	19.6752	19.4794	20.2006	19.8492	19.8406	19.8007	19.5695
3968	PE(p-18:1/18:2)	pos	21.3376	21.2112	21.1236	20.9467	20.7401	21.1724	21.0622	20.9978	20.4931	21.5828	20.1354	20.6301	20.8784	20.8941	20.8836	21.3353	20.2186	21.0767	20.3045	20.5404	20.2358	20.6073	21.1966	20.6546	20.5761	20.7774	20.7793	20.7834	19.8878	20.129	20.3811	19.9476	20.9791	20.7935	20.348	20.4906	20.5195	20.4879	20.6277	20.4883	20.693	20.3537	20.3903	20.3816	20.8574	20.3131	20.3914
3862	DG(18:0/18:1)	pos	20.6174	20.551	20.6328	20.6022	20.5262	20.8762	20.4418	20.6957	19.9798	20.8155	20.7445	20.6181	20.2012	20.8451	20.6549	20.5215	20.38	20.2996	20.6467	20.1016	19.5076	19.3919	20.8118	19.487	19.9209	20.457	20.2199	19.9689	19.8547	19.9903	20.1184	19.7804	20.7665	20.0467	20.667	20.4375	20.0228	20.1811	19.9612	20.4509	19.8671	20.2497	19.82	20.4538	20.5003	20.5478	19.9586
4012	PC(18:0/22:5)	pos	26.6979	26.7373	26.2373	26.5121	26.0937	25.7158	26.2955	26.4614	26.0517	25.6277	26.1997	25.7396	25.7681	26.0438	25.4836	25.6599	25.5428	25.3055	25.6519	25.3851	25.6159	25.1382	25.7949	25.118	26.034	25.4086	25.5689	26.6091	25.8284	25.5956	25.3924	25.9515	25.2538	25.4527	25.0889	25.218	25.6223	24.9979	25.1157	25.1337	25.0758	25.5369	25.7804	25.0274	25.4145	25.06	24.7226
3518	LPC(0:0/17:1)	pos	19.477	19.5963	19.4444	19.2346	19.3206	20.0158	19.2746	19.8004	19.2591	19.4555	19.1624	19.0505	19.3024	19.0091	18.918	18.884	19.0949	17.9331	19.1017	19.0802	19.2392	19.1785	20.0536	19.0688	18.9236	18.7232	18.4717	19.3761	19.1911	18.878	19.401	18.5157	19.6439	19.4052	18.5241	18.7329	19.5154	18.991	18.3924	18.4216	18.3039	19.1909	19.1192	19.1033	19.3188	19.0994	18.6385
3614	LPC(24:2/0:0) [M+H]+	pos	18.6649	18.8559	18.7393	18.6835	18.8356	18.3601	18.8649	18.8205	18.9175	18.6389	18.4084	18.9114	18.7206	18.7441	18.3009	18.9568	18.9206	18.5106	17.9827	18.9872	18.5082	18.3816	18.6318	18.4926	18.4043	18.2691	18.5637	19.2181	18.7457	18.2155	18.4013	18.1733	18.4151	18.3237	18.9004	18.3538	18.0063	18.4967	18.4129	18.3593	18.4577	18.24	18.4793	18.2562	18.2926	18.2677	18.1858
3567	LPC(17:0/0:0) 2	pos	19.9133	19.8575	19.8932	19.5697	19.8826	20.0334	19.9854	20.1388	19.8693	20.4011	19.8749	20.1285	20.1662	20.0508	20.111	20.0319	20.0343	19.962	19.728	20.298	19.5043	19.9579	20.2807	19.9892	19.7599	19.8454	19.6542	20.4434	20.075	20.0011	20.0887	19.4817	20.3397	19.9349	20.2319	19.622	20.2731	19.9554	19.9007	19.9179	19.8647	20.0848	19.9356	19.8232	19.7844	20.2765	19.909
4017	PC(18:0/22:5)	pos	24.1498	24.0636	23.7216	23.9441	23.4336	23.275	23.8803	23.889	23.3332	23.1105	23.7943	22.943	23.0889	23.4753	23.0096	23.128	22.7978	22.889	23.1913	22.8141	23.0335	22.5724	23.301	22.5628	23.4415	22.9266	23.1328	23.9865	23.2686	22.9979	22.8986	23.4577	22.7622	22.8378	22.5958	22.8555	23.0079	22.5245	22.5166	22.6964	22.4143	23.0266	23.1924	22.545	22.7833	22.6463	22.2321
3607	LPC(22:1/0:0)	pos	21.2428	21.4412	21.2171	21.0957	21.1521	21.5692	21.2865	21.3287	21.2429	21.5556	21.267	21.3256	20.9117	21.3782	20.9204	21.3382	21.103	21.2307	20.9796	21.399	21.0039	21.3111	21.6345	20.993	21.1576	21.0435	20.9216	21.1952	21.1236	20.8627	21.7578	20.6478	21.3069	21.3632	21.0523	21.3109	21.2861	21.3545	21.0549	21.1202	20.9313	21.4217	21.0297	21.4915	21.102	21.3861	20.7648
4005	PC(20:1/20:4)	pos	20.0046	19.5144	19.5846	19.436	19.4292	20.5789	19.4723	19.5216	19.4007	20.2442	19.8047	20.6636	19.1583	21.2706	20.9754	20.4092	21.0273	21.3739	19.7568	20.8361	18.8943	20.8438	20.3078	19.9041	20.37	20.8309	19.8943	19.7943	19.8332	20.4548	20.5606	19.4869	20.1975	20.0871	21.1446	20.6827	20.2303	20.9837	21.7054	21.446	21.2055	20.6727	20.1131	20.752	20.4255	21.0218	20.927
19	PI(18:0/18:2)	neg	25.5274	25.223	25.3701	25.4371	24.8464	25.012	25.1817	25.0586	24.749	25.3051	24.7408	24.7266	24.7256	25.1026	24.3249	24.4039	24.3389	24.757	24.6762	24.3844	24.3449	24.1583	24.494	24.07	23.9933	24.3996	24.3037	24.7962	24.3439	23.9338	24.051	23.8729	24.7189	24.1362	24.6184	24.5716	23.9973	23.7946	24.2437	24.2799	24.0001	23.8046	24.1638	24.0749	24.1879	23.9566	24.1006
3512	LPC(22:5/0:0) [M+H]+	pos	25.1367	25.6114	24.8761	25.1519	25.2863	24.5581	24.9947	25.4285	25.1384	24.6117	24.833	24.8155	24.7179	24.7782	23.9218	24.0734	24.8282	23.5501	24.4911	24.6488	24.9648	24.4935	24.9999	24.3059	24.6904	24.0058	24.0286	24.8358	24.9389	23.9873	24.0463	24.9222	24.0286	24.4751	24.1402	23.9409	24.7021	24.0308	23.793	23.7517	23.8813	24.3337	24.2648	23.7491	24.2341	23.9798	23.6687
3984	PC(o-16:0/18:2) [M+H]+	pos	25.061	25.0012	24.8545	25.0111	24.7907	24.5681	25.0267	24.567	24.731	24.5639	24.4609	24.5069	25.0083	24.3643	24.2494	24.2548	24.246	24.2279	24.337	24.2498	24.4686	24.083	24.1573	24.1596	24.1372	24.2916	24.1278	24.5727	24.1746	24.0435	23.8505	23.9557	24.0718	23.9909	24.0341	24.0094	24.0128	23.7634	23.9191	23.873	23.9906	24.0551	24.1487	23.648	24.1227	23.4871	23.8041
107	PI(16:0/20:3) DB	neg	21.1518	21.1307	20.1899	21.0026	20.0988	20.7361	20.2562	20.6818	20.1442	19.6174	20.5502	18.9734	20.0164	20.2977	18.8877	18.9942	19.1409	18.8361	20.0205	18.9297	19.8979	18.8576	20.2647	18.7499	19.2942	19.2705	18.9799	19.5093	19.1769	19.2446	19.6213	19.5045	20.3639	19.7846	18.0753	19.3693	19.3433	19.1466	18.296	18.9285	18.1507	19.9631	18.9995	19.7728	18.932	19.5354	18.488
3839	PC(16:1/16:0)	pos	27.7814	27.8476	27.2282	27.7057	26.9507	27.1656	27.3505	27.8218	27.2172	26.8414	27.9035	26.2631	27.0809	26.7061	26.7227	26.7777	26.1301	26.1342	27.1105	25.9974	27.2204	26.102	26.9545	26.4972	26.7124	26.6452	26.857	26.9973	26.536	26.7999	26.869	26.8091	26.8578	26.4055	25.5824	26.5276	26.7232	26.0824	25.6931	25.9758	25.5128	26.727	26.7649	26.4301	26.996	26.4212	26.0693
258	PE(18:2/18:2)	neg	18.7749	18.0989	18.8623	18.6365	18.8045	18.1991	18.7725	18.8727	18.3993	18.4169	18.4249	19.1013	18.8494	19.1889	18.6983	18.8853	18.8731	18.9831	17.9363	18.6344	18.2525	18.0603	18.2603	18.5928	18.5279	18.3755	18.4457	19.2319	18.8696	18.2432	18.1009	17.9209	18.2888	17.7862	18.6731	18.7069	17.8521	18.3405	18.8394	18.6416	18.5116	17.4611	19.2684	17.7435	18.8792	18.0115	18.9454
4433	TG(16:0/18:0/22:6)	pos	22.9866	22.9506	21.6665	22.828	22.4296	21.3812	22.4256	22.7104	22.4814	22.0008	22.4492	22.6088	21.9418	22.844	20.6441	22.0714	22.6542	20.4023	21.3264	21.1594	22.4364	21.8202	22.2402	21.6521	21.9699	21.9457	22.5943	21.771	22.5189	21.2778	21.3828	22.3099	21.7111	21.6028	22.1885	21.5859	21.669	21.9077	21.5937	21.5695	21.7149	20.515	22.0922	21.929	21.6013	21.8839	20.6707
3595	LPC(0:0/22:2) [M+H]+	pos	18.1689	18.1635	18.268	17.7758	18.3018	18.1791	18.222	18.2828	18.2828	18.3779	17.9273	18.7948	17.9968	18.628	17.7665	18.2699	18.7026	17.9133	17.9109	18.9005	18.161	18.0859	18.3492	17.7145	17.8852	17.5197	17.5562	18.5899	18.7259	17.3649	18.205	17.6195	17.9969	18.0156	18.8595	17.8723	18.2354	18.2064	18.082	17.9548	17.8672	18.0146	17.6635	17.7723	17.7574	17.9193	17.5686
3765	PC(42:8)	pos	19.5813	19.388	19.3032	19.2156	19.3837	19.1545	19.1427	19.1541	18.9804	19.2787	18.6323	19.5514	18.7908	19.248	19.2681	19.4573	19.2832	19.1546	18.7337	19.2347	18.7624	19.2139	19.1339	18.9888	19.3435	19.3956	19.0864	19.2748	18.7734	18.8124	19.1026	18.5977	19.0198	18.7594	19.212	19.2003	19.0419	19.2826	18.9443	18.8853	18.8184	18.9167	19.237	19.2364	19.1494	18.8431	18.4023
4101	PE(p-18:0/18:2)	pos	20.6966	20.7193	20.4415	20.6129	20.5666	20.2399	20.833	20.5212	20.5229	20.771	20.2832	20.665	20.7082	20.5184	19.9708	20.6059	20.5012	20.431	20.0719	20.2276	20.1668	20.4127	20.6335	20.1248	20.4351	20.1609	20.5357	20.7212	20.2703	20.0583	20.0164	20.0941	20.0954	20.282	20.2562	20.3871	20.1475	20.1939	20.2795	20.0901	20.1569	20.0685	20.3025	19.6459	20.4331	20.0993	20.2011
4463	TG(18:1/22:1/22:6)	pos	21.1291	20.7277	19.0489	20.9619	20.1882	20.0668	20.4479	20.6161	20.0945	19.7999	20.6268	20.0569	19.6521	21.1681	19.1776	20.0165	20.7218	19.5137	19.2687	18.9968	19.9013	20.7637	20.0336	20.2419	20.3306	20.7389	19.4149	19.9173	20.4034	19.9239	19.4415	20.109	20.1624	20.5271	19.8213	20.9011	19.5917	20.0789	19.6946	20.3758	19.178	19.4033	19.8163	20.5035	20.0041	20.5389	18.9084
4464	TG(16:0/18:0/18:2)	pos	25.2198	25.0153	23.9669	25.2042	24.559	23.7662	24.7548	24.9185	24.618	24.3989	25.5756	25.0018	26.1039	25.2753	22.9098	24.3871	26.3646	23.182	25.2642	24.0349	24.8637	24.1408	24.5715	25.1011	26.2806	24.3595	26.3539	24.6163	24.9534	23.5197	23.7186	24.9654	23.8517	24.9701	24.836	24.1395	23.8044	24.4847	24.0548	23.9839	24.1691	22.8581	24.5569	24.0878	23.8802	24.3285	23.4516
3568	LPC(p-16:0) 2	pos	21.1091	21.0655	20.9875	20.9945	21.2093	20.7094	21.0362	20.9691	21.0213	21.0214	20.7602	21.2293	21.0852	21.0171	20.6679	20.9956	21.1819	20.4387	20.5842	20.8361	20.8367	20.8943	21.0697	20.7	20.9553	20.8639	20.6555	20.934	20.7308	20.7071	20.6743	20.7505	20.787	20.87	20.9482	20.4911	20.8979	20.8548	20.6391	20.6074	20.5493	20.9128	20.9456	20.6784	20.8812	20.6183	20.4471
4498	CE(22:5)	pos	24.5018	24.3152	23.5998	24.1935	24.3849	23.8044	24.0457	24.0395	23.8056	23.628	24.0967	24.337	22.9535	24.2176	23.3962	24.1532	23.8003	23.5943	23.4349	23.3148	23.6678	23.8412	23.736	23.3564	24.672	24.2422	24.2156	24.0103	23.635	23.8453	23.8191	24.2854	23.5056	23.9932	23.6172	24.262	23.7123	24.1223	24.1311	23.8169	23.5999	23.9623	24.4435	24.1506	24.2214	23.8325	23.6417
4158	SM(d17:1/24:1)	pos	23.1697	23.0505	23.0184	23.157	23.0402	23.4077	22.7376	22.8318	22.8517	23.2143	23.0392	23.429	22.689	23.0704	23.325	22.863	23.0258	23.3281	22.5553	22.2282	22.532	23.2964	23.1186	22.9535	23.245	23.3821	22.7844	22.8806	22.6557	23.2089	23.3352	22.3538	23.4387	23.1493	22.8912	23.2817	23.2308	23.2018	22.9983	22.9296	22.9185	23.3866	23.2411	23.2801	23.1724	23.094	22.8128
3615	LPC(p-22:0)	pos	18.4638	18.4444	18.1448	18.3031	18.3563	18.1607	18.2084	18.2281	17.8555	18.7959	17.9861	18.3165	18.0394	18.5657	18.3866	18.4115	18.4092	17.9997	17.7295	18.0825	18.0003	18.5329	18.5691	18.302	18.0902	18.2803	18.3082	17.9962	17.992	18.3656	18.3068	17.5824	18.4507	18.3922	18.2764	18.1012	18.3467	18.5547	17.9699	18.0756	17.8344	18.5604	17.9454	18.5052	18.401	18.324	18.1461
138	PE(18:0/20:5)	neg	21.9545	22.0163	21.5114	21.908	21.4692	20.8854	21.6458	21.8682	21.3922	21.165	21.9019	20.7719	21.5556	21.0536	20.942	20.7789	20.5068	20.7448	20.7255	19.9928	21.2162	20.4856	20.8616	20.8898	21.153	20.9393	20.8825	21.4604	20.9228	21.1068	20.7362	20.8357	20.8725	20.6677	20.1522	20.6618	20.6705	20.3293	20.2767	20.4372	20.4418	20.5763	21.0824	20.6126	20.9477	20.5549	20.3765
3822	PC(35:3)	pos	22.2769	21.7565	22.4012	22.1196	22.277	22.3617	22.1145	21.9563	22.148	22.3074	21.9381	22.4412	22.2483	22.2541	22.1769	22.3857	22.1421	21.9376	21.4933	22.0598	21.8337	22.1742	21.9131	21.9345	21.7413	21.9616	22.173	21.9577	21.9654	21.7385	22.4132	21.953	22.352	22.0934	21.9872	21.9287	22.5396	22.451	22.2288	21.8646	22.1923	21.8671	22.0538	21.9276	22.0176	22.0704	22.2846
3899	PC(o-16:0/22:6)	pos	22.0427	21.8863	22.1879	21.8423	21.0236	22.1425	21.9501	21.8266	21.6986	22.2252	21.5651	21.5614	21.63	21.5421	22.3729	22.1054	21.4191	22.0196	21.7568	21.6436	21.3825	21.6891	21.8792	22.0221	22.1075	22.3125	22.0513	21.2622	21.2334	22.055	21.8298	21.3963	22.142	21.6915	20.962	21.9928	21.7026	21.7518	21.7383	21.7653	21.821	22.0367	21.9047	22.2344	21.9794	21.6235	21.5996
3722	PC(18:2/22:5) [M+Na]+	pos	20.7172	20.6794	20.876	20.623	20.6943	20.0752	20.7837	20.7519	20.61	20.483	20.4104	20.6867	20.4405	20.2586	19.846	20.2052	20.2709	20.3061	20.2845	20.3004	20.3986	19.6464	20.2042	20.1714	20.2912	19.9568	20.2418	20.6433	20.3804	20.2625	20.1013	20.2722	19.8104	20.0501	20.0567	20.0827	20.2498	20.0567	19.9137	19.8869	19.954	19.7899	20.3034	19.1956	20.2031	19.6619	19.7848
4263	TG(20:4_20:5_22:6)	pos	21.3316	21.3001	21.0354	20.9573	21.4426	20.1341	21.5057	21.094	21.2166	20.5835	20.8722	21.2732	20.6701	20.684	21.0577	21.774	20.6959	20.1953	20.8931	19.9589	20.6894	19.9621	20.7209	21.376	22.0508	21.5539	21.96	21.0357	20.7019	21.5222	20.8247	21.274	20.6259	21.2091	20.6592	20.7134	21.4133	20.649	20.7024	20.174	20.0661	20.7976	21.8892	20.8222	21.455	20.4645	20.2709
3861	PC(p-34:2) 2	pos	22.1345	21.5756	21.9909	22.0447	19.9319	21.6823	21.6609	20.8694	20.4076	20.5086	20.4133	19.9347	20.8127	20.225	20.4382	19.8787	19.4211	19.5613	21.459	19.813	20.1118	19.1112	19.9729	19.7938	19.6284	20.1994	19.3512	20.625	19.7456	19.2535	18.8662	19.7439	18.9774	19.2891	19.5844	18.9147	19.3687	19.265	19.1373	19.1421	19.3091	19.3795	19.5635	18.7967	19.3131	18.9344	19.5113
3877	PC(p-16:0/18:2)	pos	22.1345	21.5756	21.9909	22.0447	19.9319	21.6823	21.6609	20.8694	20.4076	20.5086	20.4133	19.9347	20.8127	20.225	20.4382	19.8787	19.4211	19.5613	21.459	19.813	20.1118	19.1112	19.9729	19.7938	19.6284	20.1994	19.3512	20.625	19.7456	19.2535	18.8662	19.7439	18.9774	19.2891	19.5844	18.9147	19.3687	19.265	19.1373	19.1421	19.3091	19.3795	19.5635	18.7967	19.3131	18.9344	19.5113
4539	TG(18:0/18:2/24:1)	pos	20.7146	20.3942	19.3319	21.287	19.9334	19.9264	20.1199	19.9205	20.2527	20.1323	20.5151	19.8313	19.6312	21.2824	18.0616	19.2365	20.7812	18.7949	19.4799	18.8629	20.1256	20.4835	20.2554	18.865	19.4134	19.9191	19.0247	20.0136	20.6784	18.9689	19.2352	20.2626	19.7368	20.0383	20.0092	20.555	19.0819	19.9997	19.2769	19.4447	18.9422	18.2506	19.2467	20.0005	19.1577	20.744	18.437
4468	CE(20:3)	pos	22.8616	22.6279	22.3051	22.3604	22.8652	22.6255	22.8171	22.4122	22.6331	22.8904	22.321	23.2575	22.0016	23.0493	22.5446	23.2417	23.0069	22.798	22.2586	22.7099	22.3774	23.032	22.7857	22.6775	23.2081	23.1533	23.1641	22.7552	22.4831	22.8531	22.8694	22.9257	22.8316	22.9035	23.0627	23.0489	22.8437	22.936	23.075	22.8632	22.6444	22.862	23.3895	23.051	23.1704	22.7303	22.815
4394	TG(16:0/20:3/20:4)	pos	26.8619	26.7002	26.1814	26.6904	26.3296	25.7129	26.4229	26.5749	26.3672	25.499	26.5477	26.013	26.1479	26.1736	25.6395	26.2457	25.9484	24.7707	25.8789	25.3808	26.2438	25.5271	26.1095	25.8345	26.2634	25.6678	26.2557	25.9722	26.0686	25.4616	25.4858	26.2159	25.6685	25.8364	25.6137	25.4576	25.8537	25.6697	25.182	25.4473	25.077	25.2404	26.1148	26.0738	25.9977	25.6476	24.7784
4478	TG(16:0/20:0/22:6)	pos	22.7027	22.4879	21.3387	22.7107	21.4572	21.1989	21.9906	22.0917	21.5731	21.6198	22.1232	21.9211	20.7864	22.8672	20.1252	21.2609	22.3753	19.9323	20.9309	20.4688	21.6579	21.2389	21.6183	20.7864	21.3383	21.5155	21.6565	21.3451	22.1656	20.6683	20.6409	21.9486	21.4297	21.147	21.858	21.3837	20.5901	21.389	21.0135	21.3159	20.8745	19.7675	21.1947	21.6524	20.902	21.7365	19.9443
4104	PC(20:0/22:6)	pos	20.5727	19.9385	20.763	20.0268	20.0557	19.8305	20.2888	20.1357	19.8798	19.7648	19.791	19.8564	19.5525	20.0416	19.6514	19.5418	18.9433	19.311	19.5339	19.3267	19.2825	19.2271	19.1909	19.1783	19.5274	19.1499	19.3202	19.764	19.7358	19.0739	18.8893	19.6654	18.673	18.9707	19.516	19.1262	19.2833	18.5735	19.3371	18.7092	19.0348	18.7751	19.5294	18.9311	19.2897	18.8624	18.5812
4335	TG(12:0/18:1/18:2)	pos	23.0441	22.8557	21.5899	22.7998	21.9408	20.9614	22.464	22.7739	21.9749	21.1425	22.7361	21.657	21.4929	22.2971	21.9229	22.4275	20.992	20.3676	21.2595	20.6665	22.021	21.013	21.671	21.6509	22.2846	21.8401	22.9296	21.285	21.3994	21.3449	21.3004	22.0038	20.8871	21.1815	20.9467	20.9129	20.7579	21.3531	20.6246	20.9768	20.7772	20.7495	22.8389	22.0569	22.3803	21.6234	21.3911
3988	PC(17:0/20:3)	pos	19.4661	19.6305	19.8286	19.6478	19.7157	20.0935	19.8721	19.3296	19.6735	19.65	19.5075	20.6626	19.9582	20.479	20.2813	19.8778	20.5095	20.4481	19.5218	20.752	19.6065	20.4585	19.8543	20.1237	20.1082	19.6579	19.6051	20.1616	20.2342	19.9355	19.9296	19.0642	20.0984	19.9126	20.8691	20.0911	20.1071	20.2319	20.1131	20.3186	20.2615	19.7087	19.611	20.1986	19.8404	20.3807	20.4813
3493	LPC(0:0/16:1)	pos	21.7435	22.0148	21.1239	21.6504	21.4841	21.8867	21.2382	21.9567	21.2268	21.4803	21.986	20.9532	21.3242	21.0983	21.3421	21.0231	20.939	20.8134	21.4318	21.2446	21.3357	20.8218	21.8355	21.0848	21.027	20.9785	20.9212	21.2786	21.0193	21.2816	21.4275	20.9681	21.5248	20.9498	20.3871	20.7258	21.3387	20.7594	20.3441	20.7713	20.6965	21.4935	21.0138	20.9424	21.4291	21.339	21.0623
3830	PI(18:0/22:6) [M+NH4]+	pos	23.702	23.071	23.5612	23.4877	23.0338	23.5236	22.8482	22.9906	22.8198	23.4241	22.8619	22.906	22.6792	23.5004	22.9059	22.6522	22.5351	22.8717	22.735	22.656	22.2235	22.4743	22.2655	22.4453	22.5403	22.7617	22.4598	22.1559	22.2796	22.5961	22.4995	22.2925	23.6979	22.6172	22.7129	22.6942	22.6377	22.5171	22.3313	22.276	22.1374	22.3887	22.4548	23.0079	22.552	22.4779	22.058
3757	PC(31:1)	pos	19.8046	19.8194	19.5986	19.7087	19.6142	19.4864	19.446	19.836	19.4507	19.374	19.6304	18.3371	19.4941	19.0251	19.1551	19.2449	18.5326	18.686	18.9599	18.3683	19.172	18.5431	19.2866	18.959	19.0112	19.2207	19.159	19.236	18.4439	18.6839	19.3643	18.6216	19.3954	18.9324	18.025	18.9226	18.98	18.5348	18.0856	18.4749	18.1626	19.0501	19.3022	19.0836	19.2189	19.1765	18.6136
4399	TG(18:0/18:2/22:6)	pos	24.4044	24.1849	23.2447	24.0335	23.9026	22.6294	23.7236	23.9783	23.8918	22.8892	23.7785	24.2307	23.4134	24.0759	22.1087	23.0545	24.0886	22.4621	22.8397	22.9538	23.801	23.1861	23.3753	23.1922	23.5508	23.2963	23.6411	23.395	23.7005	22.7085	22.6202	23.7764	22.6059	22.9836	23.7615	23.136	22.9201	23.373	23.1045	23.2991	23.1324	22.1206	23.2633	23.3382	22.7485	22.8609	22.1916
4570	CE(m20:1)	pos	24.0803	23.8596	23.5279	23.6185	24.0712	23.7672	23.9732	23.6226	23.7542	24.0644	23.5649	24.4379	23.1677	24.2727	23.8658	24.4659	24.0696	23.9372	23.605	23.9201	23.6149	24.2518	23.9658	23.8379	24.4287	24.3972	24.2168	23.751	23.6966	24.1338	24.032	24.0409	24.0675	24.1491	24.2713	24.2634	24.0152	24.0411	24.3123	24.0425	24.0367	24.0459	24.5431	24.2974	24.3056	24.0415	24.0217
4330	TG(10:0_16:0_18:1)	pos	18.5485	18.6293	17.4387	18.8096	17.0741	17.0972	18.4506	18.2852	17.6838	18.1088	18.0272	16.8154	17.5249	17.6094	18.042	18.9137	16.7811	14.8399	17.3068	16.381	17.8014	17.058	18.1467	18.0996	18.6207	18.5009	19.6542	16.927	17.2184	18.3319	17.7571	17.4287	17.4578	17.468	16.8881	16.9263	16.7743	17.7129	16.0426	15.6479	16.0395	16.2624	19.5442	18.1208	18.8857	17.46	17.4629
3932	PC(18:0_22:6)	pos	20.7353	20.6894	20.201	20.3586	19.3219	20.3431	19.686	20.2699	19.3219	20.5271	19.8171	19.7698	19.2457	20.8578	20.1139	20.2765	19.787	20.232	19.751	19.7338	18.8933	19.7946	20.0878	19.7674	19.8461	20.2696	19.3413	20.2601	19.5036	20.0033	20.1963	18.9677	20.7429	19.5213	19.8616	20.1095	19.6723	19.8701	19.8985	19.9382	19.5147	20.0042	19.8487	20.0524	19.928	19.9997	19.4451
4528	TG(18:0/18:2/20:0)	pos	19.0536	19.6908	17.5315	19.444	19.2077	18.2242	19.3848	19.0245	19.6407	19.1145	18.9789	19.6191	19.0832	19.8823	15.9925	17.9676	20.3809	17.1737	17.8203	18.0618	19.4705	19.653	19.0992	18.2037	18.629	18.5845	18.308	19.0535	20.1111	17.9947	17.947	19.6569	18.2689	19.1727	19.1913	18.8007	18.1868	19.1247	18.7766	18.6949	18.6283	17.1825	18.4139	18.0549	18.5071	19.104	18.0308
4543	TG(16:0/18:0/20:0)	pos	16.9125	18.1327	14.8303	17.5786	18.3526	15.6146	16.4168	17.9786	18.2851	17.2912	17.8137	19.7984	17.7812	17.4681	16.3025	16.6976	17.3584	17.1096	17.3836	17.3172	17.4669	17.1981	18.0444	17.264	16.2953	16.4188	16.0918	17.8264	18.332	15.7906	17.1422	17.7263	15.7976	17.1005	16.4541	17.5551	16.2177	17.6936	16.4224	16.459	17.3346	16.4922	17.9786	16.4474	18.0613	17.4039	16.4963
4327	TG(16:0/18:2/18:4)	pos	23.3513	22.9508	22.6928	23.03	22.8739	21.4902	23.7207	23.0923	22.9358	22.2968	22.9706	23.0227	22.4892	22.9563	23.0893	23.5363	22.5525	22.1845	22.3161	21.8668	23.0324	21.9161	22.0569	22.7298	23.3122	22.8759	23.8428	22.1929	22.7388	22.5103	22.15	23.2363	21.4864	22.4439	22.6719	21.9376	21.7215	22.1375	22.3261	22.5322	22.2209	21.6017	23.9088	22.5718	23.6615	21.9867	22.6819
4430	TG(16:0/20:1/22:6)	pos	23.2661	23.2165	21.6601	22.9873	22.683	21.5265	22.5485	22.7054	22.6939	21.8941	22.5061	22.6913	22.3523	22.6786	20.8909	22.3479	22.7934	20.7439	21.4882	21.4484	22.51	22.1283	22.3747	21.9797	22.1668	22.0465	22.5471	22.1584	22.4981	21.5279	21.4651	22.385	21.647	22.0915	22.1143	21.883	21.8286	22.1696	21.5534	21.7265	21.5368	20.8655	22.2546	22.1714	21.8593	21.7818	20.996
4317	TG(18:1/18:3/22:6)	pos	24.3915	23.9902	23.7098	23.9341	23.8928	23.5584	24.1035	24.325	23.717	23.1491	23.7614	24.3241	23.5963	24.7686	23.5409	23.944	24.2024	22.8325	23.3004	22.9786	23.8256	22.9755	23.3382	23.6634	24.3122	23.8332	24.0097	23.929	23.6096	23.7552	23.2759	23.9278	23.0673	23.7618	23.4902	23.2619	23.6092	23.3411	23.3393	24.0065	23.4332	23.2048	24.1218	23.4489	23.9682	23.3384	22.943
3596	LPC(0:0/19:0) [M+Na]+	pos	20.2896	20.4455	20.2614	20.5308	19.8574	20.8879	20.2551	20.111	19.9568	20.9257	20.1087	19.9238	19.9112	20.5244	21.1315	20.8895	19.5681	20.9424	19.7572	19.7708	19.4569	21.3205	20.9569	20.681	20.9799	21.1693	20.3803	20.2725	19.8485	21.185	21.3936	19.5785	20.9336	20.3953	20.2478	20.8217	20.6537	21.2034	20.6669	20.386	20.4546	20.8934	20.9705	21.1134	21.2045	20.376	20.5232
4194	PC(18:0/20:1)	pos	21.4952	21.4035	21.2631	21.6142	20.2234	21.1171	21.9428	21.3974	20.8627	20.9908	21.4236	19.3979	18.7063	21.1649	20.5551	20.7244	20.098	20.4898	20.9682	20.0118	19.5629	20.3739	20.7317	20.1979	20.7998	20.0928	21.0896	21.1348	20.9667	20.5398	20.3334	20.5071	20.817	20.2801	19.9858	20.0236	21.0311	19.9078	20.0755	19.4939	19.491	20.3497	21.3419	20.5543	20.4276	20.0054	18.9982
3586	LPC(20:1/0:0) DB	pos	18.1328	18.1776	18.0617	18.1243	18.372	18.6462	18.0287	18.3665	18.2235	18.2995	18.3103	18.4736	17.95	18.3447	17.7302	18.2689	18.0291	17.7543	18.0613	18.2077	17.9058	18.4563	18.6871	17.956	18.3631	18.0395	17.9932	18.7029	18.2804	17.9324	18.6733	17.8621	18.0144	18.4717	17.9108	17.9794	18.6681	18.1422	17.9889	17.8683	17.9709	18.4167	18.2288	18.0115	18.1584	18.4829	17.8737
3936	PC(o-30:0)	pos	19.4945	19.4274	19.4075	19.5646	19.016	19.6046	19.3338	19.1968	18.9	19.8947	19.3237	19.0824	19.1502	19.4427	19.2949	19.3706	18.8397	19.2504	19.3094	18.6698	18.5376	19.068	19.0167	19.0342	18.8828	19.5093	19.0621	18.9657	18.7586	19.0845	19.09	18.8704	19.4475	18.927	18.8426	19.0101	19.0348	18.9927	18.7784	18.819	18.7379	19.1976	18.9968	19.1549	19.0511	19.0711	18.7671
4501	TG(18:1/18:2/20:0)	pos	25.0762	25.3232	23.3744	25.406	23.931	24.4522	24.8402	24.4147	23.9914	24.7712	24.6709	24.4873	23.9937	25.6033	23.3296	23.7614	25.2762	23.7889	23.4377	23.5225	24.3761	24.8471	24.3707	23.9748	23.6661	24.6447	23.3403	24.1672	25.118	23.6409	23.3999	24.5119	24.4499	24.4625	24.7308	25.0972	23.3017	24.8791	24.3878	24.4667	23.866	23.0344	23.4715	24.2456	23.8475	25.1512	23.4354
4386	TG(14:0/16:0/18:2)	pos	25.7104	25.369	24.771	25.7141	24.5945	24.2638	25.1808	25.4012	24.6146	24.3079	25.3837	24.233	24.1687	24.8333	24.761	25.3062	24.4688	23.2749	24.3967	23.6657	24.7888	23.6759	24.5068	24.5864	25.1541	25.0605	25.969	24.1511	24.249	24.0292	24.1764	24.8214	24.0207	23.9209	24.1822	23.9122	23.5293	24.136	23.4704	23.8371	23.6894	23.4938	25.6716	24.9821	25.1099	24.3731	23.7458
3961	PC(20:1/22:6)	pos	24.59	24.4694	24.1244	24.0996	24.2434	24.3721	23.9742	24.1835	23.9139	23.9609	23.8515	24.3366	23.7145	24.7012	23.982	24.2263	24.0801	24.0736	23.5522	23.8737	23.682	24.254	24.1982	23.7524	24.0237	24.0452	23.6848	24.2698	23.8578	23.856	24.2078	23.382	23.9764	23.8016	23.7633	24.0328	23.9226	24.0964	24.0411	23.9616	23.9195	23.9967	23.9738	24.0072	24.0316	24.0465	23.5812
3992	PC(42:7)	pos	24.59	24.4694	24.1244	24.0996	24.2434	24.3721	23.9742	24.1835	23.9139	23.9609	23.8515	24.3366	23.7145	24.7012	23.982	24.2263	24.0801	24.0736	23.5522	23.8737	23.682	24.254	24.1982	23.7524	24.0237	24.0452	23.6848	24.2698	23.8578	23.856	24.2078	23.382	23.9764	23.8016	23.7633	24.0328	23.9226	24.0964	24.0411	23.9616	23.9195	23.9967	23.9738	24.0072	24.0316	24.0465	23.5812
3522	LPE(0:0/22:5)	pos	19.3895	19.8291	18.9854	19.3968	19.1905	18.5754	19.3213	20.0127	19.0302	18.5517	19.6497	18.4416	19.2391	18.7994	18.466	18.3731	18.3792	18.0172	18.8657	18.4128	19.2112	17.6121	18.9898	18.7354	18.3461	17.8781	18.0015	19.2499	19.2558	18.4667	18.4209	18.9253	18.6424	17.7689	17.4967	17.4725	18.533	17.5862	17.3868	18.1261	18.0792	18.5518	18.3423	17.253	18.3671	18.4664	18.0738
4294	TG(20:4/22:5/22:6)	pos	18.2577	18.4031	17.9938	18.2469	18.5983	17.2387	18.3381	17.7751	18.2035	17.0576	17.7532	18.3382	17.7242	17.4171	18.1276	18.8501	18.0096	17.4988	17.8387	17.3573	17.983	17.5342	17.9096	18.464	19.0375	18.6071	18.6051	18.736	18.012	18.3271	17.8452	18.6612	17.8553	18.1034	18.0566	17.898	18.0147	18.0504	17.9996	17.7249	17.224	17.968	18.9999	17.7381	18.6693	17.5814	17.1611
3525	LPC(17:1/0:0) [M+Na]+	pos	18.047	18.0677	17.6294	17.6784	17.913	18.3002	17.6543	18.1383	17.7227	17.9187	17.795	17.3278	17.8071	17.7014	17.393	17.3864	17.4962	16.8847	17.5743	17.6825	17.5555	17.5088	18.4216	17.394	17.2324	17.2982	16.8323	17.8748	17.536	17.2987	17.852	17.07	18.2441	17.6471	16.8954	17.3083	18.066	17.538	16.7204	17.1788	16.8444	17.9898	17.3916	17.5488	17.3852	17.8286	17.0172
3867	PC(16:0/18:2) [M+Na]+	pos	25.793	26.8098	26.2546	25.8255	26.8119	25.9165	27.0681	26.6617	27.6376	26.3233	26.0471	27.2997	27.5271	25.7895	26.3798	26.8427	27.0799	25.9321	25.9906	26.8278	27.47	27.2547	26.9962	27.3436	27.1881	26.3694	27.065	27.2172	27.3197	27.2321	26.9658	27.2473	25.9485	27.2977	26.3687	25.9954	27.2273	27.0237	26.7518	26.6594	27.021	26.1379	27.274	25.9979	27.2126	25.9407	27.371
4390	TG(18:1/18:2/22:5)	pos	24.8672	24.3893	23.7282	24.5959	24.2947	23.7571	23.9301	24.3131	24.1018	23.4356	24.1127	23.7054	24.2252	23.8817	23.1807	23.8984	24.0839	22.4459	23.4349	23.3283	24.0836	23.5462	24.1353	23.5264	23.6587	23.4662	23.8317	24.0239	23.6735	23.1229	23.4875	23.5853	23.802	24.0611	23.2249	23.402	23.94	23.7479	22.6622	23.0207	22.5913	23.3268	23.7811	23.9453	23.5912	23.5152	22.4761
4413	TG(14:0/16:0/18:1)	pos	21.9298	22.0105	21.1595	22.413	20.9663	21.2546	21.333	21.9677	21.099	21.2701	21.9156	20.206	21.1301	20.9198	21.2319	21.215	20.4157	19.9926	21.2151	20.1308	21.0902	20.6192	21.0149	21.2128	21.3235	21.7389	21.8677	20.5878	20.511	21.3088	21.3259	20.9241	21.1761	20.6799	19.9867	20.8798	20.621	20.7395	19.9248	20.2586	20.4669	20.565	21.456	21.4724	21.4952	21.2136	20.6642
3616	LPE(p-20:0)	pos	17.0318	17.2203	16.8803	17.188	17.5739	16.0298	17.2503	17.0304	17.3639	16.7004	16.4499	17.5901	17.415	17.2159	16.0906	17.2994	17.5804	16.0462	16.6053	16.7142	17.5116	17.5044	17.4514	16.7072	17.3069	16.7625	17.1735	17.2401	16.9065	16.6959	16.6731	16.9157	16.6159	17.2711	17.078	16.9524	16.8561	17.28	16.8462	16.56	16.5305	16.6834	17.6849	16.7373	17.4011	16.6292	16.6562
211	LPE(p-18:0)	neg	19.1141	18.7639	18.9966	18.9356	19.0906	18.4828	19.2076	18.8056	18.767	18.4283	18.5367	19.1628	18.8708	18.863	18.2743	18.9151	18.863	17.9136	18.3484	18.4825	18.8056	18.8553	18.5784	18.1081	18.9312	18.8348	18.5842	18.7218	18.3443	18.5495	18.4034	18.5388	18.532	18.3681	18.8082	18.5896	18.1678	18.5449	18.5149	18.3137	18.0749	18.423	19.1563	18.4935	18.8751	18.3074	18.2416
236	PI(16:0/22:6)	neg	23.2292	23.0482	23.0501	23.0503	22.7658	22.5893	22.9247	22.973	22.7358	22.4939	22.877	22.2733	22.6558	22.6075	21.9443	22.0125	21.9108	21.8345	22.5408	22.0736	22.3189	21.4395	22.3964	21.753	22.056	21.9625	21.8974	22.2793	22.1956	21.898	21.9721	22.1488	22.364	22.0172	21.8029	22.156	22.0061	21.312	21.4131	21.5733	21.2652	21.8723	21.9078	21.8831	21.8873	21.6525	21.1314
3506	LPC(0:0/15:0) [M+H]+	pos	20.1964	20.3019	20.2977	20.2273	20.8235	21.1463	20.7773	20.446	20.8162	21.4099	20.0515	21.2445	20.9176	20.4309	20.3942	21.2332	20.9105	20.4042	20.1917	20.7127	20.7414	21.4349	21.5036	20.8945	21.2295	20.9415	20.8724	20.4551	20.4469	20.6835	21.133	20.6658	21.2009	21.1037	20.5709	20.8847	21.4122	21.4521	20.9948	20.6867	20.8632	20.9686	21.2789	20.8309	21.0055	20.972	21.0745
4338	TG(14:1/16:1/18:1)	pos	25.238	24.7631	23.6799	24.8406	23.6101	23.0246	24.2528	24.7007	23.5472	22.98	24.7161	23.3362	22.9354	24.2236	23.9506	24.2134	22.6381	22.0577	23.0386	22.2778	23.6274	22.4911	23.3271	23.1703	23.9559	23.631	24.6942	22.9964	23.1537	22.9412	22.9092	23.7839	22.8325	22.8829	22.6916	22.5896	22.3618	23.0313	22.173	22.6098	22.2293	22.3265	24.5639	23.9058	24.2157	23.3822	22.8283
3494	LPC(16:1/0:0) [M+H]+	pos	25.5984	26.1361	25.1023	25.5103	25.4329	25.7897	25.2206	25.856	25.2324	25.481	25.7909	24.9068	25.2219	25.1914	25.2693	24.9541	24.989	24.6107	25.2844	25.2091	25.3546	24.8254	26.0288	25.0851	24.9966	24.874	24.7746	25.2215	25.0133	25.0948	25.3454	25.0453	25.4794	24.9502	24.2992	24.6243	25.3017	24.7517	24.3886	24.8057	24.6504	25.4243	24.9677	24.762	25.3921	25.1701	24.9411
126	LPC(16:1/0:0)	neg	22.59	22.7741	21.9219	22.5394	22.2241	22.471	21.9849	22.8634	21.9305	22.2117	22.8897	21.7336	22.1092	21.9935	22.1972	21.781	21.6181	21.6442	22.2812	21.8709	22.1277	21.5394	22.5789	21.7114	21.8003	21.8645	21.6411	21.9845	21.6938	21.9772	22.1736	21.7897	22.4699	21.5761	21.093	21.6088	21.8879	21.5389	21.1276	21.7113	21.4018	22.409	21.7657	21.761	22.0463	22.1133	21.7362
3773	PC(p-18:1/22:6) [M+Na]+	pos	18.3257	18.6052	18.0927	18.4598	17.7866	18.2144	18.0206	18.0638	17.0752	18.3725	17.9182	17.5728	17.4877	18.1469	17.8492	17.8643	17.1933	18.0804	17.5393	17.5096	16.8153	16.9466	17.4376	17.2056	16.9945	18.0092	17.6265	17.4629	17.1072	17.2554	17.8303	16.544	17.879	16.9411	17.4212	17.5217	17.4373	17.1598	17.3022	17.4159	17.0675	17.8242	17.2613	17.438	17.3315	17.259	16.8894
4500	TG(18:1/18:2/20:0)	pos	22.11	22.7574	20.2898	22.462	21.9125	21.5724	22.3748	21.8714	21.9771	22.0163	21.8442	22.477	22.1471	22.7237	20.401	21.2666	22.9777	21.094	20.5108	21.1772	22.2419	22.7059	22.0411	21.8902	21.4338	21.9726	21.0339	21.614	22.7555	21.4243	20.993	22.137	21.5405	22.3186	22.0786	22.409	21.0817	22.5395	21.9897	21.9926	21.8434	20.5202	21.2237	21.3322	21.6165	22.3955	21.4738
4391	TG(18:0/18:1/22:6)	pos	22.8177	22.3158	21.5615	22.4931	22.1786	21.7029	21.91	22.1886	22.1042	21.3788	21.9885	21.6459	22.0713	21.83	20.8854	21.8352	21.9733	20.3614	21.174	21.1614	21.9391	21.5024	21.9949	21.4196	21.6059	21.3453	21.4326	21.8938	21.5335	20.9868	21.2221	21.4415	21.7256	21.918	20.9922	21.2881	21.6283	21.5699	20.7459	20.8177	20.4456	21.1415	21.6447	21.8902	21.4152	21.4423	20.2927
4490	TG(18:1_18:2_22:1)	pos	23.474	24.627	21.3982	23.857	22.6379	23.3586	23.6435	23.2118	22.7939	23.2095	23.1472	23.5304	22.2268	24.5033	22.6842	22.5105	24.2378	23.4097	21.8589	22.1616	22.9755	24.0867	23.0492	24.0788	23.3475	24.1089	21.8773	22.5471	24.2209	23.5321	22.4063	23.1679	23.4828	24.1257	23.5225	24.5387	22.3865	23.9729	23.1803	23.8707	22.8355	22.6536	22.7464	23.3887	23.2726	24.2676	23.2398
3958	PC(22:6/17:0) [M+H]+	pos	27.18	26.743	27.3319	26.7024	25.6207	26.8333	26.6112	26.7102	25.9622	27.1016	26.3323	26.1023	25.8365	27.0441	27.091	26.8947	26.252	26.7417	26.5597	26.5803	25.5568	26.0632	26.6281	26.163	26.228	26.7551	26.038	26.7396	26.2443	26.1938	26.5203	25.9039	27.0222	26.0434	26.3943	26.5635	26.2736	26.1779	26.5399	26.3538	25.7239	26.3134	26.3338	26.7467	26.0997	26.6023	25.6265
4377	TG(14:0/16:1/18:1)	pos	26.6516	26.2311	24.0723	26.4348	24.5113	24.2037	24.9118	26.0868	24.5257	23.5127	26.4072	23.9337	23.9237	25.3645	24.53	24.3996	24.1786	22.3564	24.3152	23.0015	24.6865	23.0178	24.179	23.4158	24.6333	24.0928	24.8995	23.5047	23.7217	23.3997	23.6255	24.6377	23.7626	23.2774	22.8693	23.2061	22.945	23.3857	22.3469	23.1161	22.3798	23.2057	24.6109	24.6378	24.9173	24.3511	22.9573
3709	PC(42:9)	pos	22.4682	22.1594	21.9382	22.0264	21.5216	22.1568	21.1278	21.8529	21.1178	21.4575	21.4378	21.9447	21.1285	22.2093	21.8633	21.6036	21.8518	21.5559	21.3767	21.9809	21.0673	21.3916	21.7421	21.1191	21.4122	21.5351	20.832	21.1759	21.1878	21.2451	21.6077	20.8752	21.6405	21.0851	21.6065	21.3624	21.3768	21.3263	21.3506	21.41	21.1488	21.6129	21.169	21.3593	21.4059	21.5371	20.7544
4193	PC(o-20:0/18:2)	pos	22.3874	21.8211	22.5777	22.4464	20.8871	22.2198	22.2873	21.4505	21.242	22.0311	21.657	20.6234	20.503	22.2129	22.4051	21.8034	21.7682	22.1586	21.9035	21.3929	20.5502	21.523	21.5006	21.474	21.7638	21.5597	22.1772	21.4878	21.7754	22.0131	21.2355	21.2539	22.0157	21.2171	21.3657	21.4716	21.909	21.7045	21.6834	21.5211	21.0454	21.3035	22.3824	21.7131	21.93	21.1567	21.3046
4548	TG(16:0_20:1_22:0)	pos	19.8251	20.1116	18.3515	20.5447	19.2751	19.0824	19.4411	19.5304	19.5942	19.2402	19.7978	18.9719	18.8642	20.1731	18.0594	18.2239	20.0261	18.1483	18.7999	17.8295	19.4444	20.1565	19.4911	18.5505	18.6575	19.3861	18.039	19.1829	19.9002	18.678	18.5765	19.497	19.3511	19.771	19.328	19.9579	18.5623	19.6958	18.833	18.9159	18.1469	18.3831	18.3511	18.9671	19.0788	20.0159	18.0482
4206	PC(o-40:3)	pos	19.4885	19.4778	19.4015	19.3266	18.8889	19.5851	19.4613	18.8798	18.652	19.7159	18.5935	18.7941	17.1179	19.3931	19.451	19.7995	19.0101	19.3166	18.8881	18.793	18.6134	19.1309	19.5234	18.9431	18.9044	19.5451	19.332	18.6162	18.8137	19.1578	19.0474	18.8336	19.2507	19.0593	19.2186	19.084	19.2386	19.293	19.4271	19.1683	18.9673	18.8962	19.433	19.0865	19.3381	19.0611	19.3238
260	LPC(22:1/0:0)	neg	18.4131	18.3169	18.3039	17.9805	18.0109	18.7951	18.1528	18.3392	17.8887	18.5553	18.2849	18.1292	17.8444	18.5602	18.0528	18.2217	17.8365	18.2267	17.9364	18.2246	17.8094	18.0668	18.5076	17.6911	17.934	18.01	17.7068	18.0199	17.9202	17.5905	18.7729	17.5233	18.3822	18.0787	17.9516	18.1838	18.3409	18.1208	17.8636	18.1	17.6858	18.4821	17.8129	18.3758	17.8527	18.4276	17.4195
4477	TG(16:0_20:0_22:6)	pos	20.055	20.1996	18.4904	20.0681	19.6248	18.3315	19.8543	19.6824	19.7113	18.9404	19.5361	20.0006	18.9706	20.2466	17.1976	18.9313	20.2569	17.4247	18.2355	18.2796	19.755	19.1433	19.3195	18.7621	19.2578	19.0116	19.6502	19.1256	20.0361	18.5653	18.379	19.7277	18.6323	19.1554	19.3852	19.0158	18.5392	19.3522	18.7987	18.9912	18.843	17.5063	19.1245	18.8682	18.7741	19.2053	17.9111
3983	PC(p-18:1/16:0) [M+H]+	pos	22.8887	21.3425	22.2796	22.5983	21.3179	23.6129	21.5918	21.3966	21.4532	23.209	22.4923	21.842	21.1334	21.7687	23.1851	21.7154	22.3201	21.8098	21.3545	21.5341	21.1603	21.4276	21.5339	21.4348	21.5887	23.1799	21.5268	21.5218	21.4089	21.4465	21.3598	21.3911	21.5152	21.3156	21.8886	21.5246	21.3394	21.4179	21.7117	21.561	21.4322	21.4751	21.4179	21.4112	21.4498	21.1733	21.3638
3824	PC(16:0/16:3)	pos	21.2726	20.9863	21.3484	21.3011	20.7893	21.1479	21.2241	21.1561	20.7509	21.2494	21.095	20.4381	20.712	20.7959	21.242	21.0775	20.351	20.8703	20.9363	20.4157	20.4604	20.1449	20.3401	20.7847	20.9591	21.1264	20.9955	20.5425	20.5169	20.8173	20.9462	20.5706	21.0212	20.6063	20.427	20.805	20.4847	20.6013	20.6072	20.5455	20.1465	20.7906	20.8956	20.7637	20.8191	20.6576	20.4606
4467	CE(22:6)	pos	26.3575	26.358	25.9426	26.0403	26.6814	26.221	26.4403	26.0525	26.4328	26.5379	25.9377	26.9516	25.9855	26.6055	26.215	26.9785	26.6098	26.5115	26.0091	26.4767	26.2129	26.8504	26.5084	26.5379	27.0112	26.8714	26.776	26.49	26.308	26.7834	26.6883	26.6219	26.4343	26.7868	26.6935	26.7424	26.6732	26.7095	27.0179	26.6889	26.7123	26.649	27.1323	26.6321	26.9395	26.464	26.7696
3941	DG(16:1/18:2)	pos	20.1705	19.5472	18.6379	19.7781	19.8106	16.4526	19.8934	19.8807	19.843	16.654	19.7073	21.054	19.5697	20.2377	16.884	19.5383	20.4466	15.9594	17.8303	18.3	20.3733	19.385	18.0453	17.7502	20.5627	19.0511	18.9865	18.7363	18.7087	18.0266	18.0736	20.1242	16.9046	18.1536	18.8403	18.6669	17.1838	19.0135	18.5264	18.4041	17.8551	17.2828	20.9291	18.8342	20.2064	18.0717	18.7401
3621	LPC(24:1/0:0) [M+H]+	pos	21.2629	21.0223	21.1969	21.151	21.1522	21.3397	21.3578	21.1752	20.7494	21.3814	20.9756	21.021	21.0807	21.093	20.8425	21.2436	20.8692	21.0307	20.806	20.7818	20.8885	20.9317	21.2383	20.9511	20.9133	20.9817	20.9723	21.3013	20.9571	20.7664	21.2451	20.592	21.1512	21.0015	20.9288	21.0563	21.0154	21.0402	20.8852	20.7981	20.5119	21.136	20.9853	21.0803	20.7783	20.846	20.5214
4402	TG(18:0/18:1/22:5)	pos	24.3423	23.5945	22.4422	23.6851	23.0626	21.9868	22.8757	23.3573	22.8902	21.2423	23.2927	22.7924	22.2658	23.4839	21.4024	22.7914	23.5067	20.5072	21.697	21.6069	22.8796	21.6755	22.4425	21.8197	22.6166	21.84	22.8777	22.4813	22.6137	21.8355	21.4047	22.5345	21.8002	22.0129	21.9671	21.5984	22.4127	22.3562	20.8798	21.6237	20.9086	20.7952	23.1418	22.4038	22.1408	22.0518	20.4632
145	PI(17:0/20:4)	neg	22.2157	22.0863	22.1848	21.956	21.9317	21.8581	21.9699	22.0038	21.907	21.9249	21.59	21.7774	21.6461	21.982	21.6054	21.6985	21.5702	21.5406	21.3958	21.6629	21.4192	21.3027	22.0454	21.3781	21.6751	21.5864	21.5023	21.7658	21.4271	21.4097	21.6904	21.1067	22.0257	21.6985	21.6869	21.5834	21.6761	21.3108	21.3409	21.2044	21.0368	21.4141	21.6993	21.4922	21.5297	21.3895	21.2989
150	LPC(0:0/15:0)	neg	18.2326	17.9256	18.2716	18.2732	18.4077	18.5326	18.4302	18.221	18.1747	18.9163	18.0722	18.7953	18.2494	18.2951	18.0509	18.8032	18.2473	17.9954	17.7788	18.2828	18.2453	18.8337	18.8343	18.2747	18.6953	18.7481	18.4225	18.1188	17.884	18.1787	18.6369	18.0958	18.7278	18.4092	18.3347	18.6308	18.5563	18.8175	18.5505	18.3378	18.1664	18.6118	18.6622	18.6069	18.5398	18.6067	18.3899
12	PC(18:0/22:5) DB	neg	23.0029	22.9998	22.5044	22.8759	22.4829	22.1046	22.4742	22.7877	22.275	22.0225	22.6091	21.964	22.0206	22.4028	21.8172	21.9122	21.6578	21.7195	22.1165	21.526	21.8791	21.4253	21.9551	21.6581	22.204	21.7749	21.8202	22.7386	21.9235	21.942	21.6758	22.0888	21.717	21.6606	21.4678	21.5963	21.789	21.211	21.3682	21.4069	21.3973	21.8814	21.9037	21.5404	21.6676	21.739	21.1996
4397	TG(16:0/18:3/20:3)	pos	24.645	24.4468	23.7074	24.4671	24.1656	22.9793	24.1037	24.4298	24.0565	23.47	24.2936	23.8743	23.4951	23.8784	23.0961	24.2766	23.7583	22.3248	23.1294	22.8357	23.8966	23.268	23.8047	23.5987	24.0774	23.8719	24.569	23.169	23.6763	23.1934	23.2588	23.8078	23.3632	23.2207	23.489	23.1694	23.295	23.1499	22.9473	23.1657	23.1557	22.5611	24.1921	23.8373	23.8928	23.2656	22.5119
33	LPE(22:6/0:0)	neg	24.5668	24.3986	24.667	23.4765	23.7369	24.2153	24.2125	24.078	23.8338	24.0687	23.4536	23.8388	23.4827	24.4619	24.5802	23.7198	23.645	22.9478	23.4067	23.2966	23.7094	23.1931	23.7505	23.5162	23.0079	23.3123	22.9347	23.7503	23.9509	23.0229	23.4157	23.3466	23.8091	23.0065	23.1768	22.5144	23.3399	22.7173	22.7639	23.2906	23.0287	23.1931	23.5627	23.337	23.8445	23.2474	22.7722
4446	TG(18:1/18:2/20:1)	pos	22.4983	22.8584	21.6815	22.5736	22.7953	22.52	22.612	22.4433	22.4516	22.8113	22.2366	23.4161	22.8169	23.2665	21.7361	22.2982	23.6531	22.3162	21.7839	22.8705	22.7622	23.4909	22.8317	22.9031	22.1887	22.973	22.2346	22.7006	23.271	22.6802	22.1532	22.6134	22.4701	22.7989	23.0426	23.2434	22.2156	23.4746	22.8089	22.9559	22.747	21.8552	22.3733	22.3393	22.4393	23.0369	22.7528
4268	PC(o-20:0/18:1)	pos	20.8537	20.7221	20.6897	20.7603	20.2565	20.8691	20.6785	20.238	19.7878	21.3056	20.1803	20.0991	19.1027	20.5968	20.7495	20.9262	19.942	20.6985	20.6371	19.7522	19.9014	20.3175	20.9038	20.5154	20.3988	21.1489	20.751	20.1042	20.0207	20.955	20.6946	20.0247	20.8586	20.4314	20.2199	20.8266	20.5584	20.6952	20.5606	20.5296	20.2156	20.6908	20.8331	20.5225	20.6452	20.8222	20.6735
4495	TG(18:0_18:4_20:0)	pos	20.1956	19.9121	19.1785	20.198	19.5298	19.3665	19.6298	19.6658	19.5337	19.8147	20.0648	20.4273	18.9926	21.0432	17.9872	19.4707	20.8523	18.9342	18.9935	19.2263	20.0012	19.8741	19.9563	18.9555	19.2634	19.4433	19.5415	19.8015	20.329	18.4493	18.8535	20.1196	19.3128	19.8517	20.7054	20.0295	18.7792	20.0333	19.6639	19.7988	19.89	17.7349	19.2225	19.7176	19.1818	19.8874	18.8753
3558	LPC(20:2/0:0) DB2	pos	18.0657	18.1911	17.1391	17.9833	17.8683	18.386	17.4589	17.888	17.6978	17.6619	18.1034	17.872	17.7486	18.2326	17.233	17.3243	17.9882	17.2005	17.4776	17.9456	17.6898	17.968	18.4122	17.2337	17.7237	17.3757	16.9022	17.7748	17.3978	17.4682	18.242	17.2254	18.1333	18.014	17.1894	17.3965	18.0535	17.9947	17.2704	17.7324	17.151	18.3992	17.3376	17.7901	17.6149	18.0968	17.0709
3470	LPC(0:0/14:0)	pos	18.8328	19.1805	18.4683	18.8023	18.72	18.9723	18.8043	19.0057	18.669	19.2383	19.0929	18.3789	19.0193	18.2965	18.9342	18.5798	18.2947	18.5692	18.8879	18.7123	18.5463	18.4337	19.1026	18.922	18.5588	18.6472	18.515	18.6528	18.5344	18.9914	19.0225	18.4404	18.9919	18.5261	17.9729	18.0887	18.8705	18.3561	18.2478	18.4945	18.5018	19.0078	18.6399	18.4387	18.7642	18.7503	18.5152
4276	TG(12:0_18:2_18:3)	pos	17.9594	18.2606	18.0972	17.8232	18.1791	16.7802	18.9494	18.4636	17.8522	18.3218	17.3962	17.9466	17.218	17.7345	18.6008	19.5559	17.4717	17.5525	16.4356	16.9065	17.9494	17.0479	17.749	18.7826	19.1123	18.9172	20.2208	16.7626	17.4219	18.3483	17.9113	17.6946	17.5157	17.8174	17.4647	17.6699	17.1945	17.5522	17.4591	17.6624	17.4083	16.576	20.1924	18.1108	19.2163	17.1831	18.6959
4460	TG(18:1/18:2/20:1)	pos	22.4983	22.8584	21.6815	22.5736	22.7953	22.52	22.612	22.4433	22.4516	22.8113	22.2366	23.4161	22.8169	23.2665	21.7361	22.2982	23.6531	22.3162	21.7839	22.8705	22.7622	23.4909	22.8317	22.9031	22.1887	22.973	22.2346	22.7006	23.271	22.6802	22.1532	22.6134	22.4701	22.7989	23.0426	23.2434	22.2156	23.4746	22.8089	22.9559	22.747	21.8552	22.3733	22.3393	22.4393	23.0369	22.7528
3538	LPC(19:2/0:0) [M+H]+	pos	18.8772	18.7292	18.0723	18.4802	18.4504	18.9972	18.2836	18.4472	18.7181	18.7006	18.3173	18.9573	18.4482	18.7274	18.3132	17.9025	19.074	17.7446	18.2663	19.0859	18.353	18.5537	18.924	17.9457	18.1914	17.7786	17.8097	18.4101	18.8139	17.9664	18.4865	17.9578	18.5495	18.467	18.0814	18.0164	18.3955	18.2768	18.3724	18.1789	17.7866	18.4221	17.9893	18.3127	18.0676	18.6321	17.8729
3489	LPE(0:0/22:6) [M+Na]+	pos	17.9506	18.0841	17.9105	17.6714	17.7251	17.7942	18.1573	18.2032	17.7789	17.9395	17.7202	17.6522	17.7138	17.8592	18.0832	18.0365	17.6439	17.4694	17.4076	17.6446	17.8324	17.3372	17.9564	17.6818	17.5443	17.2698	17.2322	17.9361	17.9383	17.4956	17.4119	17.4708	17.9242	17.1753	17.3332	16.9931	17.7446	17.1316	17.2721	17.4135	17.349	17.6654	17.6139	16.8756	17.673	17.6262	17.2836
4538	TG(16:0/18:0/20:0)	pos	20.6781	21.2361	19.5572	21.313	20.8246	19.8111	19.3058	21.1206	20.7128	20.8454	21.2346	22.1041	20.1233	21.0765	19.9478	19.8244	20.1679	20.5255	20.8329	20.1847	19.9196	19.7408	20.949	19.8859	18.9497	19.847	18.8978	20.7487	21.115	18.7769	20.0452	20.5096	20.0299	19.4071	19.8962	20.7325	19.0766	20.615	19.5183	19.6098	19.8728	19.7995	20.8047	20.387	20.7735	20.5495	19.3807
4544	TG(16:0/18:0/20:0)	pos	20.6781	21.2361	19.5572	21.313	20.8246	19.8111	19.3058	21.1206	20.7128	20.8454	21.2346	22.1041	20.1233	21.0765	19.9478	19.8244	20.1679	20.5255	20.8329	20.1847	19.9196	19.7408	20.949	19.8859	18.9497	19.847	18.8978	20.7487	21.115	18.7769	20.0452	20.5096	20.0299	19.4071	19.8962	20.7325	19.0766	20.615	19.5183	19.6098	19.8728	19.7995	20.8047	20.387	20.7735	20.5495	19.3807
47	PE(18:0_22:6)	neg	23.6079	23.6123	23.8462	23.4627	23.2617	22.8056	23.9114	23.6613	23.3216	23.2122	23.395	23.0645	23.1325	23.3416	23.2955	23.6552	22.7304	22.8108	22.7883	22.3107	23.2025	22.5597	22.9969	23.0166	23.0665	22.9464	23.4508	23.3831	23.1508	22.9238	22.6868	23.0075	22.9335	22.5492	22.5743	22.6925	22.649	22.3466	22.8356	22.6185	22.536	22.5224	23.6976	22.6077	23.2443	22.5985	22.7097
4350	TG(18:1/22:6/24:6)	pos	19.5806	19.3294	18.7121	19.566	19.8551	18.6049	19.6026	19.1696	19.3897	18.4768	19.0712	19.012	19.5168	18.6094	18.5775	19.9628	18.6589	17.218	19.2596	18.5734	19.2802	18.6409	19.3439	18.7274	19.6063	18.6905	19.4395	19.7773	18.9773	18.7286	18.6527	19.3653	18.7356	19.2519	18.0302	18.5394	19.4987	18.6363	17.7749	18.0155	17.5144	18.2975	19.4171	18.7492	19.5161	17.9829	17.4938
4277	TG(20:5/22:5/22:6)	pos	22.1007	22.0622	22.2617	21.9859	22.0821	21.4473	22.2546	21.5751	21.9469	21.4054	21.5954	22.0225	21.1705	21.509	22.4561	23.4522	21.749	21.4153	21.8202	21.3226	21.2271	21.0941	21.8631	22.5767	23.0684	22.9035	23.1571	22.2259	21.6444	22.5336	21.9666	22.0639	21.9769	21.9733	21.8948	22.0039	22.5062	21.9171	21.8546	21.267	21.1097	21.8043	23.1649	22.2291	22.5361	21.2934	20.8141
4422	TG(18:1/20:1/22:6)	pos	21.2043	21.2819	19.6638	20.9689	20.9717	20.216	20.4603	20.7338	20.5981	20.1506	20.5565	20.6111	20.6764	20.8468	19.3579	20.3138	21.044	18.7345	19.5405	19.9484	20.4356	20.8015	20.8517	20.225	20.3053	20.2973	20.1952	20.5076	20.8349	20.0899	19.7552	20.3086	20.106	20.7576	20.0521	20.4452	20.2208	20.5975	19.7726	20.2748	19.5698	19.4392	20.1695	20.1124	20.0435	20.539	19.2935
3954	PI(19:0/20:4) [M+Na]+	pos	19.9936	19.8751	20.259	19.7379	19.7189	19.6031	19.5558	19.5645	19.8028	19.6454	19.4154	19.8492	19.329	19.8946	19.6834	19.6192	19.6863	19.3434	19.2413	19.7782	19.1698	19.5	19.828	19.3124	19.3511	19.3941	19.3122	19.5604	19.5998	19.4976	19.6018	19.0883	19.5425	19.4835	19.6922	19.3987	19.5302	19.5297	19.3511	18.9405	19.1411	18.9551	19.5658	19.1849	19.5236	19.2192	19.2488
4414	TG(14:0/16:0/18:1)	pos	26.0438	25.8985	24.498	26.1158	24.7674	24.3251	24.9939	25.7857	24.7509	24.3426	25.8068	24.0607	24.5124	24.8127	24.5028	24.8106	24.4918	23.0366	24.5042	23.1776	24.9354	23.8146	24.6395	24.232	24.7695	24.7937	25.4318	24.0287	24.079	24.1382	24.2275	24.8535	24.3049	23.9415	23.7353	23.9166	23.6495	24.3075	23.1483	23.6459	23.4869	23.6765	25.1718	24.8823	24.9753	24.5715	23.6155
3970	PE(18:2/17:0)	pos	19.5587	18.6277	19.6251	19.382	18.8114	18.5897	19.0847	19.343	18.7578	19.0792	18.6788	18.8404	18.7097	19.3701	18.4186	18.7838	18.4943	18.775	18.5355	18.2098	18.1999	18.454	18.7159	18.3737	18.2225	18.4625	18.415	19.0205	18.8007	17.9898	18.3787	18.1315	19.1642	17.9896	18.508	18.6455	18.2214	18.2977	18.4725	18.1726	18.5052	17.9996	18.8435	18.5537	18.625	18.6381	18.377
4489	TG(18:1_18:2_22:1)	pos	21.2634	22.2989	19.0643	21.7037	20.6487	20.8952	21.6788	21.0844	20.8128	21.1545	21.089	21.5527	20.0923	22.1927	20.2114	20.5539	22.1855	21.3696	19.7469	20.1676	20.9576	22.1661	21.2571	22.1464	21.229	22.012	19.7499	20.651	22.1483	21.7301	20.3365	21.0861	21.2726	22.04	21.6113	22.5947	20.4635	21.9458	21.0681	21.8313	20.8266	20.3894	20.6478	21.4123	21.2596	22.1827	21.2812
3572	LPE(p-16:0)	pos	18.9414	19.0437	18.7756	19.0176	19.5131	18.2804	19.4005	18.9792	19.32	18.777	18.6013	19.5348	19.3958	18.9221	17.8927	19.1336	19.4194	18.1222	18.6119	18.9419	19.3055	19.1253	18.8954	18.5968	19.3035	18.8908	18.773	18.9781	18.8548	18.9305	18.6639	19.152	18.5726	18.8914	18.9839	18.5417	18.7952	18.8294	18.7259	18.5598	18.6511	18.6159	19.4342	18.2174	19.2662	18.3566	18.6781
61	PE(18:1_22:6)	neg	23.3031	22.8002	23.2517	22.7365	22.7532	22.7313	23.124	23.185	22.7636	22.4551	22.8476	23.0174	22.722	23.1829	23.1412	23.4116	22.519	22.7976	22.2	22.1984	22.9187	22.5072	22.8819	22.7257	22.608	22.6827	22.5728	22.8009	22.7533	22.7032	22.7038	22.1735	23.0067	22.4672	22.4257	22.4804	22.3962	22.4778	22.3684	22.6884	22.4848	22.6675	23.1317	22.5416	23.0711	22.495	22.5088
70	PC(16:1/18:1)	neg	23.1379	23.2138	22.5521	22.9722	22.6003	22.9363	22.5448	23.0234	22.3794	22.6629	23.2195	21.9966	22.298	22.4857	22.5056	22.5085	21.9316	22.2829	22.369	21.7874	22.3492	22.184	22.7761	22.1778	22.2944	22.6627	22.4283	22.515	22.0676	22.3022	22.8172	21.968	22.8364	22.0959	21.3557	22.6279	22.4237	22.2014	21.5649	22.0397	21.7229	22.5846	22.4612	22.6279	22.5619	22.526	21.9553
4445	TG(16:0/18:0/20:4)	pos	23.9707	23.6388	23.5459	23.917	23.2007	23.1415	23.4567	23.4416	23.3332	23.7292	23.8578	24.0824	22.6381	24.4907	22.6032	23.5998	24.3834	22.8929	23.0795	23.196	23.6181	23.5603	23.7398	23.0563	23.3146	23.8441	23.7981	23.4618	23.7113	22.7982	22.9539	23.8285	23.4091	23.2957	24.323	23.7217	22.9021	23.7028	23.5097	23.6307	23.6036	22.3742	23.5729	23.8148	23.1246	23.6945	22.7081
4295	TG(16:0/16:3/22:6)	pos	19.7722	19.5648	19.4008	19.2707	18.8227	18.7224	19.6933	19.166	18.9324	18.9496	19.3624	18.6969	18.0225	19.1607	19.7802	20.8539	18.4744	18.7586	18.479	17.3474	18.6947	18.139	19.1579	19.6089	20.0669	20.015	20.6026	19.2596	18.7193	19.4048	19.1232	19.2313	18.9744	19.0345	18.898	19.0545	18.892	18.8465	18.9203	18.6584	18.5486	18.6191	20.6071	19.8214	20.1118	18.6824	18.9238
3490	LPE(22:6/0:0) [M+Na]+	pos	20.7372	20.9449	20.5585	20.4054	20.4975	20.3325	20.9252	21.0345	20.4906	20.7074	20.5846	20.4043	20.6111	20.7358	20.8659	20.7634	20.5039	20.1499	20.3214	20.3065	20.7448	19.646	20.9159	20.6362	20.4302	19.9211	20.2709	20.8053	20.8714	20.3989	20.3676	20.4913	20.6149	19.9922	20.1084	19.7264	20.5448	20.0072	19.9837	20.2425	20.2436	20.437	20.3418	20.0273	20.6006	20.3052	20.2704
3730	PC(p-36:5) 1	pos	20.7406	20.5879	20.5625	20.7707	20.7258	20.303	20.4685	20.4838	20.2692	20.4708	20.3778	19.7901	20.6102	19.7182	20.2057	20.2268	19.5366	19.8391	20.1877	19.7546	19.8951	19.9632	19.3465	20.0184	19.8304	20.2769	19.9586	19.769	19.6884	19.9978	19.5696	19.5709	19.8175	19.6127	19.32	20.0083	19.7383	19.4268	19.4369	19.6142	19.6586	19.8606	19.8664	19.6248	19.9873	19.2117	19.1164
4381	TG(14:0/16:0/18:2)	pos	22.5525	22.4855	22.2008	22.8823	21.9898	21.7892	22.3988	22.6243	22.0195	22.0598	22.5041	21.2041	21.8398	21.5785	22.3155	22.5266	21.3919	21.028	22.0011	21.0517	21.9652	21.3328	22.1706	22.3175	22.6674	22.5522	23.0913	21.5451	21.5171	22.1345	22.0264	21.8278	21.6006	21.5651	21.1659	21.4914	21.5009	21.4537	21.1717	21.1798	21.3217	21.3727	22.7291	22.2934	22.5628	21.9228	21.428
3598	LPC(0:0/19:0) [M+H]+	pos	22.0997	22.2302	22.0074	22.0379	21.9284	22.3955	21.8058	22.0922	21.9787	22.3082	21.9318	21.9219	21.7564	22.3068	22.4845	22.2019	21.7304	22.2002	21.7543	21.831	21.5742	22.5083	22.6294	22.1528	22.4917	22.3023	21.7424	22.2003	21.8498	22.4344	22.8715	21.4439	22.5057	22.0215	21.8168	22.1572	22.3483	22.5411	22.093	22.0093	21.9947	22.2601	22.2393	22.4201	22.5218	22.1865	22.0514
4496	TG(16:0_20:0_20:4)	pos	22.2899	22.1546	21.141	22.3174	21.3157	21.3184	21.8928	21.776	21.4887	21.8462	22.1557	22.393	20.8155	23.0113	20.0995	21.5743	22.8872	20.8949	21.0608	21.1714	21.9479	21.852	21.9637	20.9317	21.2685	21.6572	21.6636	21.8188	22.3639	20.6869	20.8631	22.2626	21.1556	21.7687	22.6099	22.0862	20.9765	22.0255	21.6879	21.8927	21.6881	20.0143	21.4736	21.6489	21.0246	21.9208	20.844
4497	TG(16:0_20:0_20:4)	pos	22.2899	22.1546	21.141	22.3174	21.3157	21.3184	21.8928	21.776	21.4887	21.8462	22.1557	22.393	20.8155	23.0113	20.0995	21.5743	22.8872	20.8949	21.0608	21.1714	21.9479	21.852	21.9637	20.9317	21.2685	21.6572	21.6636	21.8188	22.3639	20.6869	20.8631	22.2626	21.1556	21.7687	22.6099	22.0862	20.9765	22.0255	21.6879	21.8927	21.6881	20.0143	21.4736	21.6489	21.0246	21.9208	20.844
4050	SM(d18:1/21:1) [M+H]+	pos	20.4816	20.5408	19.6303	20.5951	20.1604	20.7311	19.4675	20.1634	19.8378	19.8755	20.4289	20.7698	19.6687	20.6013	20.374	19.7385	20.2543	20.6953	19.6844	20.3148	19.4582	20.7839	20.1287	19.8143	20.3496	20.362	19.5568	19.3331	19.6048	20.4546	20.5262	19.4914	20.4517	20.0265	20.0502	20.6717	20.2091	20.5527	20.2548	20.3935	20.2904	20.7359	19.9155	20.577	20.3865	20.661	19.9284
4458	TG(18:2/20:1/20:2)	pos	19.8189	19.5803	18.5331	19.6441	19.4253	19.1862	19.5065	19.261	19.5154	19.126	19.3971	20.3159	19.2662	20.2735	17.2957	18.9036	20.6193	18.6967	18.2354	19.3799	19.5149	20.0452	19.2683	19.2255	19.118	19.3619	18.914	19.5674	20.0754	18.5603	18.8992	19.3976	18.8162	19.4157	19.9489	19.6914	18.6008	19.9828	19.4162	19.6258	19.3082	18.096	18.8414	19.3737	19.1587	19.6913	19.1752
3836	PC(37:4)	pos	20.9775	21.046	20.6532	20.6736	20.7905	21.1749	20.1835	20.4502	20.6423	20.2927	20.5042	21.2279	20.6483	21.4269	20.8196	20.8637	20.9286	20.8195	19.8925	21.0221	20.3103	20.8933	20.8198	20.3155	20.3431	20.5301	19.8237	20.0287	20.4895	20.2491	20.8907	19.8715	21.0572	20.7554	20.5597	20.7978	20.7593	21.1829	20.6292	20.7934	20.6582	20.6534	20.3749	20.9886	20.3947	21.0169	20.3176
267	PI(16:0/20:4)	neg	26.2719	26.1838	26.1112	26.1761	26.0798	25.6523	25.968	26.1242	25.9345	25.3203	25.8547	25.4599	25.6545	25.7401	24.927	25.0344	25.1926	24.8415	25.5816	25.1496	25.7881	24.5787	25.6526	24.6991	25.2791	24.8972	25.0847	25.5138	25.1648	24.8892	24.9753	25.4049	25.238	25.1246	24.8828	24.8923	25.0896	24.3512	24.472	24.6209	24.3988	24.9369	25.2222	24.6424	25.0149	24.6241	24.4401
3779	PC(o-34:4)	pos	20.8712	20.4617	20.6619	20.8563	20.7016	20.5454	20.6729	20.2188	20.3384	20.4545	20.0812	20.5191	21.2118	20.3822	20.6755	20.5459	20.4175	20.5032	20.2897	20.2243	20.2249	20.3754	19.6751	20.0895	19.8389	20.5075	20.1502	19.7211	20.0999	20.1401	19.6808	20.1388	19.8842	19.8659	20.2092	20.0327	19.9438	19.9949	20.245	20.1598	20.2838	19.6874	20.0245	19.7198	19.9494	19.6753	20.1185
3498	LPE(0:0/22:6)	pos	20.5948	20.8811	20.6297	20.4075	20.4416	20.5711	20.7202	20.8519	20.5701	20.6184	20.4289	20.3886	20.4535	20.4939	20.8134	20.6367	20.3415	19.994	20.2473	20.3876	20.6273	20.0002	20.7629	20.4956	20.2071	19.8884	20.1038	20.6119	20.708	20.1749	20.0783	20.2521	20.5149	19.8668	19.9202	19.5419	20.3941	19.897	19.9252	20.0907	20.1262	20.2279	20.3568	19.7303	20.4734	20.1719	19.9504
4303	TG(14:1/16:1/18:2)	pos	20.2287	20.1723	19.7348	19.9472	19.7512	18.7465	20.5327	20.2637	19.8873	19.7443	19.795	19.743	19.389	20.028	20.2614	21.2434	19.5705	19.2645	18.7092	18.6104	19.9227	19.1811	19.5869	20.4202	20.593	20.3168	21.4263	19.4794	19.8354	19.7443	19.5257	19.782	19.0591	19.3885	19.5855	19.372	18.9553	19.6502	19.4567	19.7725	19.5037	18.7503	21.6184	19.8243	20.792	19.423	19.9902
3605	LPE(o-18:0) [M+H]+	pos	18.7696	18.9447	18.343	18.8113	19.3784	17.9202	19.1797	18.6841	18.8772	18.421	18.4037	19.3433	19.4468	18.5819	17.4764	18.9955	19.0807	17.7587	18.35	18.4515	19.0988	19.2205	18.5225	18.3948	18.9053	18.8793	18.6228	18.7791	18.5892	18.8992	18.4425	18.8502	18.0613	18.75	18.625	18.6574	18.4681	18.7556	18.6973	18.2975	18.3474	18.3526	19.379	18.0101	18.9678	18.2291	18.7803
4322	TG(18:2/22:5/22:6)	pos	22.7336	22.4571	22.2665	22.5315	22.5529	21.2335	22.6933	22.1456	22.3356	21.5487	21.9662	22.1315	21.7371	21.9363	21.6726	22.6141	21.9169	20.8723	22.25	21.4291	21.751	21.1012	21.8681	21.4047	22.6314	21.9375	22.264	22.8714	21.9734	21.4487	21.3661	22.4933	21.7614	21.8759	21.8762	21.7481	21.9703	21.6284	21.2683	21.0197	20.483	21.3156	22.3638	21.8718	21.8037	21.0697	20.363
3990	PC(18:1/18:1) 2	pos	23.1599	22.8863	22.3858	22.8751	22.7489	23.3798	22.1151	22.6922	22.654	22.4659	22.8939	22.9189	22.7024	23.1239	22.7496	22.4927	22.9919	22.7333	22.4725	23.0134	22.4645	23.0832	22.9642	22.494	22.4747	22.7074	22.0374	22.8219	22.4709	22.5855	22.8505	21.8675	23.1912	22.7899	22.3958	22.9689	22.7247	23.1934	22.3439	22.9219	22.5911	22.975	22.3207	23.2534	22.4865	23.2121	22.7656
3499	LPE(22:6/0:0) [M+H]+	pos	23.6737	24.1215	23.6887	23.5747	23.6515	23.3526	23.8282	24.0354	23.7766	23.7292	23.5116	23.7047	23.7021	23.6519	23.8332	23.7252	23.5268	23.0956	23.2983	23.5357	23.8921	23.132	23.9337	23.6631	23.3344	22.9587	23.3273	23.7837	23.9564	23.3756	23.3399	23.4963	23.6429	23.0275	23.1106	22.7772	23.5492	23.0654	23.0613	23.2617	23.3871	23.3534	23.4526	22.6865	23.6465	23.2897	23.0449
253	LPE(o-20:0)	neg	18.2758	17.9951	18.0471	18.1625	18.1894	17.8631	18.2766	17.8293	17.6984	17.9678	17.5519	17.9135	18.0013	18.0911	17.6121	18.2068	17.9511	17.0852	17.6439	17.3455	17.8839	17.7913	17.9516	17.382	17.7506	18.0297	17.701	17.6765	17.4804	17.7547	17.5674	17.6474	17.6969	17.5924	17.7678	17.5855	17.453	17.8263	17.7461	17.5556	17.2025	17.7148	18.2469	17.7881	17.9646	17.6283	17.7437
4152	DG(18:1/18:1)	pos	22.5074	22.6858	19.666	22.7165	22.7833	20.9692	22.8427	22.8103	22.9553	20.3421	22.5781	23.4669	22.8712	22.9322	20.0149	22.3048	23.3809	19.9666	21.0917	21.3865	23.4015	21.97	21.6964	20.746	22.817	21.3256	21.923	22.1902	22.1998	20.9236	21.2196	22.6835	20.6278	21.4349	21.678	21.3021	20.9571	22.0996	21.1959	21.3001	20.5921	20.4358	23.5003	19.8778	22.3901	21.3689	21.1284
4332	TG(10:0/16:0/18:1)	pos	20.5386	20.217	19.701	20.7149	19.1566	19.3161	20.2686	20.2843	19.0748	19.8512	19.9501	18.1484	18.9243	19.3754	20.0476	20.6406	17.9185	17.7983	19.0085	17.9742	19.5454	18.4004	19.7259	19.5383	20.231	20.251	21.3665	18.4898	18.8112	19.4847	19.3182	19.2813	19.4114	18.8073	18.3504	18.4605	18.5718	19.4401	17.609	17.9434	17.5331	17.9784	21.1352	19.8855	20.486	19.6141	18.5259
3548	LPC(0:0_20:3)	pos	19.0264	19.2083	17.9107	18.9727	18.7137	19.0444	18.2569	18.5576	18.0723	17.9073	18.0428	18.4346	17.4558	18.5433	18.1998	18.3216	18.0343	17.2023	18.1178	18.0005	18.3785	18.7799	19.2194	17.6178	18.0549	18.2358	17.1848	17.7455	18.2359	17.6948	18.4274	18.4021	18.9086	18.9137	17.3462	18.0465	18.1402	18.7995	17.7048	18.362	17.4848	18.697	17.4985	18.6904	17.7539	18.8864	17.6372
4378	TG(12:0/16:0/18:1)	pos	20.4455	20.8016	19.798	20.9995	19.7	19.5541	20.2868	20.576	19.856	19.9309	20.5725	18.6584	19.7558	19.2997	20.0736	20.7258	19.0947	18.1839	19.5817	18.6516	19.6104	18.8921	20.002	20.3166	20.7144	20.7229	21.4478	19.1985	19.2908	20.198	20.0115	19.8544	19.5247	19.2271	18.793	19.0533	19.2989	19.6396	18.5442	18.4938	18.875	19.3221	21.2163	20.3165	20.6097	19.8166	19.4847
4513	TG(18:0/20:0/22:6)	pos	19.4843	19.4598	18.1757	19.5751	18.5532	18.5841	18.8766	19.1456	18.5172	18.8306	18.8823	18.4302	17.6755	19.8463	16.8688	17.8851	19.5153	16.9708	18.1332	17.1753	18.3775	18.7028	18.6704	17.6218	18.3177	18.4322	18.1595	18.0299	19.2258	17.6742	17.7844	18.9395	18.8906	18.3164	18.896	18.5474	17.8925	18.1273	18.1419	18.4128	17.2393	17.268	18.0179	18.7285	17.5249	19.0301	16.8243
3945	PC(20:0/22:6)	pos	19.3887	19.2204	19.0497	19.4057	18.2178	18.609	19.0123	18.6722	18.7998	18.1288	18.0478	18.0567	18.8508	18.5801	18.2305	18.3744	17.9865	17.8299	17.814	18.0966	17.8659	18.0253	17.6781	17.5871	18.2204	18.365	18.3536	17.6245	17.9588	17.8269	17.316	17.1133	18.3619	17.3142	17.6993	18.0223	17.0916	17.6551	16.9387	17.0795	16.8743	17.5369	17.8348	17.5464	17.2016	16.7036	17.1293
4395	TG(18:0/18:1/22:5)	pos	21.8556	22.0331	20.3135	22.2745	22.3113	19.9474	21.6887	22.2982	22.4773	20.4874	21.7741	22.1053	21.9108	21.5694	19.6903	21.5264	22.8807	19.7777	21.1449	19.9245	22.2221	20.967	20.7981	21.0674	22.3503	20.7714	22.0203	20.92	22.2235	21.9639	20.3017	21.9682	20.4261	21.0638	20.949	20.6137	22.4219	21.5783	19.9692	20.5888	20.8349	20.4293	22.8667	20.6418	21.4371	20.8033	20.5785
3967	PE(p-16:0/18:2)	pos	21.2536	21.1285	21.0464	21.1863	20.7488	20.956	21.0525	20.7929	20.7336	21.3016	20.2922	20.3898	20.6777	20.675	20.8028	20.9349	20.2151	20.7605	20.4267	20.3157	20.1519	20.336	20.8096	20.1244	20.6113	20.534	20.6622	20.8183	19.8758	19.49	20.0921	19.9324	20.569	20.3779	20.2593	20.2047	20.0759	20.2505	20.0952	20.1958	20.3616	20.2795	20.4049	20.3749	20.5606	20.1635	20.1935
3805	PC(18:2/15:0) [M+Na]+	pos	22.5386	22.1243	23.1886	22.2243	22.9332	22.1485	23.0048	22.2165	22.8023	22.9879	21.9408	22.7541	22.8444	22.0103	22.3361	22.8578	22.2259	22.3647	21.811	22.3414	22.4435	22.3888	22.6675	22.5203	22.061	22.399	22.8187	22.6034	22.471	21.9014	22.7066	21.9941	22.5989	22.6643	22.2171	22.2946	22.4837	22.521	22.2281	22.0215	22.1527	21.9531	22.8535	21.7493	22.6476	22.0895	22.8525
151	LPC(15:0/0:0)	neg	21.3853	21.0703	21.3483	21.3944	21.5862	21.7391	21.6313	21.286	21.355	22.1162	21.3338	21.8662	21.5379	21.4565	21.2685	21.8219	21.4618	21.2701	21.1657	21.3878	21.4213	21.8801	21.9753	21.4435	21.8414	21.833	21.4571	21.4039	21.1392	21.4673	21.8313	21.4409	21.9416	21.5964	21.5385	21.6901	21.7013	21.9707	21.6392	21.4698	21.4193	21.8296	21.9394	21.7217	21.6652	21.7935	21.6006
4296	TG(10:0/18:1/18:2)	pos	19.1747	19.3098	18.285	19.0237	18.6255	17.8973	19.3538	19.2522	18.3328	18.4687	18.7486	17.385	18.2632	18.0224	19.1287	19.9509	17.8162	17.2446	17.8304	17.2068	18.7693	17.6645	18.6053	19.1414	19.464	19.175	20.2502	17.4798	17.8417	18.5271	18.4412	18.2041	18.0194	17.8988	17.3943	17.8597	17.5043	18.7422	17.2101	17.5151	17.3151	17.2264	20.4294	18.3796	19.7543	18.0427	18.4443
4540	TG(18:0/18:1/20:0)	pos	17.6694	19.0554	15.3936	18.357	18.15	17.1905	18.1733	18.0097	18.4436	17.6618	17.6459	18.6749	17.8601	18.2964	16.3883	17.2254	18.8873	17.016	16.6822	16.9489	18.1965	19.4206	18.1009	18.5684	17.9255	17.9391	16.6949	17.5305	18.8755	18.2814	17.1752	18.3442	17.4976	18.9576	17.9125	18.7334	17.1649	19.3372	17.9864	17.5673	17.6596	17.4436	17.5404	17.5201	18.6113	18.9211	17.9412
272	LPE(p-20:0)	neg	17.2653	16.7377	17.0824	17.035	17.0219	16.5372	17.505	16.7368	16.7585	16.6805	16.2353	16.9846	16.9013	17.2072	16.5119	17.2915	17.0514	15.6918	16.4869	16.4455	16.9218	16.9624	16.9692	16.3265	17.0106	16.7477	16.6922	16.7579	16.7668	16.5644	16.6044	16.775	16.7032	16.6661	16.8693	16.4749	16.4371	16.9529	16.7086	16.1013	15.7671	16.847	17.3154	16.583	17.1254	16.6792	16.3671
3582	LPC(18:0/0:0) [M+H]+	pos	29.0838	30.1201	28.9644	29.9403	29.876	29.3772	29.8888	30.0475	29.8348	27.068	29.7781	29.9775	29.8586	29.2224	26.4302	29.8693	29.8565	27.077	29.647	30.0454	29.4501	29.672	29.9413	29.7086	29.7383	28.1424	29.4755	30.383	29.3442	29.6655	29.7285	29.5519	29.7138	29.5721	29.8238	28.6748	29.9168	29.5784	29.6472	29.6874	29.642	29.7772	29.6603	28.6733	29.6281	29.7636	29.477
4385	TG(18:1/18:2/20:2)	pos	23.0987	22.9554	21.812	23.1618	23.9009	21.1999	23.0501	23.5607	23.8652	22.4406	22.9218	24.6918	23.5825	24.0634	21.5303	23.4288	25.6319	22.6738	22.7458	22.6396	23.9819	23.4902	22.4054	22.9522	23.8619	22.8409	23.9529	23.1165	24.5049	23.4336	22.2247	24.0119	22.1981	23.0055	23.7848	22.9641	23.9852	24.2258	22.7523	23.3303	23.9532	22.2804	25.0355	22.5392	23.3757	22.8508	23.889
4209	TG(10:0/12:0/14:0)	pos	16.3936	17.1042	17.0802	16.6729	16.7052	17.1413	17.1729	17.0418	17.061	16.7243	17.9225	17.1841	18.0435	16.8453	16.9215	16.9332	17.7816	16.8319	16.6426	17.3443	17.6564	16.8289	17.4162	16.8689	17.1239	17.0151	16.5569	16.5237	17.2319	17.3259	17.0056	16.8592	16.5842	16.9762	17.0554	16.8646	17.18	16.7843	16.168	16.5945	16.9851	16.7787	17.8513	17.1217	17.0267	17.0648	19.0774
4258	TG(16:3/18:2/22:6)	pos	20.7822	20.9589	19.2388	20.499	19.0653	19.9271	19.2347	20.606	19.6201	19.8984	19.058	18.728	18.1569	20.1551	20.3691	19.5767	18.3764	18.6323	19.3378	17.7742	19.4736	17.9418	18.283	18.9769	20.572	19.1469	19.8859	19.2382	18.4032	20.0521	19.257	19.9573	19.1963	19.645	18.8007	18.9891	19.764	18.5631	18.6717	18.6888	18.3417	19.5668	20.3502	19.3397	19.3225	19.6901	18.8659
3471	LPC(14:0/0:0) [M+H]+	pos	21.9402	22.2524	21.7712	21.9254	21.9366	22.1494	21.9027	22.2279	21.735	22.3983	22.2527	21.5545	22.0959	21.5483	22.1139	21.7801	21.536	21.8493	22.1086	21.9368	21.662	21.4067	22.2696	22.1387	21.7231	21.8741	21.7763	21.8662	21.6845	22.298	22.2752	21.6597	22.2297	21.6446	21.2459	21.2057	22.0826	21.5662	21.369	21.743	21.6624	22.2975	21.7933	21.5901	21.9875	22.0834	21.9576
246	LPC(0:0/19:0)	neg	18.9458	18.8142	18.521	18.7026	18.4513	18.9028	18.2665	18.7129	18.382	18.5491	18.4979	18.4929	18.3468	18.9023	18.673	18.6823	18.4159	18.4426	18.4311	18.6683	18.0642	18.6524	18.9041	18.2753	18.6074	18.5616	18.1614	18.9512	18.4254	18.6381	18.929	17.9147	19.0314	18.3797	18.5186	18.334	18.6866	18.6215	18.451	18.3994	18.2487	18.7954	18.4585	18.8065	18.5915	18.8523	18.2093
4179	PE(p-20:0/18:2)	pos	18.5541	17.7418	18.9738	18.7947	17.6028	18.2823	18.0077	17.5787	17.6573	18.1454	17.376	17.6379	17.6944	18.5121	18.3954	17.9802	17.9066	17.6425	17.6282	17.3813	17.6863	17.7328	18.0198	17.2689	17.6728	17.3105	17.6331	17.8561	17.6064	17.2638	17.3112	17.2986	18.1202	17.4318	17.7723	17.4774	17.4239	17.3415	17.5357	17.2474	17.2991	17.2698	17.6664	17.5236	17.7805	17.671	17.6632
4504	TG(16:0/18:0/20:1)	pos	20.5089	21.4912	18.3895	21.5988	21.5901	12	21.3693	21.5675	21.7196	20.2561	21.4245	21.7331	21.3733	21.5404	17.3168	20.608	22.9301	18.7214	20.0271	19.0354	21.6615	20.6639	19.8493	20.0998	21.1729	20.1547	21.5918	20.1942	22.2026	21.2298	19.6715	21.6791	19.6197	20.2016	20.4215	20.1067	21.4944	22.1908	19.5553	19.9282	20.5979	19.3853	22.2944	19.7979	20.6617	20.6728	20.3989
4214	TG(10:0_12:0_14:0)	pos	18.3534	17.7095	18.3587	17.5828	17.1722	18.2606	18.0265	18.4014	17.7796	18.0572	19.054	17.5907	14.3738	17.9887	18.2555	17.9522	17.9958	18.1189	17.8466	17.9043	17.6819	17.6967	18.1526	17.3081	17.7328	18.2026	17.908	17.7459	18.3579	17.5469	17.9135	17.6778	17.9642	17.7329	17.3609	18.1787	17.4023	17.9611	17.8277	17.9956	18.08	17.8702	17.9932	18.5888	17.6624	17.8535	17.6833
3807	PC(16:0/20:4) [M+H]+	pos	24.7682	24.8609	24.3123	24.6848	24.4719	24.2072	24.3353	24.5973	24.3476	23.9218	24.4321	23.785	24.3517	23.9364	23.7894	23.9114	23.4976	23.506	24.0904	23.3448	24.0486	23.4875	23.7549	23.6522	23.9132	23.6252	23.5884	24.1188	23.8114	23.7902	23.7881	23.9244	23.8607	23.7341	23.3363	23.5254	23.8817	23.4202	23.1238	23.4269	23.2053	23.752	23.7044	23.6705	23.7965	23.5073	23.1732
3789	PC(15:0/18:2)	pos	25.1573	25.0689	25.7352	24.8672	25.8052	25.1505	25.5451	25.1536	25.5957	25.5971	24.5985	25.5877	25.6855	24.8854	24.9215	25.6402	24.9615	25.0417	24.7712	24.961	25.341	25.1751	25.2429	25.3704	25.0021	25.0777	25.4211	25.4943	25.1885	24.991	25.3649	24.8852	25.231	25.3846	25.0135	24.9148	25.2499	25.1585	24.8555	24.6171	25.1102	24.7974	25.6837	24.7184	25.4658	25.0206	25.5832
4443	TG(18:0/18:2/20:1)	pos	23.0391	22.9175	20.1732	22.9207	23.2396	20.5802	22.2789	23.1624	23.2402	21.2532	22.9311	23.6686	22.7774	23.2838	19.8058	22.537	24.9497	20.6073	21.4314	21.4798	23.2601	22.4608	22.0502	21.5172	22.7293	21.3864	22.909	22.0489	23.5997	22.1917	21.1743	23.0169	21.4892	22.2022	22.1551	21.6322	23.135	23.3779	21.0042	21.7419	21.9438	21.2102	24.0959	21.6668	22.467	22.254	21.9411
224	LPE(o-18:0)	neg	18.8748	18.5816	18.7266	18.8821	19.0093	18.53	19.0441	18.4476	18.4642	18.4838	18.604	18.88	18.9093	18.6101	18.1916	18.6952	18.5523	17.9081	18.2956	18.3522	18.5817	18.8284	18.2243	18.1306	18.6554	18.7866	18.364	18.4582	18.1893	18.6263	18.2747	18.4304	18.4977	18.1422	18.3886	18.6105	18.0426	18.5017	18.4978	18.3751	18.0228	18.3641	19.0326	18.2962	18.6889	18.285	18.3732
3964	PC(17:0/18:2)	pos	26.7112	26.4762	26.7283	26.4629	26.4391	26.4315	26.6042	26.3948	26.4434	26.7821	25.9825	26.6312	26.5321	26.7087	26.3973	26.5108	26.4504	26.4929	26.0735	26.2726	25.8389	26.2786	26.4735	26.0957	26.0975	26.3137	26.219	26.7516	26.3495	25.963	26.2743	25.832	26.5032	26.1454	26.5525	26.2247	26.3461	26.329	26.35	26.0228	26.1381	25.9535	26.3454	26.1716	26.2157	26.3852	26.1831
4388	TG(16:1/18:1/18:2)	pos	29.1829	28.4936	27.4311	29.2001	27.6143	27.2563	27.7828	28.4104	27.6428	26.6963	28.5488	28.4389	27.1688	29.7013	27.5442	27.8533	29.3245	26.7659	27.0874	27.4504	28.0041	27.1313	27.5292	26.8054	29.053	27.2074	27.8545	27.7302	29.5092	26.1164	26.7945	28.0585	26.9901	26.9869	28.5515	29.1702	27.5726	28.5032	28.8553	27.6283	26.7352	26.4152	28.7741	27.8587	27.785	27.8282	26.9693
156	LPC(20:0/0:0)	neg	21.7092	21.6025	21.7397	21.546	21.6357	21.5708	21.7982	21.8164	21.5333	21.7237	21.7187	21.5421	21.4138	21.7982	21.4505	21.5711	20.9452	21.5892	21.5115	21.4329	21.0842	21.2007	21.3418	21.2156	21.5808	21.2666	21.4146	21.7629	21.4387	21.2184	21.545	21.3952	20.9933	21.208	21.5518	21.166	21.4992	20.8546	21.3562	21.198	21.2872	21.3811	21.4498	21.2659	21.2752	21.4255	21.0038
3993	PC(18:1/24:6)	pos	20.3312	19.9411	20.0886	19.9766	20.3849	20.0588	20.2517	20.1658	20.3168	19.7888	19.9169	20.2881	20.2601	20.0841	19.4008	19.9377	19.9957	19.9923	19.7603	20.0554	20.0206	20.2296	19.8992	19.9124	19.8635	19.9059	19.7607	20.3032	19.8909	19.5837	19.8463	19.6337	19.3912	19.9235	19.7789	19.5829	19.856	19.6253	19.1587	19.5554	19.8035	19.6333	20.0704	19.6898	19.7457	19.5638	19.3395
4541	TG(16:0_18:0_22:1)	pos	21.3799	22.0082	19.672	21.777	20.538	20.8772	21.034	20.8779	20.8046	20.919	21.1401	20.9044	20.1036	21.674	20.0523	20.219	21.5557	20.3279	20.125	19.5092	20.7385	21.8467	20.8526	20.8074	20.5242	21.3827	19.6774	20.4059	21.5435	20.7372	20.1948	21.1264	20.9394	21.4964	21.0196	21.8739	19.9115	21.9491	20.8231	20.7629	20.0931	20.3156	20.1011	20.7952	21.1643	22.0663	20.1629
3838	PC(16:0/16:1)	pos	23.4203	23.0657	23.0549	23.3182	22.3	23.1321	22.8575	23.3565	22.2489	22.7454	23.6438	21.3918	22.2571	22.3275	22.7736	22.3601	21.4156	22.229	23.0255	21.6268	22.2563	21.6355	22.2066	21.9482	22.1274	22.6204	22.4653	22.499	22.014	22.2736	22.5022	22.3577	22.8161	21.9076	21.601	22.4332	22.094	21.8745	21.5432	21.8491	21.1369	22.4747	22.232	22.7296	22.2642	22.3603	21.4581
214	LPE(p-16:0)	neg	19.128	18.7272	18.9172	18.9487	19.1208	18.4857	19.1051	18.6903	18.8901	18.573	18.3724	19.0762	18.8194	18.8063	18.393	18.9235	18.7648	18.1661	18.4432	18.5487	18.7834	18.82	18.5162	18.2296	19.0271	18.9153	18.4448	18.641	18.3512	18.5562	18.4991	18.6465	18.6193	18.3537	18.6186	18.6059	18.156	18.4769	18.468	18.4241	18.0926	18.5456	19.1093	18.5689	18.9613	18.1319	18.2122
4509	TG(16:0/22:6/24:1)	pos	19.6155	19.4793	18.2033	19.6996	18.6101	18.8233	18.9836	18.9611	18.6277	19.1346	19.1299	18.4041	17.9499	20.0609	17.1852	17.9311	19.53	17.153	17.9982	17.3513	18.3595	19.407	19.0353	17.9752	18.1443	18.692	17.9702	18.0864	19.1399	17.8328	18.2569	18.7181	18.8771	18.6806	18.8726	19.3913	18.0783	18.4531	18.4516	18.4377	18.169	17.6504	17.8331	19.0881	17.9144	19.5703	17.4792
[truncated: 157 more rows]
[truncated: 40 more columns]

## Sheet: Lipids_time_significant
groupId	compoundName	method_tag	estimate_`time point`3	p.value_`time point`3	qvalue_`time point`3	estimate_`time point`2	p.value_`time point`2	qvalue_`time point`2
3655	PC(43:9)	pos	-0.420322	7.76e-08	1.72e-07	-0.380867	9.29e-07	1.75e-06
270	PC(22:5/18:2)	neg	-0.162087	0.014749	0.00799729	-0.208675	0.00213302	0.0015327
[truncated: 1,155 more rows]

## Sheet: Lipids_Age_significant
groupId	compoundName	method_tag	estimate_AgeAge	p.value_AgeAge	qvalue_AgeAge
[truncated: 1,157 more rows]

[truncated: 1 more sheets: Lipids_Diets_significant]
