# Supplementary material for: Automated preparation of plasma lipids, metabolites, and proteins for LC/MS-based analysis of a high-fat diet in mice
Source: J Lipid Res. 2024 Jul 25;65(9):100607. doi: 10.1016/j.jlr.2024.100607 (PMC11399584; doi:10.1016/j.jlr.2024.100607)
Supplement: Table S4 [file mmc6.xlsx]

## Sheet: MS measurement
groupId	compoundName	method_tag	Young_Chow_M1_1	Young_Chow_M2_1	Young_Chow_M3_1	Young_Chow_M4_1	Young_Chow_M5_1	Young_Chow_M6_1	Young_Chow_M7_1	Young_Chow_M8_1	Young_Chow_M9_1	Young_Chow_M10_1	Age_HFD_M1_1	Age_HFD_M2_1	Age_HFD_M3_1	Age_HFD_M4_1	Age_HFD_M5_1	Age_HFD_M6_1	Age_HFD_M7_1	Age_HFD_M8_1	Age_HFD_M9_1	Age_HFD_M10_1	Age_Chow_M1_1	Age_Chow_M2_1	Age_Chow_M3_1	Age_Chow_M4_1	Age_Chow_M5_1	Age_Chow_M6_1	Age_Chow_M7_1	Age_Chow_M8_1	Age_Chow_M9_1	Age_Chow_M10_1	Young_Chow_M1_2	Young_Chow_M2_2	Young_Chow_M3_2	Young_Chow_M4_2	Young_Chow_M5_2	Young_Chow_M6_2	Young_Chow_M7_2	Young_Chow_M8_2	Young_Chow_M9_2	Young_Chow_M10_2	Age_HFD_M1_2	Age_HFD_M2_2	Age_HFD_M3_2	Age_HFD_M4_2	Age_HFD_M5_2	Age_HFD_M6_2	Age_HFD_M7_2
91	Methyl beta-D-glucopyranoside	neg	18.6932	19.1297	18.8261	19.6676	19.3138	19.1784	19.5772	19.2627	19.4446	19.4674	14.2784	13.6971	13.5155	13.5655	13.9208	14.7771	13.2901	13.7726	13.6279	13.787	18.8474	19.4802	18.8152	19.4575	18.6846	18.887	18.8214	18.828	19.393	18.9606	19.7172	18.935	19.4035	19.3057	19.0391	19.7417	19.2347	19.8776	18.9535	19.5799	13.429	13.5098	13.8122	15.4524	12.9817	14.4739	13.684
6921	N-Acetylornithine	pos	22.2004	22.3659	22.0873	22.1218	21.9264	21.7575	22.4955	22.7767	22.221	21.6788	17.1247	17.5327	17.2774	17.0292	16.6314	17.0739	17.6848	17.0856	17.2686	17.395	21.799	21.9446	21.9147	21.7864	22.3198	22.0659	21.8497	21.7923	22.1324	21.8287	21.9335	22.0468	22.1729	22.4877	22.1512	22.1753	21.9605	21.7175	22.1606	21.6021	17.6489	17.996	18.0025	17.5048	17.4829	17.2242	18.1122
6878	5,6-dihydro-6-methyluracil	pos	17.7629	18.2782	18.004	17.8496	17.5414	17.6095	18.0259	18.0731	17.87	17.3241	15.6152	15.7944	15.3959	15.4711	15.568	15.376	15.4566	15.8586	15.9422	15.2544	17.6618	17.5815	17.7007	17.7986	17.8374	17.5029	17.4259	17.5711	17.805	17.8162	17.825	17.6587	17.9691	18.1204	17.5718	18.1141	17.7122	17.3224	17.9673	17.4053	15.494	15.5885	15.5481	15.4882	15.5031	15.6023	15.471
71	N-Acetylornithine	neg	17.9785	18.0474	17.9542	18.7084	18.6682	18.0111	18.1588	18.4407	18.5871	18.2647	12.9052	13.7992	12	13.1993	12	13.2977	13.6829	13.7889	14.4447	12.5372	17.4445	18.1909	17.3926	18.0029	17.1173	17.7425	17.354	17.4385	18.0221	17.7734	18.2787	17.2724	17.9372	17.876	18.1248	18.1626	17.6702	18.1249	17.7121	18.0678	13.3038	14.5819	12.6819	13.4265	13.1202	13.2641	13.7709
6891	Trigonelline	pos	23.4657	23.4619	23.8139	23.2724	23.3828	23.4441	23.8722	24.5198	23.553	23.2088	16.5366	16.4285	16.4202	16.0388	20.7801	16.3999	16.4451	17.4917	16.8847	16.4813	23.0274	22.6968	23.0743	23.305	23.6077	22.9983	22.7477	23.118	22.9789	23.0757	22.2759	21.694	22.1739	22.4857	22.0726	22.9006	21.9815	22.0035	21.9403	21.7176	17.3969	16.3506	17.2713	16.5856	16.067	16.2403	16.1413
6928	Hippuric acid	pos	14.2555	14.776	14.9279	14.4619	15.0782	15.1723	14.7572	16.969	15.8528	15.1747	14.5356	15.3667	14.6808	14.7324	14.5397	14.578	12.7999	13.6523	13.4484	14.1313	19.5509	19.0532	19.1645	19.6762	19.3577	18.5675	18.7129	18.603	18.8004	18.648	13.6184	13.1997	13.1769	13.5317	13.0462	13.4049	12.8121	13.0629	12.3146	12.4104	14.9846	14.2678	13.9428	13.2271	13.1656	12	12.0051
6902	N-Acetylhistamine	pos	16.9805	17.3225	17.8847	17.3939	16.871	17.9416	17.756	17.8348	17.7354	17.8056	14.093	14.1071	13.8863	14.1213	14.3259	13.6154	14.036	13.9614	14.0077	14.1297	16.9327	17.6606	17.2253	17.0015	17.6857	17.4947	17.0547	17.1234	16.6947	16.3342	17.6019	17.2651	17.8789	17.7156	17.2021	16.2904	16.3794	16.116	16.4734	17.0632	14.2499	13.8702	13.9413	13.703	14.6572	13.6178	13.9165
6880	Pipecolic acid	pos	21.7034	21.8499	22.1671	22.0022	21.6809	21.42	22.0894	22.0066	21.8074	21.4157	19.7564	20.5014	20.3466	19.5374	18.199	19.6216	19.1551	18.9854	19.7462	19.9336	21.8073	22.1765	21.9863	21.7321	22.4541	21.9668	21.9903	21.9364	21.8829	21.6611	21.7289	21.3992	21.6819	21.7197	21.6643	21.486	21.5633	21.146	21.6136	21.2073	20.3665	20.5524	20.6233	19.8132	18.7827	19.9626	19.1918
6907	Indole-3-carboxylic acid	pos	15.9886	15.8716	15.9945	15.0952	15.8403	13.873	16.1341	15.765	13.2611	15.8029	12	12	12	12	12	12	12	12	12	12	16.3054	15.595	15.7186	16.2623	16.5145	15.6441	15.7125	15.52	14.8044	16.2355	15.346	15.1579	15.4692	14.6923	15.0383	14.6548	14.1772	15.1317	14.0848	14.8881	12	12	12	12	12	12	12
6897	N-Acetylserine	pos	16.3033	16.1354	16.3851	16.4147	15.7651	15.7992	16.5384	16.2484	16.1444	15.69	13.6602	13.894	14.1665	13.3237	13.4218	13.6911	14.613	14.2454	13.8678	14.0148	15.9391	16.4979	16.0239	15.7526	16.9139	16.1752	16.2229	16.3052	15.6192	15.6066	15.7333	15.6961	15.7643	16.1385	15.3097	15.9733	15.6532	14.7417	15.3492	15.0019	13.6151	13.2742	13.8019	13.2129	13.1036	13.3162	14.4102
6851	isofagomine (d-tartrate)	pos	20.9173	21.2726	21.1078	21.1325	20.8242	20.7014	21.1931	21.3789	20.9637	20.6274	18.4942	18.6783	19.0636	18.3506	20.5132	18.7597	18.5466	19.7558	19.0994	19.3377	21.397	20.9885	21.2607	21.3496	21.3963	21.0478	21.0158	21.0518	21.309	21.3537	20.6258	20.5887	20.9581	20.9612	20.6487	20.775	20.4651	20.2603	20.4876	20.1457	19.3407	19.035	19.1623	18.9029	20.22	19.3499	18.1174
6955	Flavone	pos	13.2736	12	13.6691	14.1383	12.6224	14.4405	14.2033	12	14.1475	13.2769	19.7011	19.6817	19.4985	18.8248	18.0645	19.2031	19.2338	18.3074	18.9952	19.6297	13.9691	14.2406	12	12	13.5069	14.4019	14.0711	13.949	12	13.5092	12	12	12.8574	12	12	13.3197	12	12	12	12	20.2309	20.0867	19.8517	19.3099	18.381	19.3471	19.5987
6875	3-hydroxy-2-methyl-4H-pyran-4-one	pos	17.117	16.6883	16.6679	16.9607	16.9209	16.7644	16.9181	16.8122	16.9408	16.7284	16.463	16.6406	15.9725	15.9498	16.297	16.7302	16.3737	17.4392	17.0316	16.6135	16.4451	16.5471	17.0237	16.7541	16.3637	16.5283	16.76	16.5616	16.8738	16.6668	19.2527	18.9231	18.6487	19.7522	19.047	19.0336	18.4209	18.5782	18.5688	18.3886	19.1488	18.9965	18.1523	17.9958	18.2125	18.2177	18.0023
6982	LysoPC(15:0)	pos	18.4163	18.5114	18.3484	18.6485	18.4433	18.418	18.4795	18.5381	18.2328	18.5078	18.3906	18.2136	18.2245	18.1685	18.1434	18.5083	18.5006	18.7027	18.3475	18.4852	18.3427	18.5661	18.5384	18.3579	18.5704	18.7081	18.6303	18.5112	18.6967	18.4748	19.0308	18.9377	19.3189	18.7499	18.8337	18.9652	18.7768	19.0123	18.6536	18.9439	18.7832	19.0233	18.6392	18.7059	18.6465	19.0826	19.3653
6949	Alanyl-Glutamine	pos	16.3156	17.0716	16.7937	17.3217	16.6583	16.7558	17.5385	16.4086	16.7688	17.0272	18.3628	18.9628	19.9121	19.2884	16.4818	18.8393	20.3195	19.2065	18.6243	19.3112	16.8641	17.6162	16.9235	16.2899	18.6299	17.0343	17.8004	17.6863	16.056	16.4378	16.7013	17.7607	17.8588	18.0249	16.721	17.7434	17.6519	16.0766	16.899	17.1396	20.6125	19.6762	20.5083	19.293	18.6577	19.5687	21.1986
9	Acetoacetic acid	neg	22.8134	22.9787	23.357	23.6675	22.7123	22.9275	22.9096	23.388	23.1189	23.1698	24.2516	23.7977	23.7107	22.8911	23.2848	23.5193	23.7508	24.2843	24.2536	24.302	23.027	23.2042	23.077	23.5385	22.6506	22.9449	23.3359	22.9408	23.9254	23.392	26.251	25.6412	25.6925	26.0226	25.8308	25.2875	24.3138	25.3534	24.7796	25.3469	25.4668	26.2855	24.6057	25.8296	25.2324	25.5555	25.5669
6884	L-Norleucine	pos	26.0999	26.1937	26.1706	26.1845	25.8677	25.9086	26.3084	26.4697	26.1737	26.0402	25.6877	26.1362	26.352	26.1587	25.8571	26.0084	26.3567	26.2856	26.1942	26.072	26.5007	26.3462	26.6311	26.6168	26.8069	26.4168	26.6183	26.3364	26.7406	26.4184	26.8912	27.1203	27.2403	27.069	26.8901	27.1156	27.2227	26.8728	27.2571	26.9469	26.6687	26.7445	26.7686	26.6959	26.6256	27.0188	27.1197
57	4-Hydroxycinnamic acid	neg	18.3108	18.3533	19.5158	18.9754	19.4537	18.7832	19.3373	19.5307	19.7865	18.9031	14.9664	16.3611	14.2667	14.0928	14.2835	12	15.2955	15.9857	15.7285	16.2091	12	16.2942	14.2826	15.5486	15.1204	15.3348	14.3304	15.7893	14.7199	15.0308	17.3536	14.7251	17.6254	15.4186	16.7535	17.0123	15.5555	16.541	15.7686	17.2988	12	14.1947	12	12	12	12	15.6298
6865	Acetylglycine	pos	21.2756	21.3749	21.2631	21.8369	20.5072	21.52	21.5409	21.6687	20.957	21.3136	20.6353	20.0136	20.3688	20.2363	21.5398	20.1706	20.8329	21.8256	21.0894	20.3264	21.5214	21.0425	21.6115	21.6828	21.0946	21.5526	21.9182	21.1823	21.6224	20.9047	22.4436	22.6156	22.5442	22.7813	22.405	22.737	22.3921	22.4041	22.7192	22.3446	22.1549	22.052	22.1758	22.1542	22.3156	22.1698	21.8608
6959	Pro-Leu	pos	19.651	19.7897	19.7543	19.5322	19.0838	19.6973	20.0592	20.2355	19.5825	19.6181	19.3923	19.5574	19.4717	19.2482	19.3518	19.5514	19.5969	19.8467	19.6513	19.5686	19.812	19.5949	19.4924	19.5306	20.1272	19.677	19.8939	19.6829	19.3136	19.5994	18.3898	18.4616	18.4432	18.9431	18.4247	18.7504	18.5976	18.5512	18.842	18.5335	19.0466	18.734	18.8713	18.9655	18.9145	18.8468	18.2609
6877	5,6-dihydro-6-methyluracil	pos	17.1115	17.1267	17.4878	17.7885	16.6963	16.9993	17.2501	17.135	16.9895	16.5921	18.3962	19.1695	18.0134	17.8689	20.3083	18.4747	20.0923	19.7134	20.2269	18.2691	17.4544	16.9712	17.2103	17.0873	16.8882	16.43	16.8241	16.1992	17.8173	16.6139	16.8834	16.8081	17.2602	17.3516	16.6912	17.5135	16.4805	16.6291	16.7436	17.0594	17.3793	18.4058	17.926	17.5781	19.1619	18.2209	19.8126
6934	N-Acetylglutamine	pos	22.5282	23.1086	23.0255	23.2526	22.1433	22.7345	23.2168	23.2539	22.6768	22.4102	20.6561	20.991	20.9237	20.578	22.0143	20.7297	21.1628	22.0093	21.581	21.015	22.6373	22.8332	22.4963	22.6332	22.5833	22.5829	22.5934	22.296	21.9537	22.4144	22.2059	22.251	22.5565	22.2047	21.8782	22.5699	22.0538	22.0441	22.0144	22.0412	20.7107	21.5475	21.0977	20.8212	21.0658	21.087	21.6908
6885	L-Isoleucine	pos	25.9105	26.0298	26.076	26.1218	25.7125	25.5982	26.0124	26.2043	26.0967	25.7421	25.4299	25.8548	26.0623	25.7523	25.5759	25.6755	26.1598	26.1665	26.0329	25.7952	26.1827	26.3428	26.3792	26.3889	26.5989	26.1823	26.341	26.0294	26.6542	26.1989	26.736	26.8975	26.9489	26.7569	26.678	26.7233	26.8322	26.4552	27.0022	26.68	26.3069	26.5593	26.6114	26.4474	26.3063	26.6981	26.7358
6944	Ne-(1-carboxymethyl)-L-lysine	pos	14.9045	15.3114	15.8187	15.4435	15.063	16.0279	16.124	18.3696	15.6067	14.8039	12.1274	12.8701	12.8628	12.9623	12	13.1201	12.6244	13.6142	12.4993	13.1736	16.1905	17.7435	16.8645	15.9183	20.7416	16.6578	16.5458	15.7182	15.9259	14.775	15.0869	15.4802	14.6533	16.6401	15.7836	15.5451	14.5592	14.4516	14.3465	13.9503	13.2951	13.3651	12.6932	13.4051	12	13.2431	12.4892
86	N-Acetylglutamine	neg	21.3098	21.3205	22.0019	21.7488	21.2043	22.0509	21.9591	21.7461	21.5265	21.9072	19.8131	19.687	19.4581	19.315	20.2001	19.1438	19.7342	19.9836	19.824	19.6052	21.0018	21.1226	21.0113	21.245	20.652	20.8081	21.0409	21.0369	20.5976	21.063	20.4107	20.7372	21.0515	20.7268	20.3928	21.143	20.8253	21.176	20.5396	21.0518	19.8115	19.7889	19.5668	19.2289	20.2999	19.9885	20.3178
6890	Methylcysteine	pos	17.6808	17.5472	17.8191	17.6261	17.0911	17.2158	17.7117	17.7625	17.1352	17.2258	19.0705	19.399	19.5175	19.4556	19.3088	19.7095	18.632	19.4282	19.495	19.7272	18.2619	18.0428	18.2965	18.1489	18.5208	18.3432	18.6993	18.332	18.1565	17.933	17.8729	17.8613	17.9657	17.754	17.7607	17.6689	17.6024	17.2304	17.7496	17.1268	18.8012	19.5955	19.122	18.9588	18.1412	19.0955	18.3319
6935	N-Alpha-acetyllysine	pos	17.4156	18.0278	17.8793	17.8429	17.3329	17.7876	18.0447	18.1317	17.6481	17.5039	16.4111	16.508	16.5192	16.2871	16.5325	16.2485	16.1336	16.8047	16.6518	16.5233	18.1163	18.2112	17.7714	17.8024	18.4372	17.9762	17.828	17.812	18.0112	17.73	17.4688	17.5485	17.5818	17.7921	17.2977	17.4523	17.3609	16.9781	17.4274	17.0422	16.9105	16.3622	16.5544	16.6401	16.8527	16.4323	16.5453
6924	N-Acetyl-L-aspartic acid	pos	17.1992	17.9338	17.2594	18.2633	16.1559	17.1934	18.1623	17.4321	16.5161	16.9967	15.6702	16.1112	15.555	15.0412	15.2703	15.5003	15.4824	16.9669	16.3859	15.8103	17.112	17.2844	17.2073	17.0253	17.4797	17.811	17.9578	17.756	15.9385	16.6858	17.8514	18.1263	18.5086	19.2345	18.3384	18.0323	18.0926	17.6181	18.6511	17.5735	16.5738	16.7676	17.1595	17.0611	15.8919	16.941	16.852
21	Acetylglycine	neg	21.7562	21.6186	22.1199	23.0508	21.5377	22.4991	22.0871	21.9267	21.8972	22.5629	21.6178	20.8487	21.0049	20.5805	22.3871	20.5705	21.6514	22.4469	22.0064	20.8648	21.6642	21.7239	21.7562	22.3071	20.8951	21.6963	22.3113	21.6594	22.058	21.5929	23.7716	23.0341	23.016	23.1395	22.8308	23.2228	22.7576	23.6789	23.0101	23.3172	22.8791	22.889	22.6022	22.8444	23.2673	22.8442	22.3059
31	L-Leucine	neg	25.1272	24.9224	25.0783	25.4777	25.3811	25.0504	25.0646	25.0725	25.4291	25.2772	24.6518	25.3088	25.2363	24.7693	24.9317	24.5898	25.3361	25.3074	25.3783	24.9765	24.896	25.4969	24.9846	25.6814	24.8556	25.0728	25.3058	25.0447	25.3802	25.448	26.0824	25.6346	25.9566	25.5227	25.5127	25.7172	25.7518	25.9683	25.6609	26.1546	25.5248	25.865	25.6422	25.5868	25.692	25.8785	25.9048
6855	4-Hydroxyproline	pos	23.5357	23.7538	23.8236	23.8205	23.2286	23.696	24.2002	24.3629	23.7177	23.62	22.9526	22.8386	22.7944	22.8882	23.8874	23.2622	22.6376	23.7275	23.2082	23.2691	23.796	23.5869	23.5613	23.5839	24.1435	23.9352	24.0316	23.8864	23.5306	23.2816	22.3844	22.1403	22.9832	22.7868	22.2135	22.7808	22.3612	22.498	22.7238	22.3324	22.6294	22.5753	22.2398	22.8303	23.185	22.5708	21.9523
6942	L-Acetylcarnitine	pos	26.605	26.7712	26.6921	26.6373	26.2744	26.3019	26.7966	27.1238	26.4808	26.2078	26.5814	26.5808	26.6432	26.2623	26.0568	26.2769	26.5012	26.7571	26.4855	26.5675	27.033	27.018	27.2989	27.2794	27.4271	27.3327	27.346	27.3422	27.5126	26.9475	27.8402	27.4902	27.8028	27.6936	27.7425	27.7096	27.2988	27.4477	27.7427	27.3616	27.0996	27.275	26.4599	26.7896	26.4972	26.7862	26.7536
111	deaminoneuraminic acid	neg	16.8375	16.6056	16.9363	16.7423	17.0564	16.312	16.9252	16.2562	16.9277	17.0154	18.2895	19.61	18.2287	18.2027	16.1907	18.3704	17.8144	18.3904	18.2666	19.0867	16.7579	17.5553	16.5888	17.0937	17.0045	17.4985	16.9942	17.31	16.4175	17.04	17.1009	16.2278	16.4634	16.2297	17.0709	16.6636	16.4414	17.4463	17.0054	17.3461	18.7453	19.4484	18.7742	18.7697	16.6223	18.6074	17.605
6945	Xanthurenic acid	pos	16.6161	16.2206	16.4309	17.2283	15.6298	17.0329	16.6499	16.7873	16.7301	16.8015	14.8801	14.4193	14.0717	14.5815	15.5005	13.5912	14.7454	16.2528	15.6602	15.1182	16.1899	15.9369	16.0354	16.6512	15.9511	16.1619	15.1061	15.8235	15.8447	15.7452	16.2971	16.703	16.8617	17.1521	16.1155	16.8469	16.8788	16.2839	17.0115	16.7623	14.4603	14.1517	14.7726	14.407	15.6559	14.6151	14.9189
6938	Kynurenic acid	pos	17.8795	17.8861	17.9665	18.7174	17.7887	19.1198	18.3945	18.7135	18.4283	18.9033	16.8806	16.6137	16.2688	16.1215	17.1377	16.2621	16.3735	17.3012	17.1912	16.6851	18.0782	17.2449	18.23	18.5851	17.2046	17.4243	16.7388	17.4143	17.6909	17.8358	17.0511	17.5429	17.5961	17.9144	17.1261	18.0574	17.8239	17.752	17.9522	18.1806	15.7353	15.6778	16.0099	15.7896	17.1084	15.5589	15.7633
79	D-Glucose	neg	26.2344	26.316	26.3958	26.2984	26.2241	26.1281	26.3023	26.1821	26.2772	26.1248	26.3109	25.8917	25.9499	25.9527	25.3891	26.0142	26.1397	26.1283	26.0868	26.1012	25.9197	26.1311	25.6761	25.9524	25.5334	25.9204	25.9296	25.9668	25.8336	26.2256	25.4738	25.3686	25.4074	25.0233	25.5023	25.5604	25.424	25.6133	25.2116	25.4572	25.7557	25.5642	25.9256	25.7003	25.3586	25.9326	25.5028
15	(R)-3-Hydroxybutyric acid	neg	25.8122	25.4563	26.9055	27.1108	26.3662	25.8882	26.6605	26.8912	26.8671	27.0136	26.7362	26.6555	26.4496	25.4739	27.1753	25.6157	27.3259	27.5853	27.6081	26.4083	25.5701	26.6271	25.4409	27.047	25.223	25.6473	26.2458	26.6035	26.0121	26.1605	28.7244	27.3518	28.0417	27.8933	28.2776	27.7863	26.9877	28.4455	27.2497	28.1907	28.1768	28.5985	26.9525	27.8528	28.3454	28.4242	28.6893
14	2-Hydroxybutyric acid	neg	25.6538	25.5894	25.8863	25.7665	25.6998	25.6585	25.5834	25.7844	25.6874	25.8064	26.3816	26.2785	26.3268	26.1834	26.2201	26.1354	26.5741	26.2544	26.3721	26.0778	25.6075	25.6001	25.6498	25.6853	25.5009	25.3822	25.6039	25.6123	25.3877	25.537	26.7184	26.4283	26.7343	26.7419	26.6038	26.5518	26.1597	26.7164	26.2465	26.6938	26.3094	26.4288	26.2655	26.1126	26.4734	26.5238	27.4454
6929	Glucosamine	pos	20.0878	20.3925	20.0768	19.9995	19.8764	19.7181	20.2311	20.3413	20.0867	19.6942	19.7317	19.9253	19.8169	19.9285	19.2309	20.0439	19.9482	20.4653	20.0373	20.1363	19.9349	20.2267	19.8578	19.9255	20.065	20.1248	19.9725	20.0798	19.6132	20.2148	19.4883	19.1874	19.2891	19.264	19.2853	19.2984	19.3901	19.0473	19.56	18.9724	19.5613	19.8289	19.8177	19.7258	18.9889	19.755	19.3086
43	D-Ribose	neg	20.4798	20.606	20.7121	20.4977	20.5674	20.4082	20.6572	20.5534	20.6445	20.3904	20.4715	20.2035	20.1533	20.267	19.7157	20.2602	20.4266	20.3463	20.3461	20.0495	20.2693	20.4624	19.9893	20.224	19.8411	20.1112	20.1104	20.2626	20.0697	20.4461	19.7443	19.7337	19.6291	19.2149	19.8384	19.7963	19.5605	19.9126	19.5015	19.6123	20.0599	19.8016	20.2221	20.0119	19.7761	20.1858	19.8175
97	5-L-Glutamyl-L-alanine	neg	20.4815	20.4772	21.1087	21.5232	20.5996	20.7665	20.8273	20.8419	20.9309	21.0306	19.6501	20.6649	19.9245	19.5643	19.1788	19.3637	19.8468	19.974	20.3713	19.7641	19.694	21.0105	19.7622	20.432	19.7251	20.0239	20.2414	20.3735	19.5091	20.0693	19.6411	18.6986	19.4472	18.6416	18.7968	19.5421	18.8279	19.5204	19.008	19.6836	18.8846	19.4666	19.3115	19.0448	18.842	19.2287	19.29
6840	D-ALANINE+20.0:10.0:80.0:70.0:90.0:40.0:30.0:160.0:200.0:120.0:140.0:100.0:60.0:50.0	pos	26.5563	26.5737	26.3653	26.4046	26.0437	26.2138	26.7907	26.9482	26.5591	26.335	26.0236	26.3357	26.3951	26.4369	26.2316	26.2159	26.4483	26.8922	26.5747	26.483	26.749	26.7236	26.3771	26.5606	27.1601	26.8811	26.8721	26.7957	25.8703	26.3413	24.5952	24.7083	25.024	24.8346	24.9753	25.4118	25.3852	25.2237	25.7189	25.3651	25.4686	25.6108	26.0507	25.8633	25.2877	25.9182	26.3185
6848	Dimethylglycine	pos	24.0656	24.2563	24.1689	23.9146	23.7765	23.7262	24.3707	24.4755	24.0917	23.9118	23.5758	23.9339	24.1356	23.7514	24.5328	24.0695	24.4759	23.9674	23.7551	24.0216	23.9523	23.8808	23.9602	23.8801	24.2342	23.9485	24.0186	23.9308	23.9421	23.5922	24.6032	24.5859	24.9257	24.7792	24.5765	24.8062	24.8588	24.5965	24.8944	24.3884	24.5032	24.9784	24.8279	24.7918	24.8281	24.7737	24.462
6948	L-Kynurenine	pos	18.3915	18.4834	18.4938	18.632	18.3881	18.2267	18.6443	18.9022	18.4728	18.726	17.8887	17.8302	17.6192	17.8482	17.8767	17.9838	17.4602	18.0426	18.1107	18.248	18.3301	18.6398	18.4464	18.4645	18.8377	18.8509	18.7659	18.3704	18.3203	18.0024	18.5959	18.2747	18.8624	18.5968	18.8185	18.5543	18.6297	18.4139	18.6808	18.7829	17.7734	17.7555	18.0585	17.7502	17.777	18.1097	17.3629
6961	Anserine	pos	17.8426	18.2526	17.9507	17.7023	17.1468	17.3199	18.3479	18.3956	17.4912	17.4674	18.3836	18.6772	18.51	18.2599	18.8337	18.8031	18.8065	19.545	19.2349	18.9282	19.0173	19.0128	18.791	18.7284	19.5938	19.1318	19.216	19.0389	18.6899	18.6396	17.4209	17.2119	17.2061	17.6657	17.3194	17.3092	17.2018	17.0676	17.7259	17.0002	18.4601	18.453	18.5088	18.2892	18.3042	18.3428	17.8188
6867	L-Valine	pos	26.6217	26.7758	26.7507	26.8625	26.3716	26.359	26.8227	27.0006	26.706	26.3946	26.1088	26.6065	26.6332	26.3775	26.2207	26.2956	26.6011	26.8459	26.6689	26.5506	26.795	26.81	26.894	26.9936	27.1829	26.821	26.7838	26.6941	27.2125	26.7715	27.2212	27.3855	27.4902	27.3788	27.1422	27.308	27.313	27.0629	27.4861	27.1599	26.7818	27.0125	26.9979	26.9542	26.6772	27.0568	27.003
6922	L-Arginine	pos	23.5982	23.8682	23.9411	23.148	23.1997	23.6722	24.1635	24.038	23.5305	23.7498	22.344	21.9151	22.5312	22.5837	23.3478	23.0107	23.6506	23.24	21.5928	22.7271	23.6904	23.7273	23.7923	23.4574	24.7207	24.0921	24.4746	24.3453	23.8518	23.27	22.5707	23.4007	23.135	23.5178	23.2543	23.0009	23.4713	23.0276	23.6309	22.7643	22.8446	21.9838	22.6283	22.1087	23.9472	22.598	23.3107
78	Gluconolactone	neg	18.8335	18.9967	18.7946	18.7052	19.1147	18.5697	18.772	18.844	18.783	19.0009	18.7886	18.3406	18.4103	18.27	18.726	18.6122	18.644	18.84	18.7366	18.717	18.4432	18.3399	18.1138	18.8649	18.2198	18.6539	18.2703	18.2803	18.2743	19.1348	17.9366	18.0326	17.8583	17.8194	18.3407	18.0269	17.9862	18.0777	17.8728	17.8903	18.0807	18.4454	18.2284	18.2813	18.0573	18.6708	17.6646
6859	Cytosine	pos	18.5776	18.8908	18.4654	18.886	18.2252	18.4385	18.9868	18.6754	18.4901	18.5629	18.1794	18.0101	18.3853	18.3191	19.2779	18.5877	19.3689	19.3956	19.0879	18.3766	18.9481	18.7634	19.0963	19.0273	19.0462	18.8107	18.8801	19.0256	18.8652	18.7732	19.3386	19.3713	19.7278	19.6522	19.1891	19.9452	19.7062	19.6359	19.8455	19.5842	18.8739	18.7576	18.9826	18.7872	19.3535	19.2875	20.5215
22	L-Valine	neg	23.0188	23.0086	23.3491	23.6257	23.4265	23.1252	23.2234	23.1664	23.5154	23.2651	22.9077	23.3782	23.1151	22.5885	23.2136	22.4351	23.279	23.3402	23.3497	22.9378	22.948	23.5778	22.8883	23.6235	22.7202	23.0762	23.0233	22.9015	23.7036	23.3092	24.1083	23.7047	23.9733	23.5146	23.7678	23.8251	23.7186	24.0971	23.5657	24.1402	23.3038	23.7148	23.4038	23.3952	23.6955	23.5196	23.6005
6963	Cytidine	pos	20.0956	20.3924	19.9953	20.3237	19.6523	19.9642	20.4244	20.218	19.969	20.0422	19.7551	19.5513	19.9374	19.7913	20.7428	20.0941	20.8843	20.8982	20.5861	19.9013	20.4542	20.2296	20.512	20.6086	20.525	20.3496	20.4248	20.4167	20.3757	20.3087	20.7742	20.8376	21.2144	21.1883	20.6944	21.4335	21.2655	21.1454	21.3369	21.0732	20.3333	20.3321	20.4494	20.3108	20.8269	20.7925	22.0405
6911	L-Phenylalanine	pos	25.267	25.4525	25.3043	25.3888	25.1586	25.0522	25.5024	25.5969	25.3601	25.2895	24.6908	25.2519	25.2707	25.078	24.9543	25.204	25.6115	25.227	25.1023	25.1335	25.4435	25.4446	25.5949	25.3946	25.7894	25.5022	25.5957	25.3874	25.4537	25.3217	25.8609	25.8179	25.8205	25.6818	25.6271	25.749	25.7553	25.6219	25.9102	25.7085	25.6714	25.6604	25.5692	25.4552	25.4102	25.8121	25.9846
6850	Pipecolic acid	pos	23.5467	23.6943	23.6622	23.6177	23.2588	23.337	23.8739	23.8628	23.499	23.1706	22.5528	22.5834	22.4324	22.4993	22.5241	22.5594	22.0241	23.2731	22.8405	22.7722	23.5678	23.7458	23.3607	23.4195	24.139	23.7142	23.7042	23.5999	23.5068	23.4294	23.239	23.0401	23.1195	23.5247	23.1482	23.3169	23.2041	22.7484	23.2958	22.9024	22.9526	22.8147	22.6993	22.9928	22.611	22.9276	21.7478
6915	3-Methylhistidine	pos	22.1708	22.3717	22.1078	22.1229	21.8439	21.5111	22.3751	22.3754	22.2077	21.7238	22.5552	22.877	23.0511	22.7746	23.1444	22.8375	22.6325	23.5314	23.3432	23.1067	22.7663	23.1935	22.8423	22.8628	23.604	23.1407	23.3014	23.2683	22.9387	22.7292	22.6205	22.3609	22.3922	22.4743	22.328	22.2578	22.3624	21.9627	22.6092	22.0148	23.2419	23.3565	23.3233	23.4639	23.1792	23.4505	22.577
6838	2-Pyrrolidinone	pos	18.317	18.5176	18.6297	18.3664	17.9443	18.6147	19.0173	19.3757	18.3652	18.5961	18.0391	17.6255	17.9207	17.8412	18.7165	18.2943	17.6906	18.4055	18.0834	18.1098	18.6448	18.4991	18.4605	18.3348	18.8738	18.8427	18.5794	18.837	18.4156	17.9931	17.5526	17.671	17.8439	17.9317	17.6531	17.7771	17.5166	17.6511	18.0262	17.5833	17.8801	17.5312	17.6617	17.8679	18.2753	17.5278	17.4796
6947	N-Acetyl-L-phenylalanine	pos	19.8508	19.8926	19.5542	19.8528	19.3132	19.3834	19.9292	20.4105	19.9976	19.994	17.6457	18.3075	18.2294	17.5367	18.1471	18.1751	19.0538	18.3545	18.1192	18.1881	19.3276	19.4715	19.3065	19.3788	19.5784	19.4409	19.5293	19.282	19.1838	19.3905	19.7728	19.4036	19.2928	18.9382	19.259	19.1405	19.3117	19.3779	19.7283	19.6348	19.0569	19.2997	19.0489	18.4854	18.6487	19.1449	19.766
16	L-Serine	neg	20.5646	20.3216	20.7197	20.3745	20.4348	20.4845	20.7016	20.6333	20.6914	20.6961	20.9272	20.7175	21.2073	20.7248	20.2965	20.7449	21.2336	21.3003	20.8803	20.8552	20.1661	20.4789	20.1019	20.3454	20.1089	20.5338	20.5643	20.5709	20.063	20.1425	19.5545	19.8069	19.9524	19.3891	19.893	20.1934	19.992	20.2712	19.6739	20.4717	20.7008	20.5	20.7343	20.4869	20.2373	20.5512	20.8964
6832	EPA	neg	20.649	20.7041	20.2287	20.3707	20.6817	19.9952	20.2342	20.8403	20.4005	20.6387	14.2549	17.1317	12	12	17.5416	15.0898	18.0449	16.4348	17.1888	12	18.9999	19.7392	18.9415	19.6916	19.0304	18.9047	19.0387	20.2422	19.3008	20.2809	21.0338	20.9123	20.1871	21.0965	20.4941	20.0039	20.6111	21.2196	20.8227	20.646	19.0342	17.9437	15.8856	17.101	17.6886	17.9988	18.4438
6830	Arachidonic acid	neg	20.4834	20.4951	21.0119	20.3934	20.5963	20.3447	20.6891	21.2438	20.1137	21.1213	22.0121	21.9624	22.0616	21.8239	20.8181	22.0554	22.433	21.5617	21.5343	22.5895	19.6834	20.4315	20.2271	19.8422	20.8524	20.7198	20.5559	21.4837	20.1183	20.045	21.49	21.2204	21.1485	21.6661	21.0431	20.7055	21.0573	21.9299	21.2256	21.1689	23.8012	22.568	22.5716	22.3361	21.6696	23.4044	22.6261
6952	1,2-O-(1-methylethylidene)-alpha-D-glucofuranose	pos	12	15.6046	12	12.4376	12	12	12.4837	13.9818	12	12	13.7217	13.0057	12.9885	12.3106	13.1008	13.2121	12.1926	13.3824	13.586	14.3021	12	12	13.3355	12.6851	12	13.6868	12	12	14.2032	13.1076	15.5041	12.0531	15.2801	14.4727	15.5527	14.9952	12	14.4346	15.0032	14.0531	13.6342	15.9254	14.3385	15.9713	14.4948	14.9633	15.3757
6886	Ureidopropionic acid	pos	22.3938	22.3885	22.882	23.2495	21.3624	22.7893	22.5865	22.5146	22.2181	22.0786	23.388	23.4405	22.9824	22.5162	24.9671	23.3821	24.5341	24.6313	24.5281	23.4928	22.7086	22.0281	22.652	22.5713	21.6191	21.74	21.6843	21.7334	23.3666	21.7151	21.9153	22.1254	22.9394	23.1254	21.9272	23.3321	22.3894	22.4866	22.7233	22.671	22.7607	23.5559	23.2121	22.9072	24.4262	23.4491	25.0324
6899	Cinnamic acid	pos	16.3265	16.5318	16.4117	16.514	16.2268	16.2183	16.6304	16.6712	16.5084	16.3114	15.8025	16.3862	16.2855	16.172	16.2634	16.2753	16.7618	16.5101	16.0913	16.1827	16.6515	16.6327	16.4749	16.4138	16.5729	16.5188	16.5222	16.5215	16.5783	16.4521	16.8026	16.9842	16.7934	16.8542	16.645	16.8231	16.6702	16.6594	17.2004	16.8752	16.6712	16.714	16.4939	16.4542	16.4198	16.9942	17.0542
6	L-Alanine	neg	22.2848	21.8445	22.069	22.3409	22.179	22.3144	22.3017	22.3379	22.5603	22.4549	21.9123	22.1239	22.0504	21.8622	21.9585	21.5938	22.1682	22.4155	22.2833	21.9635	22.0895	22.3849	21.6486	22.3301	22.0153	22.2786	22.3424	22.1551	21.6513	21.7833	20.7589	20.6503	20.8908	20.486	20.9265	21.3789	21.3015	21.5104	21.1153	21.7579	21.1804	21.0696	21.594	21.3054	21.4332	21.5773	22.2789
101	DEOXYURIDINE-20.0,50.0,100.0	neg	21.5382	21.6449	21.6724	21.2689	21.6703	21.6016	21.8115	21.7387	21.7055	21.9484	22.1137	22.0878	21.9778	21.6843	22.1866	21.8969	21.7694	22.0189	21.9973	22.1228	21.7533	21.9563	21.4487	21.7857	21.4511	22.1015	21.7962	21.8586	21.9238	21.816	21.8973	21.5898	21.5015	21.2587	21.5192	21.518	21.261	21.4646	21.1193	21.3683	22.2481	22.0685	22.057	22.2226	21.6797	22.154	21.9328
6975	Cyclic AMP	pos	16.06	16.6892	16.4242	16.2477	15.8624	15.9288	16.4292	16.45	16.4716	16.0507	14.9994	14.5749	14.8616	15.0056	14.474	14.5953	14.9078	15.3216	15.3512	14.815	15.3362	16.0218	15.7255	15.2492	16.6373	15.953	16.2608	15.8586	15.1737	15.6056	15.4824	16.2577	16.3066	16.2604	16.4206	16.574	16.3586	16.0119	16.9228	16.1908	14.7482	14.322	15.6004	14.8765	15.1344	15.1487	14.9392
6888	Ornithine	pos	21.5203	21.8925	22.0007	21.6232	21.1607	21.3116	22.3056	21.8715	21.5424	21.7679	21.8979	22.042	22.9746	22.5953	21.953	22.4236	23.1064	22.5848	22.5339	22.8518	22.1094	21.6015	21.4682	21.4429	22.7077	21.8359	22.093	22.043	21.9524	21.2462	21.5724	22.4547	22.974	22.6673	21.8744	22.7325	22.4245	21.8252	22.143	22.347	22.8834	22.6612	23.2649	22.6831	21.7443	22.7632	23.278
6863	L-Proline	pos	27.6208	27.7263	27.784	27.7778	27.2713	27.4522	27.9777	28.1417	27.7727	27.5627	27.1379	27.8717	27.772	27.5509	27.521	27.4466	28.0138	27.9628	27.6545	27.66	27.8392	27.781	27.6836	27.7635	28.1969	27.8824	27.944	27.8532	27.4471	27.4077	26.5524	26.7851	26.9344	26.7661	26.7648	27.2243	26.9539	26.8688	27.4328	27.0624	27.2208	27.4046	27.3419	27.4058	27.1025	27.3819	27.7297
37	L-Glutamine	neg	23.1932	23.1784	23.3139	23.1242	23.3438	23.1632	23.4579	23.4641	23.3868	23.5696	23.7949	23.7449	23.7216	23.3213	23.7888	23.4569	23.5219	23.6874	23.7405	23.7105	23.4029	23.6877	23.0195	23.4177	23.0051	23.7146	23.4304	23.4618	23.5468	23.4392	23.47	23.2043	23.062	22.6559	23.0539	23.195	22.8256	23.1986	22.5513	22.9702	23.9641	23.7039	23.6901	23.7607	23.2663	23.7981	23.5361
5	Pyruvic acid	neg	25.5452	25.8968	25.7366	26.0604	25.8012	25.3781	25.6575	25.7041	25.9815	25.6983	24.1797	25.6072	23.8172	24.894	24.2811	24.2212	25.5727	25.7382	25.727	24.2977	25.2184	26.086	25.7514	25.9694	25.9815	25.6193	25.9239	26.2702	25.0972	25.9274	23.9696	22.9895	23.6958	23.3874	23.394	23.9936	24.8197	25.2005	25.1148	25.3826	23.2814	23.4417	24.0502	23.1972	23.5643	24.9561	25.5796
6968	CREATINE+20.0:40.0	pos	17.8605	18.1822	18.7439	17.5302	16.8693	17.8714	18.9292	18.7783	17.382	18.2325	14.666	15.9677	16.4064	15.4706	14.8628	16.6708	17.8776	17.6968	16.7834	16.8203	17.5918	18.4685	18.1591	17.5862	19.0659	18.603	17.602	17.9633	17.2352	16.9642	18.1047	18.4534	19.1679	18.5656	18.2075	18.6839	18.7061	18.0683	19.2112	18.6297	15.8518	15.8057	16.8218	16.7622	17.6148	17.8796	18.6325
6912	Quinolinic acid	pos	14.1324	14.6953	14.6739	14.1788	13.396	13.3262	14.0859	14.6202	13.4154	14.3241	12.8841	13.5907	13.0657	12.5072	12	12	13.2379	13.462	13.1506	12.9526	12.7669	14.8556	13.2633	13.0715	15.2629	15.6399	15.3688	14.3264	12.9183	12.2199	15.2009	15.6375	16.5053	14.6445	15.3332	13.3663	13.3925	14.1111	14.8094	14.189	12.3884	12.2154	12.2744	12	12	12	12
6940	N-Acetyl-L-methionine	pos	19.758	19.8011	19.7271	20.2086	19.4951	19.9618	19.7752	20.1619	19.8807	19.5315	17.8932	18.6924	17.9735	17.7396	18.9508	18.1432	18.586	18.82	18.58	17.9563	19.0369	19.3732	19.0315	19.3372	19.0743	18.8892	19.1398	18.8099	18.4056	18.8504	18.494	18.3451	18.6889	18.2636	17.9404	18.8828	18.3595	18.5268	18.5576	18.8062	18.1505	18.5563	18.0197	17.3984	18.488	17.4352	19.0126
6844	5,6-dihydro-6-methyluracil	pos	21.1627	21.3168	21.3411	21.3145	21.0123	20.8784	21.711	21.6827	21.317	20.7222	20.1985	20.4891	20.5046	20.4922	20.9244	20.4065	20.7267	20.5878	20.4103	20.5553	21.5586	21.4691	21.434	21.2968	22.0472	21.4297	21.5081	21.6371	21.4545	21.3196	20.9751	20.5375	20.6719	21.1993	20.827	20.9649	20.596	20.4845	20.8235	20.1491	20.5773	20.6191	20.8211	20.7399	19.9336	20.6157	20.378
34	L-Aspartic acid	neg	20.014	20.2223	20.7416	20.0252	20.2634	20.3386	20.6959	20.7232	20.3296	20.2038	20.4495	20.8708	20.8192	20.4544	19.826	20.3372	22.4481	21.7778	20.6469	20.2652	19.8531	20.1504	19.8772	20.0191	19.7548	20.0371	20.0069	20.9787	20.091	19.9571	19.7908	19.8763	19.9776	19.8848	19.8624	19.9193	19.8256	21.3966	19.7347	20.0058	21.5865	20.8157	20.7342	20.1633	21.5436	21.2906	22.4429
6883	CREATINE+20.0:40.0	pos	29.0532	29.1407	29.3876	29.0991	28.4913	28.9836	29.471	29.3627	28.9375	29.1311	27.7368	28.1376	28.2899	27.9284	27.8562	28.5687	29.0874	29.0025	28.5804	28.6443	28.9538	29.2761	29.0615	28.9233	29.4106	29.2147	29.0046	29.0435	28.7883	28.659	29.1024	29.1978	29.4128	29.2992	29.037	29.2478	29.4232	28.9835	29.5489	29.2024	28.0686	28.0975	28.5199	28.5455	28.8612	28.9886	29.1863
6925	Guanidinosuccinic acid	pos	17.2547	17.8027	17.4836	16.9925	16.9905	16.6441	17.6717	17.6448	16.974	16.7485	16.8029	17.2132	16.8863	16.572	14.3711	16.7968	16.2351	16.6158	16.5921	17.5569	16.9612	17.7742	17.0451	16.5332	18.0566	17.3262	17.7306	17.1459	15.2775	16.7137	15.8502	15.813	15.1973	15.2805	15.8599	15.382	15.1529	15.1508	15.7013	15.0453	17.1102	17.3295	17.2924	17.0787	13.9773	17.3085	15.7253
92	Galactonic acid	neg	24.9497	25.3462	25.8959	25.8307	25.2953	25.7826	25.8888	25.7636	25.4955	26.1564	23.2925	23.6646	23.1866	22.7421	21.7992	22.7994	24.0715	23.8112	23.6396	23.4979	24.0178	24.5222	24.0937	24.6905	23.3581	23.9482	24.1382	24.266	23.861	24.335	24.1212	24.1568	24.8441	24.7068	24.3142	24.9817	24.2507	25.7267	24.3678	25.1631	23.6605	23.275	23.4039	23.394	24.6833	23.843	24.1345
6892	Methylimidazoleacetic acid	pos	18.9425	19.1889	19.499	19.3425	18.7205	19.0212	19.4039	19.5766	19.0733	18.8634	19.4211	19.7893	19.5025	19.0799	21.0008	19.586	19.7643	19.9879	20.192	19.9075	19.4801	18.9961	19.2117	19.1381	19.5519	19.0118	19.0179	19.2807	20.4152	18.8097	18.8458	19.0933	19.1595	19.5992	19.1487	19.2531	18.6675	18.5178	18.9787	18.271	19.7066	19.712	20.2907	19.3356	20.8545	19.6977	19.7463
6967	Ribothymidine	pos	17.002	17.8	17.6103	17.2838	16.9107	17.0864	17.8753	18.3445	17.5489	17.0239	15.9854	16.2686	16.0462	15.7229	17.0221	15.9548	16.1009	16.7392	16.3905	16.2932	17.6411	17.3033	17.5056	17.5287	18.4878	17.8021	17.4442	18.0195	17.72	17.3175	16.1443	16.2688	16.7379	17.2156	16.9038	16.3695	15.8971	15.7533	16.3453	15.7063	16.6689	16.4581	16.296	16.4162	17.089	16.2927	15.6702
6869	L-Threonine	pos	24.9491	25.1354	25.055	24.7675	24.3325	24.4627	25.1843	25.4636	24.8521	24.5899	24.9553	25.0338	25.2856	25.1777	24.1468	25.024	25.0363	25.5677	25.0602	25.3667	24.8745	25.0306	24.7991	24.8267	25.5938	25.2388	25.0648	24.95	24.8082	24.5626	24.2494	24.4613	24.6447	24.518	24.3395	24.6166	24.3731	24.1387	24.7978	24.2007	24.754	24.9083	24.7842	24.8033	23.9711	24.7124	24.6221
6853	L-Serine	pos	23.0278	23.5075	22.9629	22.7168	22.443	22.5882	23.3776	23.5532	22.9088	22.7301	22.8961	23.0717	23.5269	23.3183	22.77	23.3365	23.6088	24.0715	23.243	23.6321	23.0134	22.9982	22.9258	22.9671	23.8356	23.4485	23.443	23.4151	22.5982	22.7697	22.0613	22.3266	22.5654	22.35	22.2499	22.6401	22.4373	22.3427	22.885	22.3011	22.9517	23.1609	23.1398	23.1539	22.3059	22.9355	23.2736
6872	Nicotinic acid	pos	16.3288	17.6119	16.5063	17.4304	16.1059	17.1416	16.681	16.432	16.277	16.1444	15.1354	15.5447	15.3872	15.3258	14.8997	15.4221	15.2327	15.5077	15.5583	15.1222	15.7279	16.2401	15.797	15.6655	16.2791	16.8351	15.6545	15.841	15.5465	15.7953	15.9076	16.5655	16.6967	15.7683	16.0171	15.398	15.3827	15.524	15.6654	16.7434	15.2496	15.0499	15.1041	15.2615	14.6725	15.2261	15.3577
50	Orotic acid	neg	19.3353	19.4098	20.0658	20.0918	19.5343	19.1193	19.9616	19.9354	19.9529	19.9938	18.8297	19.9235	18.8212	18.7266	18.8386	18.7649	19.4405	19.4486	19.4546	19.1654	18.5204	20.2444	18.5727	19.1547	19.7747	19.2994	19.602	19.9972	19.0472	19.5955	18.6173	18.096	18.2588	17.7911	18.2305	18.5333	18.8651	19.5906	18.5562	19.6202	19.0932	18.7993	18.6765	18.8339	18.636	18.5962	19.0829
6983	LysoPC(16:0)	pos	25.1006	25.0791	24.8001	25.1082	24.9234	24.649	24.8529	25.0459	24.7978	24.9533	25.16	25.4888	24.9111	24.7959	24.3425	25.4359	24.7614	25.4647	25.0518	25.5545	24.6578	24.8324	24.9665	24.7948	24.9081	25.1242	24.7615	24.858	25.1483	25.252	25.2514	24.8316	25.0343	24.717	24.8485	24.6385	24.7266	24.8353	24.974	24.6093	25.3196	25.7246	25.274	25.4782	24.613	25.7887	25.0988
6960	L-Cystine	pos	19.6871	20.4995	19.5615	18.9771	17.7193	19.0875	19.6036	20.996	18.2916	18.2	19.4213	19.7234	17.7571	17.6071	19.6954	19.6699	17.6812	20.3079	20.0347	19.8063	19.7552	18.4323	20.5228	20.7658	20.1948	20.1114	19.805	19.7284	20.4536	20.0602	20.3099	19.4747	19.4007	19.9643	20.509	19.305	18.9994	20.2172	20.6831	19.198	18.0669	19.8857	18.0062	19.8941	19.1726	19.8732	15.6247
6978	Cortisol	pos	14.9031	15.1465	13.2079	13.516	14.1811	13.0328	14.5078	14.0331	15.4252	14.7546	13.8824	15.0689	15.7423	14.8184	12	14.9977	15.1909	12	12	15.9862	12	15.5815	12	12	13.2088	15.1251	13.5951	14.0162	13.4902	14.656	15.7279	16.2034	15.9355	15.011	15.8688	15.2724	15.7059	15.9588	16.3736	16.8158	14.5568	16.3346	16.2444	15.8682	12	16.1538	17.3776
6852	CHOLINE+20.0:40.0:80.0	pos	24.8115	24.8451	24.6901	24.6835	24.6405	24.7046	25.0523	25.0887	24.9528	24.9133	24.1131	24.2968	24.4909	24.1342	24.5315	24.4238	25.0419	24.6093	24.5631	24.5376	24.7156	24.5214	24.6583	24.7664	24.8773	24.4582	24.6152	24.7135	24.3198	24.4296	24.6657	25.0131	25.3352	24.9628	24.7154	25.2462	24.9595	25.243	25.3634	25.0795	25.0336	24.5716	24.7305	24.46	24.9971	24.7699	25.4317
6900	L-Methionine	pos	25.3313	25.3242	25.3622	25.3885	24.9781	24.9768	25.405	25.7419	25.3867	24.9773	24.4865	25	25.1221	24.8484	24.5787	24.9549	25.2534	25.179	25.0879	25.101	25.121	25.3667	25.0154	25.1627	25.7011	25.2409	25.4253	25.2039	24.6997	24.9005	24.3939	24.5305	24.668	24.4506	24.4012	24.7102	24.6155	24.4129	25.0341	24.5197	24.9134	24.9429	24.92	24.8366	24.6065	24.8848	24.9614
6901	Guanine	pos	20.872	20.8794	20.907	20.9532	20.5288	20.5236	20.9239	21.2425	20.9115	20.4792	19.9595	20.5261	20.6884	20.4181	20.126	20.4655	20.8024	20.6851	20.5953	20.6489	20.6129	20.8533	20.5342	20.679	21.2645	20.7338	20.9494	20.725	20.2322	20.4634	19.9288	20.0089	20.1769	19.9488	19.9331	20.2412	20.1146	19.9052	20.5038	20.0363	20.4014	20.4823	20.471	20.34	20.136	20.4007	20.5462
6887	L-Asparagine	pos	21.9199	21.883	21.8486	21.6966	21.4834	21.5604	21.9066	22.069	21.8092	21.5938	22.0414	22.1354	22.3962	22.3532	21.8554	22.2621	22.6222	22.811	22.3993	22.3793	21.9289	21.9505	21.8942	22.1007	22.384	22.3755	22.3431	22.2585	21.7211	21.8427	21.2353	21.2535	21.2144	21.1784	21.3389	21.583	21.396	21.2703	21.6906	21.5328	21.6589	22.1565	21.861	22.1572	21.5189	21.7902	22.358
6847	Acetoacetic acid	pos	16.5128	16.9324	17.1087	16.74	16.4403	16.2012	17.2741	17.2216	16.6537	16.5307	16.6144	17.0523	17.0712	16.7401	16.6652	16.6528	16.9403	16.6004	16.4706	16.6587	17.1467	17.1292	17.3447	16.8088	18.0017	17.4688	17.497	17.7039	17.5524	16.9903	16.1445	16.6063	17.007	16.4721	16.2583	16.6242	16.9627	16.3323	16.7503	16.44	16.7771	16.1907	16.7184	16.4082	16.1649	16.4474	16.5202
90	Galacturonic acid	neg	21.761	21.9862	22.833	22.8695	22.515	22.302	22.7442	22.376	22.6095	22.7352	20.4326	21.3207	20.4029	19.7654	19.396	19.885	21.2813	20.9631	21.3021	20.7295	20.8487	22.2676	20.6645	22.0221	20.3779	21.2277	21.6789	21.8258	21.0091	21.7633	21.9406	21.0601	21.8475	21.2132	21.3434	21.7828	21.1478	22.7682	20.8657	22.394	21.2069	21.2215	20.6321	20.6255	21.199	21.1964	21.0788
6970	Adenosine	pos	17.928	17.2937	21.3944	18.6111	20.7651	20.3976	21.6128	21.0009	19.1892	18.3843	16.9301	20.5054	18.7804	16.9583	17.0648	17.2618	18.8059	17.7524	17.6055	17.0196	17.5709	20.426	16.9596	17.0772	19.1115	17.7775	17.3518	18.1893	16.6962	16.7938	16.9711	16.9744	19.6252	16.5217	16.218	17.6379	17.6004	17.2009	18.0029	17.3521	17.4345	16.2308	15.948	16.3685	16.7462	15.8046	16.4623
6954	L-Cystathionine	pos	14.4594	14.9264	15.3294	14.585	14.1019	14.7334	15.5672	15.5326	14.3051	14.1263	14.4805	15.0411	14.8874	14.22	14.038	14.7088	14.7954	14.6296	14.2801	14.5838	15.98	14.5886	15.5946	15.111	15.495	14.8503	14.9955	14.5802	14.1702	14.2459	13.7381	13.4681	14.09	14.3441	13.7487	14.0952	13.921	13.5577	14.0606	13.2275	13.7198	14.1155	13.6308	14.3766	14.2813	13.8732	14.5095
54	Aminoadipic acid	neg	19.8651	19.6293	19.8949	20.1882	20.1151	20.1508	19.8902	19.9967	20.1815	20.166	20.6185	20.4759	19.8871	19.7557	21.0859	19.9121	19.3081	20.996	20.8222	20.2432	19.8096	19.9155	19.2675	20.1871	19.2612	19.5347	19.6254	19.6237	20.0472	19.6828	19.6873	19.6163	19.915	19.8681	19.6556	20.4792	19.2421	20.2765	19.4538	20.3546	20.1391	20.0622	19.6131	19.6894	20.596	19.9901	19.3176
74	Guanidinosuccinic acid	neg	16.5266	16.6997	17.5473	16.936	17.5096	16.0132	17.058	16.9812	17.0523	16.929	16.3057	16.9502	16.0128	15.1621	12	15.1621	16.3412	15.7481	16.4356	16.4911	14.9626	17.5123	14.8865	16.145	15.2192	16.0274	16.6412	16.6442	14.458	16.3504	15.0648	13.4867	13.8304	12.4851	14.5375	12.8828	13.5288	15.4137	13.4448	15.4241	16.6536	16.6772	15.8046	16.1069	14.629	16.885	15.4188
6842	5-VALEROLACTONE	pos	13.6707	14.5375	14.6743	15.3943	14.0832	15.0231	14.7894	15.4377	15.0096	14.861	13.6415	14.2912	13.6479	13.5006	13.567	13.8159	16.5272	13.8768	13.9852	15.3105	13.9859	14.8347	14.7019	14.5556	14.99	15.3317	14.2334	14.1354	16.2672	13.8322	14.5393	14.1471	13.7493	13.6911	13.5643	13.5672	13.4765	13.9294	12.3613	14.4907	13.6692	13.345	13.5517	13.9008	13.7902	13.3825	13.5486
6895	4-Guanidinobutanoic acid	pos	18.0213	19.0948	18.1949	17.8915	17.5948	18.0726	18.3063	18.6715	17.8966	17.5437	16.6458	16.5677	16.7966	15.7996	16.9751	15.7578	16.3747	15.3631	16.2913	16.7291	17.9305	17.797	17.5776	17.4673	17.9515	17.708	16.7937	17.5503	18.0888	17.258	16.8122	16.7072	17.6112	17.3574	17.0563	17.603	16.9882	16.7481	16.7579	16.8397	16.695	15.3963	17.1455	15.6523	16.6609	16.6974	17.1784
6909	L-Carnitine	pos	26.8369	27.0743	27.175	26.9097	26.5974	26.5957	27.3707	27.2772	26.8713	26.7652	26.7867	27.2292	27.2232	26.9422	26.8749	26.9194	27.2049	26.7888	26.6033	26.913	27.3363	27.3434	27.49	27.1348	28.0631	27.5987	27.589	27.6835	27.592	27.1671	26.5249	26.7142	27.2413	26.8078	26.5782	26.9445	27.1259	26.5619	27.1605	26.8376	26.9746	26.6945	26.9818	26.733	26.4144	26.6709	26.6831
66	Cysteic acid	neg	16.9524	16.6621	17.5802	17.1241	16.8146	16.5609	16.9347	16.1332	16.6099	16.203	14.5691	15.1119	15.18	14.5081	12.1869	15.2348	15.6148	15.8138	15.0628	14.8091	15.5235	16.6902	15.1807	16.5068	15.6881	15.952	16.0498	16.112	15.1473	15.67	15.2286	15.0152	16.1002	15.7181	15.6943	15.4234	15.8343	15.4015	15.3681	16.2257	14.3927	14.6243	14.1752	15.2047	15.181	14.634	15.8645
6976	Adenosine monophosphate	pos	15.6786	16.0933	20.9696	17.0117	19.3538	19.0814	21.0889	20.7549	18.1093	16.6277	16.3813	20.8052	18.93	16.5058	16.3595	16.842	19.5245	17.4666	17.0145	14.991	17.767	20.2938	17.0351	16.2298	19.5219	17.5194	16.828	17.5744	15.191	15.9943	14.6236	16.2785	19.5235	14.6977	16.0706	17.7527	16.3184	16.9314	17.8282	16.5287	17.5734	15.1955	12	14.0654	16.7018	14.4563	13.2703
6858	Hypotaurine; LC-ESI-QTOF; MS2; CE	pos	18.1689	18.4601	18.9063	18.4651	18.0682	18.6686	19.4457	18.6763	18.7396	18.0883	17.0018	17.668	17.9526	17.6241	16.72	17.8473	19.2718	17.4284	17.1428	17.5707	18.8273	18.1053	19.0411	18.3308	18.6841	18.7941	18.2026	18.5052	17.7299	17.7318	17.2027	17.8182	18.5327	17.6078	17.479	18.2578	17.6384	18.1653	17.7416	17.8369	18.1315	17.3821	17.0679	16.772	16.0367	16.8617	19.3154
6866	Guanidoacetic acid	pos	20.7859	21.2441	21.3159	21.107	20.697	20.6905	21.4147	21.2575	20.8878	20.5991	21.0509	20.9536	21.228	21.351	22.3394	21.3575	22.6098	21.5501	21.1716	21.27	20.9611	20.9653	20.9984	21.0426	21.4729	21.1353	21.0631	21.4219	21.1744	20.7039	20.8627	20.8872	20.9627	20.8396	20.5969	20.8127	20.4618	20.5036	20.6782	20.2711	20.9746	21.137	21.192	21.1414	20.7876	20.8298	23.1605
18	L-Proline	neg	20.7771	20.5081	20.9079	20.8835	20.6311	20.841	20.8884	20.9635	20.8178	20.9901	20.5567	21.0371	20.7524	20.5142	21.0671	20.4417	21.1653	20.7635	20.75	20.5471	20.5958	20.8679	20.3361	20.6941	20.5406	20.8159	20.683	20.6801	20.6324	20.4472	19.8107	19.9314	19.9752	19.8935	19.9365	20.4384	20.1644	20.5557	20.0855	20.5486	20.3153	20.4704	20.3665	20.4015	20.6652	20.3992	21.1543
6849	2-Aminoisobutyric acid	pos	21.1439	21.0127	21.3777	21.0553	20.8881	21.3154	21.1513	21.196	20.8181	21.0557	21.8044	21.5019	21.7197	21.6148	21.8447	21.8183	21.3532	21.8157	21.9032	21.7126	21.0401	20.8215	21.0819	20.954	20.952	21.0591	21.1503	20.9045	20.9833	20.723	21.0852	21.3119	21.4836	21.3622	21.3681	21.5779	21.1565	21.4173	21.3271	21.5269	21.4906	21.5457	21.3932	21.312	21.2786	21.368	21.7108
82	Galactitol	neg	17.6416	17.2189	17.7638	17.6185	18.0935	17.9975	18.1036	18.2194	17.9333	17.8761	18.0896	17.9454	18.3866	17.8151	18.7584	17.5569	18.0523	18.1777	17.9723	17.3417	18.0091	17.8714	17.1835	18.0828	17.5537	17.5362	17.1583	17.7404	17.3079	16.9993	16.3028	16.8967	16.5566	16.9788	16.9236	16.9612	16.8742	17.1827	16.7601	17.3961	18.1436	17.3934	18.4811	17.36	18.6213	17.584	17.6137
46	Mandelic acid	neg	17.2161	17.1333	17.9667	17.2092	17.3187	16.2962	17.9912	17.6658	17.1204	18.3023	16.8142	17.9993	17.6174	16.8	18.0248	17.1516	17.8434	17.2397	17.5116	17.6914	16.6848	17.0438	16.6387	16.9621	16.5755	16.8692	16.5169	17.5034	16.3316	17.4229	17.0835	16.1265	16.5488	15.9664	16.2734	16.7814	16.4123	17.2931	15.8105	15.9545	18.1534	18.4486	17.8099	17.5802	17.354	18.463	17.5706
64	Pyridoxal	neg	17.0378	16.8482	16.85	16.4124	16.477	16.9078	17.2436	16.8954	16.8202	17.29	16.6043	16.1479	16.7912	16.7877	15.5311	17.0758	16.675	15.7639	16.147	16.6883	16.3189	16.0352	16.2687	15.9729	16.5708	16.7716	16.3825	16.9631	16.7903	16.1716	15.6941	17.5042	17.2286	17.2863	17.2529	17.4599	17.4742	17.2001	16.9672	17.4126	17.4211	16.5463	17.7192	16.9973	17.6509	17.5252	17.6514
63	acetyltaurine	neg	20.3542	20.259	21.5346	21.695	21.1094	20.8388	21.2524	21.0748	21.2096	21.1652	19.2226	20.4009	19.1894	18.7256	20.5629	19.0457	20.0898	20.1502	20.1275	19.4192	20.193	21.1636	20.0345	21.0052	19.9514	20.0189	20.384	20.5779	19.9642	20.6778	20.7993	19.8128	20.1016	20.522	20.2142	20.4054	20.0567	21.0259	20.2498	20.4948	20.1442	20.3054	20.0028	19.5124	20.3179	19.9474	19.8912
55	N-METHYL-L-GLUTAMATE	neg	19.7899	19.5086	19.8212	19.9538	19.3477	20.121	19.7197	19.6614	19.7182	19.9433	19.442	19.4248	19.36	18.9762	19.4298	19.0613	19.4474	19.5353	19.5401	19.32	19.4451	19.6806	19.4601	19.4835	19.0417	19.0359	19.4569	19.368	19.6296	19.4311	20.4049	19.8279	19.5671	20.1669	20.2746	19.8665	19.7153	19.9082	19.7733	20.0886	19.2275	19.3425	19.1081	19.021	19.7334	19.2496	19.3885
75	Citrulline	neg	19.1353	19.1048	19.6234	19.4249	19.2287	19.1247	19.3434	19.1176	19.1906	19.1215	19.4926	19.3588	19.2347	18.833	18.7914	19.0301	19.4817	19.6422	19.3514	19.548	18.8219	19.4159	18.868	19.2385	19.0416	19.2452	18.9789	19.1559	19.1314	18.8015	19.493	19.3992	19.2636	18.9342	19.3151	19.0448	19.2898	19.1815	18.7842	19.0701	19.671	19.5081	19.6004	19.3508	19.1435	19.3357	19.3216
6837	Glycine	pos	22.4921	22.8965	22.7354	22.4529	22.0358	22.3257	22.9509	23.0309	22.5131	22.4315	22.1098	21.9189	22.4225	22.4061	22.2222	22.358	22.655	22.837	22.2689	22.3229	22.7322	22.5371	22.5222	22.6732	23.271	23.0114	22.9968	22.9695	22.482	22.5104	22.1724	22.3557	22.5995	22.409	22.1169	22.65	22.2971	22.3731	22.7333	22.2763	22.2545	22.2415	22.4756	22.5288	21.9378	22.2239	22.4613
58	2-DEOXY-D-GLUCOSE	neg	16.824	17.1001	16.462	16.6641	17.3799	16.8755	17.2026	17.226	17.1503	17.59	17.3964	17.712	17.2719	17.1291	18.2486	17.1984	17.6643	17.4177	17.8585	17.4215	17.1215	17.9446	17.206	17.4889	17.2727	17.443	17.3234	17.5189	17.6415	17.4078	17.8236	17.2674	17.1731	17.0176	17.4344	17.1148	17.2897	17.1052	17.0562	17.5974	17.4832	17.4672	17.0446	17.1307	17.7288	17.7272	17.5689
27	L-Threonine	neg	21.1278	20.961	21.4286	21.25	21.0453	21.0855	21.2121	21.1999	21.2145	21.1638	21.738	21.3	21.5616	21.313	20.557	21.061	21.3994	21.4358	21.3202	21.4025	20.7424	21.1476	20.5412	20.9568	20.7201	20.9959	20.8622	20.9075	21.0209	20.6044	20.501	20.5844	20.7462	20.3033	20.6053	20.9538	20.5409	20.8788	20.3982	21.1486	21.1773	20.9383	20.8951	20.8733	20.7123	20.8955	21.0726
51	Allantoin	neg	21.2283	21.1189	21.4527	21.4242	21.0144	21.1132	20.9979	20.7986	21.2315	21.1165	20.7833	20.4842	20.3712	20.0917	20.6436	20.504	20.9267	20.8539	20.7231	20.4799	20.8688	21.5401	20.5212	20.9927	20.5359	21.0079	20.893	20.8271	21.174	20.8485	21.1279	20.8127	21.0339	20.7545	20.9262	21.4581	21.3538	21.4638	20.8561	21.5996	20.5855	20.6236	20.6314	20.479	21.0664	20.9826	21.2711
117	Guanosine monophosphate	neg	15.5033	14.9962	19.34	15.8823	18.9336	17.8408	19.1982	18.8349	17.6994	16.6506	15.5741	19.6335	17.514	16.1086	15.5839	16.292	18.3669	16.5609	16.299	14.3314	15.5556	18.791	15.188	16.31	16.2781	16.017	15.0236	16.5406	14.9329	15.9725	14.9929	14.7955	16.9221	14.1982	15.1086	16.0657	15.3942	16.7346	15.9855	15.9615	17.1645	15.8985	12	13.4985	16.5754	15.4167	14.8516
116	3'-AMP	neg	17.987	17.9908	23.5094	19.4679	22.6457	21.8952	23.4268	22.7396	20.9643	20.0864	18.6988	23.1438	20.803	18.5323	18.7695	18.4694	21.9604	19.4305	19.2387	17.2987	19.11	22.6731	18.798	19.313	19.9872	18.8426	18.0269	19.6673	17.9307	18.281	17.8507	18.3149	21.0395	17.25	17.8503	19.6356	18.8441	19.9723	19.1512	19.2376	19.9392	17.8393	15.29	16.5479	19.7201	17.9368	17.4926
103	L-Cystine	neg	17.8729	17.5315	18.2414	17.2602	16.8666	18.119	17.6125	18.6308	17.0058	17.0277	18.4079	17.8871	15.3425	14.9452	17.6255	17.9286	14.3233	18.3273	18.582	17.4897	17.4328	15.8288	18.0698	18.8073	16.0209	18.1442	16.6181	16.6748	18.706	18.4186	18.6795	17.766	16.6761	17.1551	18.4843	17.05	17.3333	18.8483	18.4074	17.9923	15.1891	17.9445	15.4507	18.0218	17.2627	17.5161	14.9895
6966	Glycerophosphocholine	pos	27.0991	27.1187	27.5584	27.5319	27.2591	26.8963	28.2154	26.7974	27.5905	27.2316	26.704	27.0089	28.4905	28.2581	27.0728	27.4889	27.7826	27.3184	27.1887	27.4331	27.5647	27.9143	26.6347	26.3508	28.7024	27.1549	28.0292	28.1589	26.2193	26.1655	26.3267	27.2207	27.4802	27.5573	26.1256	27.1618	27.1022	25.3666	25.6058	26.4891	28.0969	27.3417	28.5546	27.0793	26.8426	27.1938	27.0877
48	3-Sulfinato-L-alaninate	neg	17.5959	17.5292	17.8682	17.903	17.6053	18.023	17.9097	17.9882	18.0398	18.17	16.9555	16.5298	16.5667	16.3229	17.2239	16.5719	16.5953	16.8999	16.4187	16.6052	17.3087	17.7776	17.5677	17.546	17.0348	16.8601	17.4017	17.1355	17.1616	16.832	17.4715	17.1998	16.9622	17.945	17.2852	17.4266	17.2026	17.4425	17.6569	17.5022	16.9106	16.8916	16.865	16.3883	17.0139	17.2858	17.0621
39	L-Glutamic acid	neg	21.7942	21.9129	22.4856	22.2155	22.1454	22.194	22.2385	22.1523	22.2132	22.2313	21.9642	22.1311	22.0725	21.7157	19.2599	21.6456	23.308	22.2763	22.3846	21.7724	21.5568	22.0443	21.4236	21.8042	21.3918	21.5578	21.6114	22.3696	21.2572	21.5494	21.6839	21.7863	22.1561	21.7725	21.6136	21.9986	21.5206	22.4705	21.3663	21.9427	22.2838	22.0863	22.0917	21.7024	21.9118	22.2063	23.4293
6906	N_-Methyl-L-lysine	pos	18.9774	19.4209	19.3287	18.6084	18.2211	18.888	19.6684	19.7512	18.7555	18.8004	17.485	17.7046	18.0636	17.5554	18.4509	18.0968	18.515	18.1394	17.7445	18.2046	19.1727	18.3037	19.163	18.6765	19.3945	18.9607	18.8157	18.6935	19.5584	18.4487	18.4862	18.9517	19.5913	19.5514	18.9266	19.3879	19.0274	18.7784	19.0139	18.3324	18.5846	18.3117	18.7189	18.4927	18.7031	18.6725	18.6103
6958	Deoxyuridine	pos	16.5569	16.3183	16.5333	16.5379	16.2508	16.2343	16.137	16.2529	16.3542	16.045	16.098	16.0297	16.0496	15.8768	17.1804	16.1277	16.4528	16.7767	16.5652	16.1813	16.4411	16.1861	16.3781	16.2139	15.9707	16.0249	16.1791	16.0131	17.4135	16.1254	15.9435	15.6905	16.0007	15.678	15.4513	15.8049	15.1934	15.5815	15.6561	15.366	16.1868	16.2956	16.1635	16.1539	16.809	15.9452	16.4281
6971	Glu-Glu	pos	13.5625	14.3249	14.5563	14.0939	13.0061	13.5718	14.5793	14.1537	12.9919	12.8597	12.9405	13.4007	12.8643	12.7757	13.1562	13.1046	13.6686	13.0436	12.0468	12.6336	13.4747	13.7195	13.7815	12.8922	14.668	13.5912	13.7616	13.8241	13.7983	12	13.7205	13.8639	14.4848	14.3329	13.5429	14.0583	12.8045	12.9404	13.2298	12	12.3336	13.5502	13.2377	13.3632	12	12	12.7268
6956	Carnosine	pos	16.4935	17.0638	17.0034	16.7566	15.651	16.469	17.4314	17.1855	16.2546	16.2863	16.3169	16.1657	16.3434	15.9122	16.7562	16.3469	16.4875	17.2413	17.0783	16.4052	17.145	16.8901	17.0453	16.845	17.9378	17.1556	17.2742	17.2417	16.9232	16.6117	16.1074	16.0204	16.6054	16.8124	15.9824	16.507	16.0975	16.0758	16.365	15.5496	16.4153	15.9852	16.181	16.1356	16.452	16.2532	15.8298
6965	N-acetyltryptophan	pos	20.849	20.83	20.6072	20.8896	20.676	20.5579	20.7677	20.8068	20.9949	20.97	19.7158	19.9085	19.4242	19.5728	19.4918	19.9522	20.2786	20.0454	19.8947	19.923	20.1744	20.2959	20.2561	20.1752	20.2715	20.3136	20.0298	20.3443	20.532	20.6307	20.3092	20.4477	20.307	20.1861	20.2265	20.1106	20.1878	20.1727	20.724	20.7556	20.1242	20.3261	20.1486	20.0549	19.8007	19.532	19.8659
87	N6-Acetyl-L-lysine	neg	15.3719	15.6715	16.2195	16.4639	16.4793	15.9637	15.8203	16.2193	16.0532	16.7062	16.2962	15.9012	16.9958	15.7231	15.889	14.8122	17.373	16.1703	15.9921	16.3841	15.402	15.6925	15.281	15.5023	15.555	15.4984	16.1328	16.2858	15.2342	15.0836	15.9956	15.865	16.2631	15.7843	15.4897	16.2347	16.0351	15.8761	14.173	16.0677	16.9851	16.1608	17.1742	16.215	16.4417	16.0491	17.9535
6834	Lactate	neg	28.9234	29.0838	29.2492	29.8712	29.6544	28.8851	29.3361	29.0956	29.6641	29.4017	27.8705	28.9485	27.9378	27.8828	29.3528	27.1884	29.2126	29.1327	29.3215	27.6144	28.3228	29.8679	28.406	29.5444	28.748	29.0279	29.0619	29.6032	27.8446	28.8797	28.9147	27.5067	28.0322	27.5046	27.8446	28.0165	27.7907	28.7494	27.8306	28.5026	27.6451	28.0628	27.8971	27.5928	28.5185	28.4982	29.1541
8	Glyceraldehyde	neg	28.9234	29.0838	29.2492	29.8712	29.6544	28.8851	29.3361	29.0956	29.6641	29.4017	27.8705	28.9485	27.9378	27.8828	29.3528	27.1884	29.2126	29.1327	29.3215	27.6144	28.3228	29.8679	28.406	29.5444	28.748	29.0279	29.0619	29.6032	27.8446	28.8797	28.9147	27.5067	28.0322	27.5046	27.8446	28.0165	27.7907	28.7494	27.8306	28.5026	27.6451	28.0628	27.8971	27.5928	28.5185	28.4982	29.1541
6943	L-Tryptophan	pos	24.7898	24.9021	24.5991	24.721	24.5667	24.1268	24.7063	24.6449	24.723	24.5637	24.6807	24.8161	24.9054	24.9364	24.2947	24.8639	24.711	24.9165	24.6967	24.8645	24.4904	24.6859	24.6433	24.4146	25.0695	24.7894	24.7852	24.8182	24.6321	24.6704	24.9734	25.1091	25.0604	24.7472	24.9357	24.8457	24.8309	24.695	25.2329	24.8175	24.7232	24.9958	25.1251	25.035	24.496	25.07	24.8522
6904	Allantoin	pos	20.1839	20.8028	20.3247	20.5694	19.7883	19.5771	20.6178	20.7096	20.4232	19.6527	19.15	19.672	19.9311	19.6488	19.785	20.1735	20.2297	20.5129	19.883	20.2885	20.5425	20.8654	20.4462	20.4212	21.0708	20.8636	20.8829	20.7312	20.6861	20.5959	20.4775	20.3218	20.7372	20.5685	20.1555	20.7709	20.6965	20.0744	20.8859	20.3022	20.1395	20.3107	20.5598	20.258	19.8314	20.7405	20.8106
59	L-Phenylalanine	neg	22.8268	22.7314	22.7961	22.8183	22.9485	22.7531	22.8892	22.9088	22.9788	23.0158	22.3527	22.8906	22.7425	22.3891	24.2335	22.4171	23.8846	22.6289	22.8086	22.5322	22.4416	22.9952	22.5906	22.9829	22.6164	22.638	22.8426	23.1838	22.7529	22.6527	23.2885	23.0572	23.0877	22.8968	22.9254	23.0362	22.9145	23.9711	22.9838	23.4372	23.3855	23.2124	23.0139	22.8189	23.2502	23.3367	23.6284
110	Glucose-6-phosphate	neg	15.1166	14.7341	17.0016	17.2056	17.3068	16.5718	16.6375	16.9094	16.8944	16.5048	16.217	17.3585	16.5003	15.954	16.7737	16.1979	17.2078	16.7033	17.1141	16.4301	16.2837	17.3529	14.843	16.6154	14.6276	15.8351	14.7657	15.1094	15.6452	16.137	15.9949	15.8009	14.8712	15.2203	15.762	14.3668	15.5103	15.9935	14.5895	14.7539	16.4527	16.4124	16.2449	16.0748	15.6081	15.9016	15.6319
45	2',4'-Dihydroxyacetophenone	neg	19.1184	18.5651	18.8386	19.3124	19.6246	18.8638	19.4247	19.3727	19.9995	19.9819	18.6752	19.2825	19.0089	18.2544	18.0021	18.8365	19.2311	19.3165	18.9647	19.6576	18.3583	19.2492	18.2846	18.727	18.4239	18.0637	18.2686	18.9318	17.8376	18.828	18.3289	17.2366	17.4775	17.5689	17.6494	18.3397	18.3894	19.2197	18.6805	18.8047	19.2552	19.5855	19.1224	18.8289	18.3968	19.9315	19.0021
10	2-Ketobutyric acid	neg	21.615	21.7999	21.9938	22.0021	22.0241	21.6864	21.9077	21.8143	21.9147	21.9722	22.1621	22.2552	22.0107	21.9547	22.3203	22.0886	22.5044	22.0055	22.1742	21.9312	21.7024	21.9974	21.6828	21.8788	21.6642	21.6333	21.7036	21.8138	21.7509	21.8612	22.3115	21.9176	22.1493	22.1432	22.1365	22.047	21.9268	22.5894	21.9922	22.1424	22.0495	22.263	21.8327	21.8599	21.8305	22.1114	22.6451
6874	3-Methylhistamine	pos	15.9767	15.9586	18.4752	16.2856	17.655	17.0384	18.5326	18.2774	16.599	16.3818	16.475	18.8662	17.1531	16.0787	17.3124	16.5744	17.5491	16.5617	16.9962	16.5671	16.6334	17.8975	16.1586	15.9941	16.7872	16.2139	15.9059	16.2144	16.5039	16.0496	16.1079	16.0865	17.0966	15.9595	15.9989	16.3379	15.9903	16.0047	16.2394	15.9774	17.04	16.3124	16.3774	16.1436	17.4568	16.161	16.0288
6926	Indoleacetic acid	pos	15.6069	15.338	15.3757	15.838	15.2664	15.5865	15.6835	16.015	15.8719	15.9573	15.8481	15.4336	15.9163	15.1421	15.3284	15.0046	15.533	15.5204	15.2634	15.7024	15.2032	15.205	14.9347	15.1663	14.9449	15.218	14.9853	15.1611	14.4607	15.0751	14.2242	14.5768	14.7909	14.8551	14.6856	14.6961	14.8815	14.5463	15.3697	15.0895	14.8009	15.414	15.5899	15.1265	15.1326	15.4185	15.5342
6913	Pyridoxal	pos	18.1774	18.208	18.3309	18.4315	18.2026	17.8705	18.5533	18.5674	18.5126	18.1514	17.6549	17.2928	17.9628	17.9919	18.0334	18.2591	18.2887	17.7856	17.9341	17.9716	18.047	17.9686	17.5706	17.2415	18.545	17.9509	18.0781	18.5232	17.5735	17.4234	18.0218	18.5789	18.7386	18.6672	18.2771	18.6578	18.7882	18.3871	18.6384	18.3314	18.8836	18.1465	18.9333	18.2896	18.5263	18.7766	18.9995
6882	5-Aminolevulinic acid	pos	17.3466	17.8126	17.6567	17.7181	17.166	17.4539	18.015	18.0688	17.4981	17.2754	16.7782	17.0979	17.1633	16.9348	17.5689	17.1189	17.0857	17.6094	17.4303	17.3525	17.5481	17.3064	17.6249	17.419	18.0757	17.741	17.7587	17.6702	17.8416	17.2682	17.2936	17.2514	17.6629	17.4241	17.0932	17.4429	17.1662	16.9412	17.2395	16.8288	17.105	17.2634	17.2576	17.1808	17.3364	17.1054	17.0685
6871	Niacinamide	pos	24.3929	24.6921	24.4762	25.2841	24.5871	24.595	24.8408	24.7187	24.3989	24.3348	24.6449	24.7427	24.3814	24.5233	23.2661	24.2899	23.4964	24.3146	23.9842	24.502	24.4523	24.476	24.464	24.0288	24.4735	24.6421	24.5819	24.2292	24.1402	24.2276	24.643	24.7191	24.5931	24.4299	24.3919	24.5349	24.7384	24.6875	24.5084	24.5432	24.3984	24.4745	23.9593	24.3786	23.6436	24.801	24.5816
67	Glycerol 3-phosphate	neg	20.2784	20.366	21.433	20.9946	21.1577	20.827	21.328	21.145	21.5718	21.4315	20.8767	21.9522	20.5617	20.2514	21.4219	20.3555	21.9733	21.3801	21.5049	20.7084	20.234	21.1047	20.4789	21.2386	19.9521	19.8883	20.189	20.8194	20.5773	20.3406	21.308	20.7114	20.2619	20.2494	20.0803	20.4521	19.8247	20.3626	20.2559	20.3834	21.2213	21.1738	20.8641	20.222	21.2931	20.3385	20.3498
6868	Betaine	pos	28.5565	28.63	28.5761	28.3835	28.3674	28.3628	28.9276	29.3695	28.6317	28.7704	28.0636	28.2658	28.6956	28.32	28.3694	28.3849	29.3899	28.5083	28.3021	28.602	28.7048	28.4786	28.6657	28.8481	28.9132	28.7966	28.7351	28.6334	28.3714	28.4044	28.2923	28.7175	29.0591	28.3941	28.5114	29.0228	28.735	28.8951	29.1829	28.8339	28.5968	28.6565	28.7612	28.6453	28.3482	28.6852	29.3973
6980	ADP	pos	12	12.6153	18.3417	13.489	15.6105	15.2086	18.3304	17.742	14.3797	12.9763	12	17.2185	14.6603	12.5867	12	13.0692	15.5786	13.7788	13.1641	12.5444	14.0751	17.0418	13.7591	12.3271	16.083	14.2636	13.5175	14.3687	12	12.4929	12.4478	13.3239	15.7984	12.8389	12.8906	14.0638	13.3371	13.5106	14.427	12.0851	13.9787	13.4079	12	12.399	13.4184	12.6945	12.0102
105	Cytidine	neg	17.5677	17.2689	18.2357	18.2687	18.4404	18.197	18.3549	16.3051	18.3373	18.3966	17.6502	17.5226	18.8986	18.8126	17.8059	17.815	18.2049	17.2068	17.6077	17.529	17.5969	18.4564	16.6897	17.1272	18.0455	16.7607	18.2687	18.4429	16.2629	17.0202	17.4541	17.8321	17.9908	17.9715	16.3941	17.8889	17.6967	17.5472	16.3563	17.7469	18.9332	17.5976	19.0818	17.0627	18.1496	17.2471	18.0617
6846	L-Glutamic acid	pos	21.042	21.4864	21.658	21.6144	21.0177	21.0783	21.6293	21.5202	21.2118	20.9123	20.9048	21.2238	21.357	21.1438	21.0462	21.0728	22.067	21.8316	21.6169	21.1303	21.1668	21.3612	21.0078	21.1364	21.586	21.2317	21.2281	21.4835	20.7904	20.8791	21.1382	21.3277	21.7536	21.3998	21.0761	21.4941	21.0185	20.9891	20.8763	20.9114	20.8862	21.4272	21.408	21.2042	20.6232	20.7506	22.5517
6979	Guanosine monophosphate	pos	12	12	15.9887	12	14.33	13.6207	16.1358	15.6441	13.513	12.0787	12	16.0522	14.5914	12.7515	12	13.1551	15.1784	13.3175	12.6272	12	13.5373	15.3048	12.7903	12.3431	15.4543	13.3306	12.5207	13.5762	12	12	12	12.3895	14.7693	12	12.1659	13.1845	12.6871	12.9992	13.5233	12	13.5792	12.6892	12	12	12.3469	12	12
6893	1-NAPHTHYLAMINE	pos	17.5127	17.6149	17.2511	17.3312	17.1419	16.9339	17.527	17.4289	17.4163	17.4552	17.5024	17.5653	17.5883	17.7164	17.0656	17.5062	17.4102	17.5842	17.353	17.6657	17.2329	17.3277	17.3652	17.0631	17.8787	17.5793	17.506	17.6544	17.3808	17.4533	17.6474	17.8061	17.714	17.465	17.6415	17.508	17.5511	17.4841	17.9634	17.5174	17.3882	17.6326	17.835	17.7028	17.2311	17.8077	17.6404
11	L-Alpha-aminobutyric acid	neg	16.4401	16.4422	17.0114	16.6571	16.8636	16.8308	16.6166	16.7549	16.586	16.3876	17.335	17.2382	17.2586	17.1308	17.6202	17.5863	16.9272	17.6965	17.7512	17.0283	16.7057	16.4179	16.4013	16.2326	15.249	16.7211	16.8225	16.2319	16.8913	15.8731	16.9121	16.7628	17.3794	16.8724	17.0546	17.3038	16.7127	17.5055	16.3849	17.7847	17.3059	17.412	16.8643	16.7377	16.9915	17.0271	17.6254
6946	Indolelactic acid	pos	17.4761	17.506	17.7303	17.988	17.766	17.5919	17.6236	18.0003	18.2419	17.9001	16.6173	17.7182	17.0441	16.8859	16.4623	16.6934	16.3275	17.2375	17.0828	17.2854	16.78	16.8763	17.1613	17.0532	16.8657	17.0058	16.4729	16.6289	16.6765	16.7795	17.3134	17.2771	17.3948	17.3982	16.9621	17.4216	16.9789	17.2019	17.4076	17.1824	17.5583	17.6475	17.6629	17.351	17.4826	17.8282	17.0183
6953	N-Acetylgalactosamine	pos	17.4802	17.7647	17.6543	17.6012	16.8707	17.2974	17.9358	17.9489	17.1999	17.4079	17.3223	17.8182	17.3725	17.3764	18.182	17.7507	17.5669	17.8609	17.722	17.5782	17.6359	17.1505	17.7632	17.3773	17.6926	17.4415	17.5144	17.6409	17.7894	17.1906	17.189	17.3432	17.3355	17.5249	17.1854	17.4827	17.2878	17.0811	17.4413	17.0392	17.6826	17.6422	17.5957	17.4714	17.8551	17.546	17.3842
6941	4-Aminohippuric acid	pos	13.4751	14.0076	14.2212	14.3503	13.6912	14.5492	14.3942	14.7706	14.0832	14.8308	13.5335	14.1983	13.3093	13.5435	13.6745	13.8968	13.3163	13.6051	14.1111	13.4937	14.4117	14.2146	14.4683	14.4295	14.1866	14.2105	13.7949	14.7614	14.2217	13.1386	14.1379	13.7055	13.4236	13.7991	12.7126	14.1619	13.8769	13.6871	13.418	13.7016	14.5013	14.0277	13.6768	13.4717	14.1376	12	12.855
42	L-Methionine	neg	22.0678	21.8638	22.1283	22.4701	22.3085	21.8917	22.0708	22.1036	22.4402	22.0328	21.3243	22.0299	21.8963	21.2589	21.7428	21.3109	22.1431	22.0057	22.0716	21.7146	21.2547	22.4359	21.1961	22.084	21.5387	21.7279	21.9065	21.8386	21.1461	21.7254	21.5545	20.8399	21.3748	20.6765	20.9068	21.3668	21.0904	21.666	21.0942	21.6795	21.8301	21.9576	21.7092	21.6125	21.735	21.7294	21.9033
6933	Indoleacrylic acid	pos	16.2541	16.1452	16.0689	16.2203	15.9974	15.869	16.1008	16.1913	16.3327	16.3536	15.1655	15.1354	14.7605	14.6567	15.0541	15.276	15.6902	15.3071	15.1518	15.5041	15.5543	15.6635	15.6136	15.5548	15.5928	15.6812	15.5779	15.5774	15.8978	16.2033	15.5794	15.813	15.6032	15.4082	15.4963	15.4518	15.6147	15.5232	16.0756	16.2032	15.5994	15.6228	15.4024	15.288	15.1488	14.8518	15.4242
6845	L-Glutamine	pos	27.946	28.2331	27.9952	27.7294	27.7079	27.6974	28.4089	28.4665	27.9504	27.9204	28.0926	28.4256	28.4486	28.2416	28.3193	28.3523	28.2755	28.6308	28.3954	28.6201	28.4502	28.438	28.2353	28.3084	28.7744	28.6943	28.5369	28.5122	28.3063	28.2691	28.1933	28.0563	28.1543	28.0379	27.8766	27.8969	27.8239	27.6652	27.9962	27.4196	28.5366	28.6057	28.5604	28.6231	27.7512	28.5246	28.249
6905	Indoleacetaldehyde	pos	15.9142	16.1884	15.9455	14.8375	14.6883	15.2734	16.042	16.1151	15.5421	15.9493	15.7976	15.4924	16.0293	16.0671	15.6999	16.2652	16.1575	15.0228	15.1114	15.7742	15.6252	15.3695	15.9792	15.2162	16.2414	15.8606	15.6544	16.2613	15.9657	15.4127	15.2151	16.5619	16.0752	16.077	16.1465	16.0363	16.1179	16.0024	16.5745	15.9277	16.0112	15.6829	16.1835	15.9514	16.1183	16.4761	16.2872
6860	Uracil	pos	16.3741	16.2173	16.4037	16.6397	16.2215	16.0948	16.2805	16.1578	16.2637	15.9819	16.008	15.9197	16.0281	15.7181	17.1601	15.9548	16.5203	16.7026	16.4485	16.0573	16.3741	16.2665	16.3319	16.1328	15.9006	16.0264	16.1703	15.9683	17.1502	16.1122	15.9772	15.6156	15.7992	15.5257	15.4477	15.9109	15.4625	15.7142	15.8327	15.4762	16.3583	16.1103	16.1805	15.8938	16.8561	16.1823	17.1106
19	Fumaric acid	neg	21.0348	21.0739	19.6542	20.1691	19.9635	19.1372	19.6361	18.914	19.6198	19.9068	18.9397	19.4022	18.9951	18.6067	21.144	18.599	18.9183	19.4287	19.9516	19.0759	18.6248	19.8851	18.5748	19.5619	18.4686	18.7843	19.0519	19.1676	18.7661	18.8866	21.972	20.4599	21.0577	20.3865	20.6369	20.1727	19.796	20.8506	20.1957	20.1728	20.8656	20.9016	20.1626	19.9486	19.9661	20.259	19.7452
6951	Alanyl-Methionine	pos	16.4329	15.9323	16.9714	16.107	16.8566	16.2396	16.1447	14.2488	16.7574	16.6548	15.4138	13.279	16.1425	15.1434	13.6092	15.4989	16.9985	15.9868	14.7367	15.5301	15.3425	16.321	14.9834	14.8165	15.2404	15.7729	16.2847	15.821	13.387	14.0563	16.6688	16.4878	15.8458	16.3852	16.645	16.1879	16.9591	16.616	16.1911	15.8008	15.7575	15.5015	15.9981	15.9553	16.1892	16.1164	15.4124
29	Pyroglutamic acid	neg	21.253	21.0259	23.0244	21.9407	22.0037	22.1209	22.6362	21.8004	22.0353	22.3521	21.7072	21.8678	21.9929	21.7546	22.4311	21.3072	22.4034	24.9466	21.6365	21.5375	21.8284	22.0109	21.311	21.2921	21.7736	21.4583	21.837	21.9451	21.391	21.1493	21.9737	21.9536	21.9028	21.6263	21.2784	21.8486	21.5099	22.2535	21.3893	21.9093	22.4852	21.7615	21.872	21.4189	22.0441	22.0123	22.2314
6914	Uric acid	pos	17.2668	18.0416	17.4968	17.214	17.05	16.9656	17.9867	17.9211	17.3978	16.9963	16.8413	18.1933	17.3877	16.6653	17.2988	17.7879	18.7889	18.1405	17.6188	17.3865	17.7581	17.9038	17.8961	18.1923	17.9899	18.3848	18.0494	18.1521	17.3276	17.8241	18.9394	18.7758	19.0111	18.7525	18.8359	18.6236	18.5795	18.104	18.8508	17.8959	17.4299	18.0225	18.4138	17.953	17.7136	18.417	20.3513
32	Methylsuccinic acid	neg	21.1798	21.355	22.2229	22.7996	22.6097	22.22	22.4582	22.4391	22.4493	22.467	21.2015	21.8961	21.4172	20.8493	22.2993	20.6744	22.3586	21.7768	22.2802	21.0861	21.4326	22.4794	21.4109	22.1057	21.4374	21.4985	21.8504	21.7695	21.101	21.6797	22.1611	21.1211	21.4959	21.1982	21.247	21.7767	20.8201	21.4746	20.5127	21.3183	21.0162	21.104	21.212	20.3398	21.3284	21.1117	21.8804
119	Adenosine diphosphate ribose	neg	12	12	16.9446	12	15.1498	15.2853	15.6195	16.1394	15.2699	12	12	14.7429	14.2725	12	12	15.1775	15.5409	14.3384	12	12	14.7235	14.187	12	12	14.2349	13.8802	12	12	12	12	14.7213	13.9606	15.3097	15.1176	14.1087	13.727	14.7555	14.8615	14.6373	15.0231	12	14.7832	12	12	12	12	12
6950	Pantothenic acid	pos	22.2057	22.3361	21.988	21.7872	21.8419	21.2685	22.0996	22.2439	21.97	21.5512	21.2741	21.6409	21.4878	21.4995	21.2348	21.7367	21.3813	21.8472	21.6719	21.8357	21.6547	22.1849	21.6601	21.8168	22.5203	22.1712	22.1084	22.2841	21.5299	21.7583	21.4884	21.8838	22.089	21.5124	21.677	21.8294	21.6482	21.3896	21.7505	21.2639	21.4594	21.7389	21.8231	21.7105	21.0442	21.6689	21.8692
6879	Quinoline	pos	17.5537	17.6638	17.5728	16.8167	16.9889	16.9843	17.6523	17.5785	17.3018	17.5419	17.426	17.4464	17.6299	17.6948	17.2033	17.8607	17.667	17.2375	17.1332	17.5804	17.4582	16.9794	17.4536	16.8353	17.8369	17.6047	17.4691	17.9293	17.5721	17.3971	17.1925	18.0286	17.6672	17.578	17.7476	17.6927	17.6476	17.6125	18.0646	17.4498	17.7598	17.5543	17.8839	17.7115	17.3575	17.9802	17.8754
6889	2-oxindole	pos	19.7566	19.9542	20.3537	20.38	20.3281	20.9462	20.1511	20.7488	20.3953	20.8398	20.0403	20.5206	20.3833	19.4976	17.4796	19.8381	19.756	19.6257	19.088	20.1267	20.8123	20.5859	20.9788	20.4935	21.0266	20.5967	20.6452	20.4314	19.996	21.1619	19.6672	20.2752	19.0767	18.8784	18.4735	19.6679	19.0093	18.4815	19.309	19.2779	20.6773	20.9598	20.6362	19.9013	18.6703	19.9689	20.1917
65	Uric acid	neg	19.9291	20.5233	23.0767	19.7698	20.821	20.3964	22.9007	22.9618	20.8524	22.8469	19.9636	20.8803	20.282	19.8536	22.4551	20.2501	23.7993	20.8924	19.9054	19.6236	20.2362	20.493	20.2683	21.3971	20.3543	20.679	20.5688	23.065	19.9487	20.6642	21.3696	20.9195	21.5008	21.0362	21.4443	21.5534	21.2886	24.0069	21.0398	21.2524	23.1413	20.8636	21.0372	20.4666	23.4993	23.0626	25.1918
93	Leucyl-Alanine	neg	14.0332	14.7511	14.9676	15.117	15.031	15.1886	15.0867	14.5385	14.8533	15.9127	14.8702	15.0599	15.2381	15.0744	13.9443	14.656	16.9031	14.999	14.8721	14.4846	14.6219	15.4717	13.8875	14.2733	15.202	14.823	15.1732	15.8601	14.227	14.4874	14.8094	15.1654	15.0668	14.674	13.3454	15.5438	15.3234	15.141	14.4327	15.5151	16.5236	14.8342	15.8569	14.4811	16.3707	15.7496	17.4083
6908	Aminoadipic acid	pos	20.4493	20.6624	20.4094	20.3322	19.6673	19.9819	20.9111	21.1035	20.1711	19.9628	20.7649	20.7934	20.6163	20.3746	21.1297	20.7086	19.9891	21.6745	21.1232	20.9654	20.8779	20.3709	20.3458	20.7119	21.2252	20.6704	20.7195	20.4892	20.782	20.0901	20.0792	20.4968	20.8605	21.1083	20.6295	21.0591	20.0875	20.436	20.5618	20.2404	20.7039	20.7601	20.5179	20.6812	20.6532	20.6491	20.0926
6962	Thymidine	pos	17.2392	17.3087	17.0908	17.4912	17.0949	17.3955	17.0497	17.2024	17.2027	16.9189	16.4615	16.4103	16.5293	16.2383	17.7906	16.7901	17.0847	17.424	17.2191	16.6273	17.1017	16.7399	16.8189	16.8228	16.6224	16.9304	16.9345	16.6237	17.8824	16.8624	16.8457	16.7388	16.792	16.4968	16.4018	17.0858	16.6074	17.005	16.6744	16.6934	16.8956	16.7384	16.8795	16.5882	17.6275	16.6421	17.309
33	D-Leucic acid	neg	23.6183	23.5779	24.5259	23.8553	23.893	23.4905	24.4172	24.2758	23.8071	24.5934	23.3085	23.8104	23.1589	22.9589	24.4388	22.8534	24.1737	23.9572	23.858	23.3555	22.5989	23.516	22.0502	22.7511	22.7243	23.2876	23.4225	23.9391	22.7534	23.0191	23.7377	23.3175	23.6385	23.0479	23.464	23.6274	23.3173	24.7405	23.0268	23.7733	24.4604	24.2147	23.9817	23.8988	24.1762	24.8136	24.1421
3	Glycine	neg	19.6131	19.3762	19.692	19.5223	19.4949	19.5946	19.7182	19.4943	19.8662	19.8909	19.4664	19.0666	19.3446	19.3841	19.1969	19.3507	19.6882	19.599	19.3198	19.356	19.288	19.4559	19.1698	19.5924	19.2305	19.6109	19.38	19.6425	19.6053	19.0911	19.3914	19.3653	19.1609	19.0008	19.0726	19.8449	19.3502	19.5926	19.2415	19.907	19.2623	18.9445	19.3083	19.2555	19.2162	19.2389	19.506
4	Glycolic acid	neg	24.0233	24.118	24.6043	24.3828	24.4362	24.3748	24.5322	24.477	24.7066	24.6952	24.5788	24.7584	24.6018	24.2169	22.3152	24.1639	25.1662	24.3814	24.2554	24.3784	23.9544	24.5544	23.8627	24.1963	23.9973	24.3086	24.316	24.5762	23.973	24.6971	24.3199	23.7658	24.243	24.1202	24.0497	24.1635	23.8068	24.7496	24.1343	24.3241	24.2292	24.4062	24.4152	24.1798	24.5295	24.4209	24.4771
25	2-Hydroxy-3-methylbutyric acid	neg	25.9148	26.0233	26.928	26.1337	26.1687	25.8779	26.7619	26.6229	26.2198	26.8194	26.3129	26.7656	26.1565	26.0882	27.3223	25.9656	27.0538	26.7011	26.7747	26.3096	25.3322	25.8611	25.2691	25.3457	25.6605	25.9518	25.804	26.5929	25.7456	25.7874	26.1266	26.0527	26.1967	26	25.9142	26.0765	25.9214	27.1131	26.014	26.1751	27.0501	26.8381	26.2574	26.4315	26.7883	27.0962	26.856
6854	L-Aspartic acid	pos	18.3682	20.2122	18.8863	18.3973	18.0274	17.9687	18.911	18.8373	18.3126	17.8132	18.1447	18.4289	19.092	18.5511	18.4578	18.6356	19.5931	20.0792	18.5753	18.5257	18.5676	18.2433	18.5422	18.2272	18.9737	18.686	18.5785	18.7463	18.3287	18.1003	17.885	18.3106	18.4501	18.397	18.0814	18.2563	18.0274	18.2577	18.3708	17.5249	18.4852	18.6318	18.9821	18.4374	18.0005	18.2255	19.4688
6932	4-Pyridoxic acid	pos	18.2344	17.8675	18.2975	18.764	18.0801	19.0815	18.6046	19.0023	18.5792	18.8085	17.9636	17.7796	17.519	17.3362	18.1458	18.0168	17.7012	18.4614	18.7175	17.9518	18.5707	18.2263	18.3462	18.3624	18.5251	18.086	18.5777	18.4386	17.3645	17.8959	18.3584	17.8714	18.4418	18.3634	18.2394	18.8442	18.6044	18.6575	18.7145	18.5237	18.2324	18.5603	18.3297	17.7544	18.8457	18.5784	18.8017
77	N-Formyl-L-methionine	neg	18.7227	18.9237	19.7396	19.7183	19.313	19.6744	19.3575	19.3389	19.3682	19.5026	18.1771	18.4586	17.8051	17.6915	18.6438	17.5755	18.4449	18.7665	18.9487	17.8904	18.3676	19.3452	18.0937	18.9748	18.1967	18.4624	18.6797	18.7962	18.4795	18.2614	18.4582	18.0016	18.3796	18.4064	17.7764	18.3732	17.6672	18.7405	17.7314	18.3763	18.9689	18.5814	18.0701	17.8128	18.8444	18.1952	18.8247
94	L-Tryptophan	neg	22.2428	22.1604	23.7985	23.4783	23.4819	21.5779	23.5974	23.0799	23.4025	23.829	21.988	23.4305	22.1822	21.7823	23.5373	21.6077	23.7153	23.3836	23.3556	22.265	20.9491	23.4541	21.0434	22.8414	21.2389	21.7566	22.0941	23.7054	21.5359	22.4772	23.5046	21.1535	22.1236	20.8222	21.9376	21.7201	21.4316	23.2821	21.5218	22.4735	23.3464	23.6057	22.3527	22.3843	23.1142	23.6835	23.1194
73	N-Acetyl-L-aspartic acid	neg	20.8366	20.8077	21.6035	21.7753	21.454	21.2029	21.6581	21.5998	21.6441	21.7419	20.476	21.1356	20.0293	19.4929	20.7069	20.2144	20.6378	21.2179	21.3097	20.4429	20.2566	21.2785	20.0815	20.9539	20.3219	20.5121	20.8211	20.9056	19.7794	20.3442	20.7661	19.5944	20.195	20.0334	19.9659	20.1347	19.873	20.9412	19.9658	20.5549	20.8136	20.6074	19.7668	19.9163	20.3858	20.2301	20.7638
6986	Adenosine diphosphate ribose	pos	12	12	14.3595	12	12	12	13.906	13.0494	12	12	12	12	12	12	12	12	12.6381	12	12	12	12.059	12	12.1358	12	13.2677	12.5464	12	12.6083	12	12	12	12	12.1233	12	12	12	12	12.2882	12	12	12	12	12	12	12	12	12
41	Ribonolactone	neg	22.2712	22.1851	22.4338	21.6846	21.7191	22.1048	22.7468	22.7809	22.0682	22.8463	22.2202	22.1429	21.8287	21.4441	21.0131	22.0482	22.5995	22.1165	22.0084	22.1225	21.4765	21.653	21.8955	22.0325	21.467	22.1862	21.8808	22.2577	21.6083	21.881	21.4576	21.3622	21.685	21.4854	22.0338	21.9686	21.7388	23.229	22.2468	21.9334	22.5493	22.0185	22.1738	22.2712	22.8004	23.0775	22.6897
44	Guanine	neg	17.7041	17.4833	17.6164	18.1089	17.7699	17.648	17.5029	17.6318	17.8843	17.6148	16.912	17.4496	17.3279	16.7606	17.169	16.887	17.7073	17.4393	17.6769	17.1861	16.6427	18.0202	16.3622	17.7009	16.5736	17.1801	17.3655	17.1476	16.5232	17.237	16.9431	15.8267	16.9138	16.3642	16.44	16.9103	16.1293	17.1511	16.6792	16.9659	17.4212	17.3105	17.3589	17.3107	17.6142	17.1623	17.4233
80	L-Tyrosine	neg	23.2532	23.0398	23.4204	23.7584	23.4213	22.9751	23.1707	23.3782	23.5261	23.3725	22.3733	23.4045	22.9956	22.6021	22.8816	22.6658	24.1628	23.3875	23.4702	23.2141	22.4559	23.7483	22.5727	23.5019	22.7489	22.8957	23.3053	23.2572	22.462	23.3348	23.147	22.4503	22.9222	22.3549	22.3319	22.6343	22.4674	23.1911	22.6919	23.3304	23.3947	23.682	23.2419	23.353	23.3585	23.2828	23.9316
6856	(S)-b-aminoisobutyric acid	pos	20.6502	20.6108	20.6762	20.6918	20.5891	20.5465	20.7529	20.6722	20.5359	20.6833	20.656	20.5901	20.6128	20.6311	20.4693	20.6865	20.6309	20.5972	20.5289	20.7006	20.7006	20.742	20.4612	20.5464	20.7069	20.6204	20.4932	20.5976	20.5917	20.5784	20.6452	20.6209	20.5533	20.6195	20.5388	20.5365	20.6191	20.582	20.5902	20.4896	20.62	20.5967	20.6012	20.5184	20.5273	20.7008	20.5986
30	N-Acetyl-L-alanine	neg	21.2588	21.1088	21.581	21.8368	21.371	21.4168	21.5578	21.6416	21.7343	21.923	20.5326	21.1606	20.6387	20.4766	21.1339	20.6114	21.1418	21.1904	21.2501	20.701	21.0525	21.5183	20.7717	21.4109	20.7254	20.8135	21.1373	21.2226	20.7424	20.9231	20.9135	20.1271	20.64	20.5748	20.5111	20.9515	20.7381	21.4594	20.6768	21.2093	20.9959	21.0756	20.7387	20.4786	21.4189	20.9121	21.5986
6918	4-QUINOLINECARBOXYLIC ACID	pos	17.3118	17.2604	18.94	17.8661	17.4034	18.3068	17.9845	18.1137	17.3207	18.5722	16.3874	15.1764	17.5715	18.2961	15.8417	16.9442	17.0964	16.7414	15.858	15.9204	17.604	16.3959	17.441	16.8379	18.3957	17.3575	16.7506	18.3438	15.8608	16.709	15.6245	18.6709	17.9088	17.7723	17.1436	18.4944	17.6134	17.5366	16.9434	17.5275	17.9912	15.0552	15.1384	14.3861	16.9528	15.8781	16.8158
26	3-Hydroxyisovaleric acid	neg	22.4118	22.1068	22.6821	22.8806	22.5989	22.4804	22.6628	22.6312	22.7092	22.8482	22.3414	22.5189	22.5691	22.2809	22.784	22.131	23.0575	22.6678	22.7286	22.5633	22.0517	22.6618	22.0533	22.3896	22.1	22.2929	22.4097	22.5941	22.2713	22.0485	22.4645	22.1613	22.1683	22.1689	22.1643	22.4278	22.3302	22.7346	22.1663	22.6251	23.1636	22.708	22.4241	22.4488	22.6342	23.0538	22.9586
52	N-Acetylvaline	neg	18.8763	18.5993	19.2429	19.9734	19.4151	19.1899	18.986	19.1529	19.2692	19.4527	18.0681	18.347	17.9961	17.7996	19.0138	17.6154	18.4982	18.3269	18.5536	17.8211	19.0273	19.2045	18.7014	19.5071	18.5043	18.4766	18.8567	18.4708	18.8628	19.0943	19.5907	19.1086	19.471	19.0964	18.8266	19.6288	19.243	20.0508	19.1268	19.9065	18.3563	18.967	18.3725	18.2593	19.163	18.1407	19.6305
108	Palmitoleic acid	neg	23.2855	22.9516	22.8536	23.1866	23.4011	23.2979	22.9118	23.6631	23.3358	23.1368	23.4741	23.2403	23.1978	22.5357	22.1719	22.9095	23.5551	23.5143	23.8883	23.4038	22.7249	23.7999	22.6285	23.4295	22.8141	22.8831	23.2854	23.5994	22.7608	23.6411	25.1241	24.8986	24.2521	24.9738	24.6621	23.9569	24.1557	24.3531	24.8628	24.6686	24.7535	23.9273	22.9812	23.6026	23.0321	23.3158	23.9617
62	Quinolinic acid	neg	18.3654	17.5825	18.9955	18.411	18.1112	18.3451	18.9582	18.597	18.3303	19.3297	19.1448	19.219	18.3795	18.0463	15.781	17.8327	18.351	18.7756	18.1936	18.6625	17.7743	18.2443	18.028	17.963	17.7837	18.294	17.618	18.2963	17.9097	17.4451	17.7844	18.4392	18.679	18.4444	18.5282	18.1424	18.1128	19.0906	18.5425	19.1372	18.1895	18.4139	18.2275	18.0097	18.3057	18.7582	18.2836
83	SORBITOL/MANNITOL/GALACTITOL	neg	19.8128	19.6426	19.9925	20.3473	20.1033	19.6023	19.8494	20.0226	20.1843	19.9411	18.8718	20.0541	19.6158	19.2159	19.5617	19.283	20.8093	20.0252	19.9794	19.8187	19.0859	20.3651	19.17	20.1014	19.3779	19.5611	19.9148	19.836	19.0206	19.9574	19.8135	18.9816	19.5831	18.9611	18.9724	19.3012	19.0438	19.78	19.3039	19.9526	20.0144	20.3097	19.8353	19.9674	19.9716	19.8574	20.471
6957	Deoxycytidine	pos	20.9566	21.1454	20.8585	21.0202	20.6961	20.7961	20.9339	21.1772	20.9009	20.8122	20.4023	20.5031	20.5498	20.2968	20.8678	20.7863	20.4745	20.9939	20.6451	20.5065	20.8035	20.7296	20.7423	20.496	20.6884	20.7142	20.8172	20.6394	20.9852	20.4075	20.7679	20.5678	21.0071	20.8376	20.5129	20.9964	20.7301	20.9294	20.8265	20.8791	20.6756	20.6556	20.6522	20.5265	20.9204	20.7449	20.9023
49	L-Histidine	neg	18.6124	18.8554	18.9604	18.945	19.0537	18.7553	19.0749	19.0738	18.9994	19.1724	18.7294	19.0594	19.1835	18.9916	18.8374	18.829	19.4611	19.0874	18.5798	18.8536	19.093	18.9104	18.5054	18.846	18.8883	18.6657	18.7492	18.9257	19.073	18.9556	18.9626	18.5227	18.5778	18.4984	18.4988	18.6149	18.7255	18.9035	18.88	18.9809	19.207	18.8404	19.1389	19.1372	19.2394	19.4617	19.884
96	Indoxyl sulfate	neg	22.2663	22.4481	23.4526	23.6269	23.507	23.3565	23.074	23.3516	23.4133	23.7894	22.4185	23.4043	22.8422	21.5271	20.2725	21.7884	22.8441	22.5725	22.3875	22.6211	22.9009	23.8431	23.0231	23.4086	23.0668	22.8215	23.0132	23.2173	22.3168	23.6453	22.8661	22.3869	21.3756	21.206	20.9978	21.9717	21.1712	21.4578	21.2794	21.9888	23.2032	23.9093	23.116	22.4542	21.2132	22.6647	22.7758
115	N-Glycolylneuraminic acid	neg	16.4587	17.0202	18.3175	17.4733	17.2853	17.6714	17.8869	17.6229	17.5813	17.9407	16.7443	18.4611	16.8972	16.8019	19.4499	16.7853	17.9528	17.7773	17.7756	17.1294	17.046	17.5282	16.9693	17.5496	16.7752	16.7494	17.0773	17.1465	18.4975	17.133	15.8103	16.3589	16.8732	16.4483	16.46	16.9859	16.8678	17.9577	16.6414	16.9106	17.2831	17.5786	17.1693	17.0476	18.6958	17.0867	16.8336
6916	Glycerol-3-P	pos	16.9692	17.7271	17.5616	16.7896	16.5463	16.8931	18.0378	17.9843	17.375	16.9739	17.3941	17.8739	17.5587	17.2636	17.8686	17.356	18.3365	17.9596	17.7024	17.7844	17.7344	17.2291	17.6503	17.7021	18.3067	17.5129	17.3618	17.5083	17.5036	16.8113	17.1922	17.9723	17.6065	17.634	17.1412	17.5369	16.9607	16.9725	17.6512	16.7678	17.8437	17.884	18.0705	17.6563	17.5737	17.0805	17.4182
98	Pantothenic acid	neg	22.2168	21.9272	22.3359	22.4459	22.6208	21.571	22.0838	22.184	22.5096	22.2478	21.4444	21.8824	21.3221	21.1784	21.5405	21.2973	21.8474	21.9654	21.9329	21.5443	21.1104	22.6859	21.0438	21.9098	21.6025	21.7096	21.6791	22.3331	21.3494	21.8196	22.0375	21.4521	21.8652	20.9096	21.3257	21.6113	21.2686	22.0866	21.1939	21.6494	21.6397	21.9454	21.6284	21.4468	21.5826	21.7819	22.0815
1	Acrylic acid	neg	18.6279	18.6919	19.8289	18.756	18.7365	18.9879	19.9031	20.077	19.4676	19.9735	17.4801	18.0306	16.9841	17.2612	17.601	17.0522	19.3101	18.6018	18.3606	17.273	18.0715	18.9044	18.239	18.8447	18.8437	18.6841	18.5885	19.6934	17.0606	18.059	17.5735	17.5191	17.7474	17.7943	17.9653	17.8792	17.5388	19.1549	17.5103	18.0287	18.0603	17.1488	17.1921	17.1109	17.5848	18.0596	19.8564
6861	Creatinine	pos	25.2545	25.314	25.3559	25.5153	25.1408	25.3742	25.5251	25.7895	25.3627	25.4261	25.1129	25.2229	25.0701	25.0555	25.3167	25.3035	24.8891	25.3978	25.3026	25.2149	25.4556	25.3274	25.1947	25.1736	25.5623	25.3228	25.508	25.4693	25.1337	25.078	25.0893	25.0017	25.0495	25.3688	25.1162	25.2561	25.1522	25.0141	25.264	25.0038	25.4394	25.2126	25.295	25.0898	25.3253	25.3035	24.9639
6969	THIAMINE+20.0:40.0:80.0	pos	15.3452	15.6081	14.9698	15.3969	15.2827	15.1025	15.1948	15.4498	15.605	15.0455	15.5578	16.0853	15.2009	14.6976	14.3342	15.7757	14.4882	16.283	16.2793	15.809	15.001	15.5772	15.5108	15.7325	15.7149	15.708	15.3574	14.9437	15.2037	15.1945	15.9529	14.7181	15.3388	14.7162	15.3928	15.0976	14.9131	15.3472	15.5467	15.0624	14.9705	16.1925	15.3364	15.9089	14.6029	15.3246	14.6445
112	Oleic acid	neg	24.6678	24.6915	24.4619	25.0672	25.0178	24.7897	24.4491	25.1602	24.596	24.793	25.4147	25.0583	25.2037	24.5812	24.5861	24.8722	25.4803	25.4446	25.6444	25.4566	24.1357	25.1014	24.3028	24.6439	24.3901	24.6339	24.7047	24.9284	24.8918	24.7033	25.6755	25.5052	25.3642	25.9708	25.5319	25.0254	24.941	25.6026	25.2284	25.4447	26.1604	25.5372	24.8688	25.3962	25.2261	25.1591	25.4773
68	N-Acetylleucine	neg	22.2875	22.0878	22.87	23.0102	22.4221	22.5938	22.4097	22.7311	22.4804	22.6449	20.6257	21.1744	20.7846	20.3889	21.3273	20.4353	21.3461	21.2391	21.1727	20.7207	21.9939	22.4702	21.8763	22.7062	21.4845	21.8937	22.0821	21.6337	22.0399	22.0576	22.4868	21.9384	22.772	22.1066	22.1877	22.7967	22.3885	22.9589	22.3183	23.181	21.2696	21.7645	21.3363	21.0281	21.8919	21.6764	22.9512
60	1-Methylxanthine	neg	20.0986	19.9928	20.7025	20.0284	20.2319	20.1555	20.6294	20.8153	20.4712	20.762	20.0748	20.4874	20.1937	19.8888	18.0193	20.087	20.4205	20.1207	20.0294	20.224	19.9481	19.9605	19.8829	20.055	19.6947	19.8752	20.0275	20.4019	19.7173	20.1751	19.412	19.2146	19.6962	19.5094	19.6104	19.7606	19.6342	20.3537	19.6718	19.8802	20.3726	20.2301	20.2506	20.1969	20.4044	20.3179	19.9245
6876	Imidazoleacetic acid	pos	18.1093	18.6395	18.3525	18.5338	18.0483	17.7595	18.8207	18.9176	18.36	18.2869	17.4755	17.7648	18.2491	17.9326	19.2359	17.7013	18.3818	18.0443	17.7924	17.8708	18.5944	18.3616	18.0703	17.9981	18.8039	18.1599	18.1072	18.3817	18.3308	17.9434	17.259	17.6179	17.9676	17.9155	17.6298	17.701	17.1714	17.2218	17.2766	17.1429	18.2562	17.7718	19.1545	17.8816	18.6581	18.1465	19.178
56	3-Hydroxymethylglutaric acid	neg	21.6693	21.6067	22.342	22.6931	22.018	22.0378	22.3094	22.2857	22.107	22.1934	21.7885	22.0827	21.2298	20.7965	22.1171	21.2068	22.2578	22.7384	22.6296	21.6481	20.9308	21.7452	21.0621	21.7204	20.5843	21.1037	21.4366	21.7796	21.1026	21.1837	22.9243	21.6556	21.8156	22.616	22.4827	22.0174	21.2203	22.5536	21.4552	21.9821	22.3776	22.0863	21.8014	21.5381	22.6272	22.4231	22.818
6910	7-Methylguanine	pos	18.1431	18.1687	18.3137	18.582	17.9762	18.3421	18.3124	18.5459	18.2591	18.3298	17.7324	18.0849	17.7301	17.4406	18.1021	17.9461	17.5994	17.9588	18.1478	17.9943	18.4045	18.2724	18.0175	17.9053	18.1537	17.8874	18.1561	18.0102	18.1936	17.8335	17.9348	17.8737	18.0979	18.1787	17.8093	17.9232	17.8082	17.804	17.9296	17.9771	18.0057	17.9972	17.8861	17.7038	18.2986	17.9078	18.1049
12	Malonic acid	neg	20.9734	20.8142	18.584	14.5344	15.785	21.834	19.7812	21.6683	19.9737	17.4791	21.2068	19.7831	21.0808	20.6233	22.3256	20.3324	21.9294	19.6708	15.7343	20.5918	21.4352	14.4501	20.9665	21.1127	20.8406	21.3201	21.7982	21.1312	20.996	20.6549	14.5235	22.1933	21.8011	22.1382	22.5428	22.389	21.9206	23.2724	22.2638	22.3724	22.0745	20.7675	21.9137	21.9485	22.1487	21.6646	21.673
24	Erythrono-1,4-lactone	neg	25.2769	25.1777	26.2404	26.4891	26.304	25.8967	26.4294	26.1006	26.1261	26.2031	25.2091	25.8358	25.2136	24.7005	25.3454	24.7175	25.1413	26.2344	26.4937	25.0994	25.7221	26.6919	25.4739	26.6934	25.6369	25.9739	26.3957	26.1727	24.9074	25.5771	26.0586	24.934	25.2942	24.6774	25.2232	25.2806	24.7509	24.1526	24.5728	25.3098	25.4137	25.3814	25.2652	24.5345	25.3111	25.0355	26.9689
85	2-Phosphoglyceric acid	neg	20.2732	20.3592	22.9896	21.5651	21.8369	21.6564	22.1343	21.6053	21.556	21.4944	21.0398	22.1851	21.5222	20.7732	20.6142	20.7298	22.5765	21.9171	22.0215	20.4134	20.8503	21.5916	20.6274	21.1039	20.5322	20.1194	20.7238	21.3205	20.4445	20.4253	20.5294	20.2449	21.1623	20.5432	20.5483	20.8569	20.6122	21.3957	20.495	21.603	21.1968	21.2106	20.6344	20.3506	21.7203	21.131	21.6744
6903	L-Histidine	pos	22.4899	23.0851	22.3761	22.4524	22.4243	21.9787	22.6228	22.971	22.6952	21.8629	21.9061	22.9166	22.7141	22.2353	22.0258	22.3229	23.0232	23.564	22.8437	22.8555	22.874	23.1788	22.57	23.1331	23.4872	23.2814	23.1842	22.4476	22.7666	22.9521	22.6875	22.1599	22.6671	22.4303	22.3141	22.1448	22.1846	21.9836	22.7001	22.3327	22.563	23.2778	23.1262	23.0893	22.3361	22.7348	23.3159
6974	N-Acetylneuraminic acid	pos	15.4855	15.6779	15.6856	15.3181	14.6601	15.0524	16.0449	15.9998	15.1477	15.1098	15.2273	15.442	15.3813	15.213	14.8955	15.1006	15.5998	15.4942	15.2074	15.2139	15.5528	15.4244	15.7691	15.4394	16.3244	15.6798	15.7916	15.6237	15.542	15.1721	15.197	15.2821	15.2334	15.8134	15.0126	15.3609	15.5512	15.1852	15.5962	15.051	15.3798	15.3102	15.3876	15.374	15.2837	15.5176	14.999
6843	Pyroglutamic acid	pos	19.5388	21.0994	20.1702	20.3495	19.0752	19.9139	20.2323	20.2624	19.783	19.4904	18.3866	18.7802	18.9317	19.2789	19.4452	19.0567	19.545	21.8221	18.8103	18.695	19.6855	19.9211	19.5079	19.6686	19.7008	19.6388	19.7442	19.4935	19.0752	19.4945	19.2463	19.3975	19.6689	19.3571	18.9866	19.7842	19.2894	19.1674	19.1037	19.1354	19.7958	18.623	19.7067	18.8809	19.1379	19.3512	19.7171
35	L-Malic acid	neg	26.8092	26.733	28.0683	27.0959	26.8618	27.1152	27.9814	28.1294	27.5034	28.0481	25.3685	25.9253	24.6436	24.4773	25.2945	24.6996	27.3792	26.569	26.3381	24.7471	25.9476	27.0213	26.1161	26.9907	26.5645	26.8254	26.7931	27.853	23.9687	25.5529	25.1318	24.974	25.4916	25.3696	25.8523	25.77	25.3694	27.1022	25.5882	25.9783	25.9835	24.5632	24.4844	24.1728	25.4255	25.8981	27.8808
6919	N-Acetylasparagine	pos	19.7987	19.9024	20.0306	19.5662	19.2238	19.7866	19.9928	20.4502	19.5504	19.7602	19.5874	19.6017	19.8961	19.727	19.4037	20.1376	19.5294	19.8229	19.6211	19.5632	19.7362	19.5075	20.0001	19.7096	19.6484	19.826	19.5863	19.7905	19.4161	19.5527	19.4673	19.7828	19.7203	19.6799	19.7174	19.9583	19.6405	19.7725	19.8306	19.3887	20.0168	19.7338	19.297	19.5806	19.3557	19.9339	19.6207
107	Uridine	neg	18.6096	18.6951	18.944	19.4301	18.9709	18.6389	18.8347	18.8244	18.8637	18.9468	18.1763	19.219	18.6261	18.5091	19.6394	18.3447	19.387	19.4371	19.7318	18.6737	18.5623	19.5318	18.5638	19.6123	18.2372	18.3346	18.7899	19.1722	18.8846	19.0945	19.1939	18.5007	18.9564	18.6081	18.2968	18.6769	18.4551	19.1182	18.5195	19.1028	18.5242	19.0965	18.8717	18.8596	19.7302	19.5307	20.2481
6984	Adenosine triphosphate	pos	12	12	16.3844	12	12.691	12.0013	16.5156	15.0399	12	12	12	14.2103	12	12	12	12	12	12	12	12	12	14.6126	12.1187	12	13.7144	12	12	12	12	12	12	13.1081	13.8587	12	12	12	12	12	12.1373	12	12	12	12	12	12	12	12
6981	LysoPC(P-16:0)	pos	14.7322	14.1674	14.8886	15.6016	15.3274	14.92	15.5529	14.995	14.7291	15.1619	14.2912	14.7368	15.0345	14.9987	12.9582	14.4847	14.9389	14.8918	14.1736	14.1726	14.8332	14.8961	14.7966	14.4973	15.3913	14.6264	15.2405	15.6106	14.2193	14.546	15.2154	14.7068	14.9081	14.5493	14.5159	14.7946	14.3695	14.3326	14.6832	15.1089	15.2482	14.7747	14.6363	14.5092	14.214	14.995	14.4197
70	N-Acetylasparagine	neg	18.5839	18.4788	19.9892	19.2245	18.6118	19.0451	19.0679	19.209	19.1962	19.7077	18.1325	18.6171	17.86	17.4372	17.9453	17.4739	19.4443	18.4556	17.8391	17.6635	18.2199	18.2362	18.0936	18.7153	17.8377	18.0944	17.7757	18.6362	18.5412	18.5865	17.9499	17.8589	18.1345	17.9886	17.8637	18.6796	18.3475	19.7373	18.3084	18.5434	17.9432	17.5114	18.0003	17.5694	18.4953	17.613	18.8395
6864	Homocysteine thiolactone	pos	16.1431	16.1932	16.4015	15.1286	14.8572	15.7261	16.2441	16.8854	15.4789	16.1944	15.3227	15.138	15.9473	15.9773	15.6232	15.7881	16.2411	15.3263	15.311	15.7512	16.1475	15.2815	16.1238	15.0347	16.6584	16.1759	16.077	16.1395	15.7613	15.2599	14.0697	15.448	15.2164	15.567	15.2109	15.5661	15.6271	15.4557	15.9361	15.2901	16.2015	15.0457	15.5571	15.3149	15.5691	15.7975	16.1432
38	L-Lysine	neg	19.7246	19.9132	20.0131	19.7561	20.0626	20.2159	20.0507	19.9652	19.7829	20.3981	20.0295	19.7194	20.1117	20.1858	19.8049	20.1765	20.146	20.0576	19.7332	19.8943	19.6791	19.8681	19.4742	19.5959	19.979	19.6706	19.881	20.0486	19.5441	19.454	19.4435	20.0639	20.0829	19.992	19.9025	20.0829	20.433	20.2991	20.0918	20.2487	20.4356	19.4816	20.1756	19.4951	20.512	20.3032	20.2998
100	3-Nitrotyrosine	neg	17.3358	17.543	18.6258	18.783	17.9163	17.7565	18.4009	17.9858	18.0824	18.2122	16.5913	17.3709	16.2933	16.0944	13.5607	15.6136	17.7675	17.7107	17.4767	16.6929	16.1847	18.4487	15.772	18.0249	15.9761	17.2855	17.5328	18.0974	17.2923	17.4665	17.9768	16.0649	17.6167	16.2759	16.6585	17.2446	16.3414	18.4385	16.3317	17.846	16.9309	17.32	16.4611	16.9237	16.8684	16.7671	16.9652
6936	N6-Acetyl-L-lysine	pos	19.5521	19.6616	19.7593	19.5317	19.1081	19.2182	19.7954	20.1559	19.5818	19.4282	18.7798	18.9663	19.2082	18.7657	19.1858	19.1931	19.0099	19.5961	19.1404	19.3575	19.6308	19.5977	19.5435	19.455	20.1267	19.5634	19.7583	19.4186	19.5929	19.1565	19.3672	19.3472	19.6123	19.7392	19.3619	19.7154	19.5257	19.225	19.6597	19.0673	19.5481	19.4582	19.6742	19.4385	19.5138	19.471	19.2306
76	Allantoic acid	neg	16.8225	16.6489	17.631	17.1261	16.7169	17.3228	17.536	16.8102	17.2479	17.6688	16.0522	15.8214	15.9591	15.7809	15.6656	16.1806	17.2318	15.9932	15.8572	16.2892	16.514	17.1347	15.9501	16.166	16.3873	16.1416	16.8285	17.3097	17.1084	16.3713	16.2277	16.7942	16.7859	16.8305	16.132	17.2946	16.9648	17.5812	16.185	17.4087	16.9144	16.4057	16.7248	16.4588	17.1067	16.9357	17.859
81	Hydroxyphenyllactic acid	neg	19.6741	19.4004	20.5124	20.2358	19.6936	19.6184	20.3271	20.676	20.0246	20.6362	18.2827	19.7227	18.5664	18.43	19.8068	18.5018	20.6379	18.7364	19.1422	18.6847	18.6773	19.7306	18.8579	19.2725	18.9749	18.7407	19.2948	19.541	18.3203	18.519	19.1173	18.4374	18.8804	18.5737	18.6019	18.8263	18.4527	20.1057	18.6651	18.8376	19.9322	19.388	18.7696	18.9185	19.8133	19.667	20.8065
113	N-Acetylneuraminic acid	neg	18.1857	17.9144	18.7953	18.3222	18.4334	18.4892	18.7033	18.276	18.2397	18.7886	17.9486	18.5949	18.002	17.2379	17.7715	17.635	18.4879	18.0038	18.3817	18.0872	17.6879	18.4761	17.7435	18.2529	17.7905	17.5375	18.2172	18.1549	17.8215	18.0958	18.3958	17.4301	17.9197	17.4246	17.54	17.5583	17.6651	18.1626	17.64	18.3871	18.3742	18.3789	17.6315	17.8342	18.741	18.2703	17.8892
40	Citramalic acid	neg	22.6428	22.3647	23.2538	23.378	23.0723	22.8125	23.1734	23.1992	23.1257	23.0702	22.2735	22.8044	21.7073	21.3373	22.2682	21.8751	23.3587	23.2451	23.1701	21.8581	22.0296	22.7732	21.8035	22.793	21.7157	22.1437	22.303	22.6534	21.1328	21.9434	22.3634	21.6416	22.0866	22.1164	22.2212	22.2841	21.8681	22.7964	21.9593	22.3032	22.2802	22.1352	21.6997	21.304	21.9494	22.0001	23.5848
61	3-(2-Hydroxyphenyl)propanoic acid	neg	18.8355	18.4905	20.2205	19.0287	18.9019	18.9358	19.6884	20.2863	19.6833	20.5093	17.1043	18.7167	18.0668	17.2095	18.2799	17.149	18.6056	17.3415	17.293	17.1541	17.9455	17.6428	17.9833	18.5898	17.7949	17.8969	17.4555	18.7913	17.531	17.3678	18.1818	17.9385	17.8055	18.2675	18.4555	18.4303	18.2531	19.1808	17.8294	18.4084	19.1605	18.3385	18.9583	17.8098	19.0664	19.3673	19.3244
84	4-Pyridoxic acid	neg	17.6764	16.3738	19.2365	19.582	18.5392	17.9722	19.0094	18.767	18.5106	19.4472	16.7502	18.2928	15.7737	16.4933	19.5897	17.1087	19.0497	18.2393	19.3744	17.0179	16.6414	18.8449	16.7885	18.0714	16.9552	17.089	17.3656	19.0404	15.4287	16.2447	18.8122	15.8913	16.3418	16.1171	16.4566	17.8486	17.4338	19.9152	15.7854	18.0618	18.7341	18.5006	17.4603	16.1844	19.1927	19.2624	19.1619
109	Ribothymidine	neg	18.0449	18.3662	18.4891	18.3539	18.1408	18.0828	18.4046	18.2464	18.0561	18.2701	17.5283	18.3349	17.7527	17.9605	17.4147	18.3947	19.2236	19.0635	19.387	17.9476	18.2189	17.9554	18.2938	18.0335	18.2477	18.3431	18.2411	18.2053	18.0618	18.1784	17.564	17.8498	18.0543	18.5113	18.3183	18.1945	18.0229	18.4059	17.9279	18.1423	18.1926	18.0094	18.5606	17.9461	19.1647	18.3677	19.6559
23	Mesoxalic acid	neg	20.238	20.2842	21.0934	21.3977	21.0672	20.1911	20.897	20.5236	20.9453	20.9822	20.077	20.8109	20.2912	20.0433	23.0096	19.753	21.0349	20.9222	21.202	20.1177	19.8543	21.1051	19.8793	20.76	19.9569	20.1334	20.2911	20.6896	20.0684	20.5313	21.2648	19.878	20.1145	19.6926	20.1912	20.0259	19.8649	21.0707	19.8934	20.3364	20.4708	20.7983	20.1039	20.325	20.5048	20.7149	20.5972
6920	1H-Indole-3-acetamide	pos	17.5199	17.3761	17.349	17.0543	16.9146	16.7761	16.7444	17.3223	17.279	17.0424	16.8674	17.562	17.2848	17.6722	16.1645	17.1206	16.6346	17.3521	16.6631	17.4504	16.8287	16.4362	16.8048	17.0238	17.4907	16.8832	16.8018	17.227	16.6417	17.2544	17.2587	17.4753	17.026	17.0431	16.918	17.2191	16.8098	16.8956	16.9548	17.5268	17.2	17.6607	16.9959	17.3908	16.5266	16.9865	16.5876
106	Pseudouridine	neg	18.6339	19.1031	18.9435	19.6424	19.3453	18.9027	19.4329	18.8858	19.3803	18.8787	18.533	19.2812	18.6903	17.9713	19.7456	18.3605	19.0581	19.5486	19.4897	18.7264	18.4555	19.5506	18.3217	19.3192	18.2733	18.6037	18.5566	18.8871	18.5923	19.0738	19.4475	18.5007	19.0818	18.7241	18.3219	18.9584	18.4238	19.3839	18.4236	19.1984	19.2338	19.5295	18.9623	18.9922	19.5451	19.1866	19.2997
6896	L-Lysine	pos	22.6923	23.1043	23.1539	22.458	22.1384	22.4386	23.405	23.227	22.5019	22.6162	22.5016	22.5662	23.2399	22.9132	23.0721	22.8895	23.3683	23.3329	22.9165	23.2299	23.2686	22.8126	22.8243	22.6851	24.0635	23.1917	23.5118	23.3544	23.0697	22.4356	22.1587	22.9477	23.3185	23.3186	22.7136	23.1725	23.0492	22.6453	23.235	22.7619	23.1107	22.6175	23.1361	22.7708	23.1145	22.8857	23.5749
36	Oxoglutaric acid	neg	25.4442	25.3064	25.7606	25.566	25.5929	25.2025	25.669	25.757	25.5654	25.6564	24.4945	25.0619	23.6415	23.5268	22.5671	24.287	25.1138	25.2791	25.0201	24.1723	24.2384	25.4014	24.6469	25.2	24.7473	25.1536	25.2395	25.5137	22.8526	24.4348	25.3573	24.7378	24.9011	24.8009	25.2468	24.918	24.6513	25.2759	24.645	24.848	24.3663	24.5178	23.7668	23.7233	22.6932	24.1724	25.2533
6937	N6,N6,N6-Trimethyl-L-lysine	pos	18.3728	18.9488	18.8124	17.9969	17.5715	18.179	19.022	19.2481	18.3163	18.1841	18.1397	18.4908	18.5699	18.2198	18.7783	19.0051	18.8441	19.1641	18.6846	18.6954	18.7274	18.3818	18.917	18.5177	19.3932	18.625	18.8596	18.7022	18.7941	18.4153	18.2797	18.4147	18.5864	18.8191	18.5874	18.8451	18.6231	18.6065	18.8855	18.0414	18.9245	18.9843	18.8999	18.9754	19.0323	19.0517	18.5175
6831	DOCOSAHEXAENOIC ACID-20.0:10.0:80.0:70.0:90.0:40.0:30.0:160.0:200.0:120.0:140.0:100.0:60.0:50.0	neg	21.7337	22.0328	21.7022	21.8409	22.1068	21.5965	21.508	22.1968	21.3822	22.1702	20.5062	20.6984	20.7335	20.3701	19.9435	20.0994	21.0957	20.5455	20.439	20.9177	20.6222	21.2931	20.5086	21.0494	20.7715	20.8715	20.8127	21.9597	20.7984	21.3233	22.5179	22.0433	21.8411	22.3648	21.8932	21.6288	22.0306	22.5916	22.0251	22.1382	22.413	21.2425	21.0337	20.9114	20.7836	21.6478	21.6612
99	5-Hydroxy-L-tryptophan	neg	17.6969	17.8359	18.6053	18.8994	18.7578	17.4205	18.1446	17.3995	18.7243	18.2869	17.7116	18.8286	18.0044	17.5164	13.7842	17.2427	18.4677	18.6798	18.6356	17.7812	16.7469	18.7892	16.8521	18.207	17.0032	17.4393	17.7314	18.401	17.3899	17.8533	19.0459	17.2047	17.8154	17.0782	17.6458	17.6529	17.3582	18.413	17.4381	18.0888	17.7723	19.0552	17.9306	18.0354	17.4401	18.2551	17.4917
6870	4-Hydroxybenzaldehyde	pos	18.3409	18.3957	18.491	18.3974	17.897	17.9161	18.4153	18.8171	18.2664	18.0315	17.7062	18.2638	18.1441	18.1651	17.4725	18.4009	19.106	18.4067	18.189	18.3577	18.4615	18.4122	18.4839	18.3666	18.8768	18.4527	18.6687	18.56	17.9655	18.3808	17.8478	18.0848	18.2426	17.7265	17.9529	18.0645	18.0731	17.8135	18.5719	18.1491	18.5648	18.4625	18.4396	18.4511	18.1399	18.1578	19.0913
6939	Glycyl-Asparagine	pos	17.1166	19.9714	18.6651	17.0632	17.2395	17.4308	18.5292	17.9819	17.4794	17.6455	16.9842	17.2264	17.7559	17.6484	18.09	17.2917	17.9147	20.6576	17.2693	17.1557	18.084	17.6824	17.6479	16.8576	18.3197	17.8448	17.8266	18.0075	17.5482	16.8486	16.7996	18.0175	17.9735	17.7987	17.1383	17.7708	17.4533	17.2534	17.2901	17.0948	18.2931	17.0931	18.2262	17.4086	17.6085	17.6981	18.0737
6930	L-Tyrosine	pos	24.0693	24.0788	24.179	24.1211	23.5121	23.6485	24.0985	24.4116	23.9436	23.7546	23.3003	23.8644	23.9197	23.8311	23.2164	24.0558	24.7793	24.1373	23.8899	24.1135	24.0132	24.23	24.165	24.0905	24.5916	24.1193	24.3693	24.2142	23.6375	24.041	23.583	23.7504	23.8329	23.7231	23.5985	23.8113	23.7812	23.5204	24.2306	23.8622	24.1345	24.2269	24.2051	24.1223	23.8567	23.9117	24.7554
6931	Galactitol	pos	20.6829	20.7452	20.8005	20.7742	20.1654	20.3137	20.7283	21.0269	20.5857	20.3515	19.9142	20.529	20.5365	20.4396	19.817	20.6929	21.385	20.7689	20.5046	20.7341	20.5862	20.8398	20.7899	20.7055	21.251	20.78	20.9829	20.8562	20.2212	20.6993	20.2367	20.3585	20.4589	20.3168	20.2208	20.4098	20.4341	20.1709	20.8731	20.4767	20.7777	20.8788	20.8025	20.7273	20.4774	20.5408	21.364
7	Oxalic acid	neg	23.4107	23.5883	23.8988	24.0761	23.9625	23.6187	24.0109	23.881	23.9215	23.9524	23.6209	23.7444	23.6651	23.6451	24.0227	23.5388	23.8062	23.7476	24.0241	23.5937	23.5682	23.9758	23.5412	23.7818	23.5568	23.5146	23.6323	23.9367	23.7115	23.6821	23.9992	23.5936	23.5615	23.5369	23.6131	23.4841	23.5412	23.8209	23.4979	23.6587	23.8117	23.7408	23.5712	23.6196	23.905	23.8026	23.6841
102	Ribose-5-phosphate	neg	17.3122	17.1836	18.6758	17.5426	18.8716	18.5628	18.6922	18.3507	18.5561	18.0505	18.0416	18.8732	18.6686	17.6994	17.2086	18.1273	18.7893	18.5757	18.4742	17.739	18.2255	18.0945	18.1589	18.4565	18.1859	17.8976	17.6669	18.001	17.3868	17.5589	17.3595	17.4686	18.8441	16.7226	17.1072	18.4989	17.9462	18.6174	18.1842	18.5222	19.0267	18.8244	17.4551	17.7053	18.8493	16.9949	17.5523
6833	Palmitic acid	neg	28.0111	28.1354	28.089	28.4206	28.3556	28.1154	28.1343	28.3283	28.1072	28.3052	28.1119	27.9759	28.112	27.7571	27.6675	27.7797	28.4954	28.3436	28.4251	28.0787	27.6941	28.4392	27.7264	28.1448	27.8224	27.976	28.1368	28.3666	28.032	28.113	28.5084	28.0654	28.1347	28.1131	28.1866	27.9904	27.8565	28.5313	27.9372	28.2346	28.3751	28.2572	28.0829	28.2728	28.2097	28.3976	28.3365
69	cis-Aconitic acid	neg	24.9186	24.8472	25.2012	25.4834	24.9585	24.7563	25.1425	25.0227	25.238	25.1212	24.6615	24.99	24.4075	24.1147	25.0244	24.2121	25.5029	24.9614	25.0317	24.3308	24.1909	24.9862	24.1419	24.7501	24.37	24.508	24.6139	25.015	23.7925	24.3101	24.8955	24.1029	24.444	24.4795	24.5487	24.5426	24.3445	25.4454	24.2882	24.7667	24.448	24.8665	24.5453	24.0437	24.0952	24.5555	25.0387
6835	Dihydroxyacetone phosphate	neg	27.5452	27.63	28.1028	28.2546	28.2134	27.6022	28.0513	27.8578	28.0539	28.0915	27.6174	27.9281	27.6117	27.3727	27.9172	27.316	28.0686	28.0277	28.2005	27.6637	27.3344	28.2237	27.3237	27.9149	27.3105	27.5197	27.6559	27.9199	27.5107	27.697	28.299	27.3726	27.6647	27.3057	27.5757	27.5652	27.3489	28.163	27.3539	27.7811	27.8221	28.077	27.6542	27.5614	27.7716	28.0168	27.8733
53	N(6)-Methyllysine	neg	20.2525	20.073	20.8137	20.7392	20.8478	20.0549	20.582	20.4424	20.8041	20.5438	20.2249	20.5414	20.6678	20.1938	18.3159	19.9335	20.6908	20.6916	20.6691	20.3751	20.2055	20.8418	20.1202	20.464	19.897	20.3197	20.1812	20.4309	20.2604	20.3576	20.6176	19.9749	20.0455	20.0828	20.2223	20.4398	20.152	20.4766	19.912	20.173	20.2411	20.6991	20.4618	20.4019	20.5587	20.5914	20.4224
6873	Taurine	pos	25.1648	25.4324	25.5282	25.1342	24.873	25.1307	25.6853	25.6811	25.368	25.2112	24.9745	25.0784	25.1101	25.0347	25.5203	25.0472	25.7174	25.2557	25.0336	25.1353	25.4759	25.385	25.4528	25.3152	25.8754	25.5111	25.417	25.5305	25.2124	25.0495	25.2938	25.5096	25.3197	25.442	25.3534	25.3726	25.2194	25.0924	25.5264	25.1237	25.3933	25.17	25.3767	25.149	25.281	25.5472	25.9025
6857	Gamma-Aminobutyric acid	pos	20.3435	20.34	20.4626	20.5622	20.4238	20.3975	20.5674	20.3285	20.3804	20.4626	20.4538	20.2332	20.3186	20.3792	20.5025	20.4533	20.4867	20.3437	20.43	20.3252	20.3258	20.4295	20.375	20.5756	20.3799	20.291	20.3645	20.3611	20.3959	20.2088	20.6616	20.3521	20.4129	20.4719	20.452	20.3624	20.4815	20.4673	20.4017	20.3711	20.4315	20.2899	20.3537	20.3266	20.5326	20.4117	20.4672
6862	Dihydrouracil	pos	14.5193	19.0617	16.8033	15.5911	15.2608	15.2833	15.3389	15.3321	15.4482	15.2536	13.9061	14.626	15.0628	15.2955	15.0383	13.5233	15.1626	14.2027	13.6864	14.2208	15.4855	15.4493	14.9019	15.0092	15.4641	14.5277	15.2955	15.9393	15.2616	15.1414	14.392	15.2114	15.3405	15.5846	14.627	15.1879	15.3412	13.2965	14.87	15.1882	15.3705	13.7071	14.8585	13.2716	15.2168	13.4839	16.6281
6836	Butanal	pos	19.2091	19.2357	19.6296	19.4959	19.4843	19.4533	19.2032	19.3459	19.4302	19.5453	19.3301	19.2785	19.4342	19.3864	19.4126	19.3501	19.3924	19.4091	19.0562	19.4231	19.4535	19.3681	19.3813	19.1318	19.5725	19.4544	19.4738	19.6138	19.2358	19.2715	19.4223	19.4285	19.5184	19.3406	19.3931	19.3541	19.4156	19.2549	19.308	19.4698	19.6496	19.2528	19.427	19.2794	19.5137	19.2182	19.5341
20	METHYL ACETOACETATE-20.0:10.0:180.0:80.0:70.0:90.0:40.0:30.0:160.0:200.0:120.0:140.0:100.0:60.0:50.0	neg	25.3124	25.0657	25.3589	25.7074	25.2518	25.2382	25.313	25.3091	25.4432	25.4993	24.805	25.2846	24.6993	24.5924	25.116	24.5614	25.0099	25.3362	25.3589	24.6129	24.6293	25.1222	24.5581	25.2755	24.4489	24.8165	24.7717	24.7343	24.7224	24.8078	25.8114	25.1007	25.1818	25.2025	25.2933	25.2522	25.1117	25.5606	25.2737	25.4791	25.1489	25.2968	25.0413	24.8111	24.6754	24.8634	25.6806
6917	L-prolyl-L-glycine	pos	16.6346	17.3713	16.7794	16.2663	15.9121	16.1226	16.7453	16.894	16.3811	16.147	15.8573	17.2037	16.2627	15.9323	15.7087	16.3283	16.7633	17.5786	15.8703	16.3507	16.5445	16.341	16.8499	16.5531	17.1947	16.7871	16.4997	16.5786	16.7462	16.3958	16.4404	16.7033	16.7142	16.7834	16.6606	16.4233	16.2357	15.8966	16.5656	15.6964	17.5028	17.5533	16.5501	16.5188	16.2635	16.0597	16.8023
6972	N4-Acetylcytidine	pos	15.3942	15.7282	15.2381	15.1908	14.7785	15.2099	15.3443	15.8943	15.2214	15.1608	15.1455	15.4632	15.0765	14.3625	15.0362	15.7751	15.4394	15.8425	15.8194	15.7811	15.3471	14.8906	15.5707	15.648	15.2129	15.3726	15.1202	15.1572	15.5995	15.215	15.5291	14.8971	15.1959	15.2097	15.5149	15.143	15.0492	15.717	15.7813	15.1154	15.4862	15.8758	15.1108	15.5915	15.7924	16.0452	15.4406
104	Thymidine	neg	20.254	20.2399	20.8942	20.7902	20.7129	20.1494	20.6269	20.4099	20.7028	20.6771	19.3945	19.8076	19.3986	18.9527	20.5662	19.1964	21.1362	20.5785	20.6235	19.645	19.4764	20.1794	19.3459	20.3728	19.0194	19.6258	20.1685	20.4487	20.8266	20.0286	20.0257	19.0214	19.857	18.8632	19.3575	19.6937	19.0972	20.7255	19.215	20.1044	20.4208	20.148	19.8869	19.9638	21.2597	20.3604	20.8679
17	GLYCERATE-20.0,50.0,100.0	neg	22.7294	22.7653	23.5514	23.1487	22.8046	22.9506	23.2842	23.2939	23.0994	23.3945	22.4982	22.5037	22.4662	22.1881	20.2994	22.037	23.2388	23.0803	22.9643	22.3128	22.1394	22.4786	22.0568	22.648	22.0741	22.1869	22.6393	22.9067	21.9914	22.4907	21.8262	21.6885	22.2626	22.0178	22.0516	22.4546	22.4424	23.1189	22.3727	22.8086	21.9479	21.8722	22.1752	22.0857	22.4357	22.6977	22.9237
89	Citric acid	neg	29.0375	28.9636	29.2928	29.5109	29.3546	28.9024	29.3958	29.2732	29.3883	29.3629	28.6745	29.1348	28.476	28.0699	27.2391	28.2	29.1084	29.1407	29.112	28.226	28.3434	29.4333	28.4135	29.0214	28.5492	28.7358	28.8504	29.2298	28.1546	28.6161	29.2762	28.1084	28.6383	28.5417	28.8027	28.7794	28.4948	29.2092	28.6202	28.9202	28.5515	28.8398	28.1243	28.1171	28.3781	28.7025	29.0861
6973	GLUTATHIONE+20.0:40.0:80.0	pos	13.8926	14.1747	14.9757	13.9851	13.2905	13.9683	14.5322	15.0544	13.857	13.418	13.4346	13.9725	12.7988	12	13.5837	13.8679	15.2563	14.5437	14.5606	13.8453	13.9771	13.5207	13.9594	13.8124	13.4285	14.1958	13.5066	14.3012	13.5596	13.1272	13.9816	12.9662	13.8427	13.8337	13.5573	13.7028	13.6046	13.5025	13.9001	13.4352	14.4145	13.9568	13.0924	13.5048	12.9664	13.9362	16.4239
6964	Pseudouridine	pos	15.2506	15.5762	15.2477	15.3127	14.888	14.922	15.2776	15.1988	15.0617	14.9672	14.7684	14.9591	14.8544	14.8953	15.0837	14.8568	15.1102	15.2907	15.0566	15.0394	15.1823	15.2906	15.2294	14.8058	15.5428	15.1372	15.2784	15.14	15.1004	14.7759	15.1744	15.064	15.3606	15.4986	15.1612	15.4319	15.2938	15.2459	15.1999	14.8782	15.0764	15.336	15.2436	15.1767	15.3374	15.2821	15.1899
114	Geranyl-PP	neg	24.7565	24.7008	24.1658	24.1755	24.1609	24.6512	24.157	24.2053	24.215	24.0856	24.715	24.3001	24.7212	24.5893	24.4277	24.6548	24.3239	24.3369	24.1845	24.6969	24.5297	24.1399	24.5198	24.2776	24.4766	24.6071	24.8168	24.2209	24.7682	24.6841	24.1459	24.4685	24.7157	24.5455	24.7215	24.6738	24.5952	24.4141	24.5235	24.7473	24.1884	24.2931	24.7477	24.8358	24.2615	24.2167	24.1132
6977	Inosinic acid	pos	21.2678	21.6627	21.342	21.163	20.7339	20.6546	21.7501	21.734	21.1733	20.846	20.896	21.3755	21.4905	21.1359	20.9898	21.1291	21.5586	21.5777	21.3022	21.3332	21.582	21.4179	21.479	21.4363	22.0125	21.685	21.657	21.7031	21.235	21.2352	21.2595	21.3909	21.6122	21.5194	21.4624	21.4406	21.1709	21.1722	21.4782	20.9612	21.3479	21.6002	21.4598	21.6037	21.1675	21.6334	21.5085
13	Hydroxypyruvic acid	neg	20.3008	20.5638	21.6839	22.3715	22.1954	21.3032	21.7521	20.7695	21.9218	22.2598	19.8439	21.0261	20.5973	19.86	22.3916	19.4715	20.0252	21.7398	22.1	19.8048	20.5498	22.1898	20.083	22.0619	19.8566	20.1688	21.2698	21.1181	19.7045	21.0782	23.2365	20.8051	21.2813	21.2621	21.6984	21.1488	20.7737	21.2883	21.4149	22.3188	21.4015	22.4049	21.8483	22.1054	21.5216	21.6201	21.0477
118	Uridine 5'-diphosphate	neg	14.4634	12	17.6383	12	16.9289	14.3049	19.3655	16.6461	12	18.1951	14.0638	17.0056	13.7784	14.6554	12	12	15.7321	12	12	15.3646	14.3647	16.8504	12	14.3801	12	12	12	15.5535	12	15.7102	12	18.1971	17.2848	12	12	15.6332	12	15.4691	12	14.4262	13.7699	12	16.1902	12	12	14.5369	14.4404
95	Galactaric acid	neg	18.8617	18.5711	19.0077	18.3976	19.098	19.1465	19.2121	19.3029	19.3044	19.5306	18.0715	18.2603	18.3132	17.5568	17.5244	18.0138	17.8111	18.1588	18.2178	18.1403	18.4364	18.5277	18.1475	18.518	17.9821	18.1101	18.3446	18.9554	18.0758	18.7215	18.0141	17.6355	17.9585	18.3935	18.3659	18.3961	18.2061	18.83	18.6473	18.7841	18.1912	18.3873	18.1681	18.1976	18.1264	18.6461	17.9901
72	L-Arginine	neg	19.0436	18.9697	19.3915	18.8587	18.8813	19.3614	19.412	19.4111	18.6899	20.0099	19.1315	18.4903	18.8987	18.9103	18.6544	19.3819	19.23	18.3371	17.4232	19.2186	18.6378	18.7741	18.9379	18.3698	19.5329	18.9619	19.4522	19.6347	18.8708	18.1254	17.8125	19.104	17.8469	19.3091	18.8383	18.7403	19.5467	19.3751	19.1484	18.6103	19.7366	18.4991	19.1804	18.5924	19.8566	19.8013	19.4843
6828	Stearic acid	neg	26.9662	27.0961	27.2563	27.3539	27.4667	26.9653	27.0804	27.1338	27.0576	27.1269	26.9473	27.0259	26.9981	26.6742	20.4344	26.6878	27.5187	27.2841	27.6184	26.886	26.7613	27.4705	26.67	26.9722	26.8813	26.8657	27.3012	27.2921	26.8176	27.2101	27.4834	26.7771	27.0028	26.8292	26.8501	27.0194	26.6156	27.4694	26.7135	27.2683	27.2835	27.1966	27.0604	27.2005	27.2773	27.4134	27.2715
6927	Citrulline	pos	23.7076	23.9717	24.0546	23.6713	23.1864	23.2991	24.2764	24.2497	23.5323	23.3087	23.3691	23.8828	23.7899	23.4863	23.2279	23.8182	24.1366	24.3772	23.7384	24.1466	23.8894	24.0564	23.769	23.7739	24.8027	24.1701	24.1301	24.1356	23.8634	23.5667	23.9993	24.0621	24.1443	24.115	23.867	23.788	23.92	23.3597	23.799	23.1791	23.999	24.2256	24.1848	24.0073	23.4377	23.9919	23.763
47	XYLITOL	neg	18.1684	18.356	19.3211	20.0855	19.9069	19.582	19.3568	18.3056	19.8465	19.3114	18.7177	18.8227	19.8444	19.5193	19.3204	18.7305	19.6204	18.9695	19.0964	18.6096	19.4723	19.9737	18.1754	18.4438	19.406	18.3956	19.8547	19.1373	18.3701	18.1314	18.9503	19.5519	19.7895	19.4332	18.6771	19.7522	19.0505	18.3967	18.4244	19.8888	19.6691	18.7097	19.5981	18.6583	19.3892	18.1653	19.4855
6841	2-Piperidinone	pos	21.1713	21.1008	21.9731	21.5628	21.7943	21.7872	21.9594	21.4269	21.7296	21.9973	21.5481	21.2949	21.9862	21.9883	21.6905	21.5581	22.0185	21.3444	21.5916	21.7013	22.0792	21.9322	21.7801	21.5954	22.2238	21.5673	21.9779	22.0691	21.8099	21.3777	21.308	22.0446	21.9479	22.1307	21.6602	22.179	21.9799	21.5743	21.8357	21.9348	22.2362	21.4879	22.0686	21.7509	22.1564	22.0043	22.3655
6839	N-Ethylacetamide	pos	20.7181	20.6016	26.3904	26.037	26.1917	26.1458	26.3569	20.8985	26.1628	26.4929	20.7177	20.6661	26.2712	26.3062	25.9214	20.776	26.2826	20.5887	20.4917	20.7539	26.3117	26.3236	20.7377	20.7037	26.4241	20.853	26.2998	26.3208	20.7228	20.6956	20.3963	26.332	26.302	26.2729	20.6757	26.3539	25.3999	20.7141	20.7812	26.1036	26.4486	20.7015	26.2793	20.6326	26.2056	20.8148	26.4234
88	nitrilotriacetic acid	neg	21.2655	21.3393	21.8082	21.7068	21.9217	21.2716	21.8026	21.9494	22.0503	21.8302	21.4274	22.0015	21.7589	21.2793	12	21.1556	22.4399	21.9765	21.7831	21.5732	21.3595	22.0129	21.3153	21.7915	21.0835	21.3432	21.584	21.8369	21.6021	21.6113	21.6977	20.9394	21.447	21.1831	21.4127	21.4397	21.1548	22.058	21.3792	21.689	21.9643	22.0007	21.572	21.5399	22.2567	22.233	22.0653
6898	O-Acetylserine	pos	17.8598	18.6427	18.5119	18.8644	17.9862	18.3201	18.7044	18.4203	18.4602	18.2667	17.3963	17.76	18.3818	18.2847	18.4275	17.6987	18.441	18.4056	17.9965	17.7745	18.3721	18.3901	17.8567	17.8994	18.5055	18.0538	18.6603	18.4819	17.8064	17.674	17.5286	18.1413	18.303	18.2949	17.6764	18.5892	18.3524	17.7649	17.8805	18.2029	18.0122	17.9338	18.3026	17.6994	18.1642	17.7054	18.7655
28	TAURINE-20.0,50.0,100.0	neg	23.5684	23.5009	23.9141	23.75	23.5774	23.7251	23.9046	23.7875	23.9004	23.755	23.7306	23.379	23.3628	23.0315	23.8533	23.0653	24.0488	23.324	23.4074	23.0848	23.3367	23.7312	23.1724	23.572	22.955	23.4761	23.3153	23.44	23.4673	23.2206	23.6182	23.5592	23.2836	23.2125	23.5919	23.6339	23.2252	23.6426	23.0719	23.7972	23.7121	23.2046	23.5574	23.2338	23.7614	23.6736	24.2249
2	Glyoxylic acid	neg	19.3532	19.4369	19.0566	18.9776	19.1324	19.1492	19.0528	19.2461	19.1171	19.2068	19.292	19.1492	18.9959	18.5141	18.7003	19.1684	19.2886	19.4095	19.3839	19.1916	18.5806	19.1476	19.0457	19.4419	18.5254	19.2099	18.8251	18.9801	19.1552	19.2259	19.1722	18.5646	18.7402	18.6959	19.3686	18.9055	18.7226	19.4589	19.339	18.9896	18.7264	19.2778	18.7698	19.4555	19.0369	19.4256	19.0999
6985	Taurocholic acid	pos	15.6311	16.1473	15.6102	15.9033	15.7214	15.2168	15.0521	15.5514	15.1039	15.4258	14.4945	14.9414	13.4767	14.2983	13.5749	14.999	20.0749	14.5647	15.1652	14.9627	15.4337	15.8746	14.6625	15.2238	14.9947	15.3699	16.1618	15.2086	15.3055	15.6707	15.7103	15.8869	15.5403	15.3832	15.3412	15.2485	15.2178	14.9257	15.5324	15.4874	15.3384	15.6472	15.2237	15.6641	15.5494	15.2231	19.8409
6923	N_,N_-Dimethyl-L-lysine	pos	17.8383	18.0852	18.1338	17.2514	17.106	17.5813	18.3397	18.5141	17.4464	17.5671	17.0386	17.2931	17.5886	17.2062	17.8949	18.0012	17.9063	17.6908	17.4495	17.6998	17.9888	17.3443	18.124	17.647	18.4283	17.8809	18.0358	17.7946	18.1114	17.4828	17.1359	17.5701	17.9452	18.1044	17.5339	18.1582	17.8572	17.7453	17.9032	17.1946	17.7297	17.6896	17.9946	18.0317	18.0381	17.9913	18.1349
6829	Arachidic acid	neg	19.6772	19.9328	19.6689	20.4015	20.3228	19.6223	19.5485	19.7801	19.8627	19.6155	19.7476	19.5055	19.7676	19.5228	16.0988	19.5142	20.3201	20.1487	20.261	19.6885	19.5004	20.2362	19.4411	19.7146	19.7057	19.523	20.0973	19.6366	19.4764	19.963	20.4591	19.3975	19.8607	19.691	19.781	19.512	19.4763	20.0967	19.4967	19.9245	19.9041	19.8671	19.8371	19.8772	19.8305	19.9449	19.8849
6894	4-Acetamidobutanoic acid	pos	17.9357	18.4693	18.0655	18.0167	17.6081	17.7635	18.2356	18.4316	17.8874	17.9335	17.6697	17.9368	17.4648	17.3895	17.9466	17.8657	17.6141	18.081	17.8429	17.8146	18.0902	18.0511	18.0262	18.0331	18.1557	17.9168	17.8287	17.9903	17.8306	17.5469	17.7217	17.9171	17.9675	18.2352	17.8003	18.0355	17.8461	17.6279	17.8266	17.7135	18.0305	18.0527	18.0237	17.882	18.2243	17.8775	17.641
6881	N-Acetyl-L-alanine	pos	20.789	20.4693	20.0859	20.4793	19.8761	20.0833	21.0146	21.1444	20.1536	20.2791	20.323	20.0114	20.859	20.7491	20.9549	20.3021	20.0982	20.3272	20.7162	20.4301	20.6113	20.3694	20.3588	20.7192	21.2963	20.5184	20.6833	20.6344	20.5297	20.1151	19.7608	20.1265	20.5604	20.5037	20.104	20.7553	20.2944	20.0452	20.5739	19.7234	20.5088	20.2663	21.2689	20.2972	20.0803	20.5359	21.1848
[truncated: 43 more columns]

## Sheet: Metabolomics_time_significant
groupId	compoundName	method_tag	estimate_`time point`2	p.value_`time point`2	qvalue_`time point`2	estimate_`time point`3	p.value_`time point`3	qvalue_`time point`3
91	Methyl beta-D-glucopyranoside	neg	0.199868	0.0724214	0.0314507	0.0206167	0.85144	0.442195
6921	N-Acetylornithine	pos	0.0593572	0.529312	0.158395	-0.217568	0.0232348	0.033606
6878	5,6-dihydro-6-methyluracil	pos	-0.0617398	0.288441	0.0978238	0.0456304	0.431932	0.294923
71	N-Acetylornithine	neg	-0.104269	0.415745	0.131599	-0.320516	0.0140006	0.0218982
6891	Trigonelline	pos	-1.1093	1.33e-08	2.86e-08	-1.08089	2.65e-08	2.49e-07
6928	Hippuric acid	pos	-1.82755	6.44e-17	5.73e-16	-1.19697	7.35e-10	1.24e-08
6902	N-Acetylhistamine	pos	-0.42254	0.00145473	0.00112216	0.263586	0.0427062	0.0547094
6880	Pipecolic acid	pos	-0.11496	0.240397	0.08496	0.108103	0.269357	0.209432
6907	Indole-3-carboxylic acid	pos	-0.53204	0.000552	0.000492	-0.279262	0.0621528	0.0717813
6897	N-Acetylserine	pos	-0.615734	4.9e-08	9.44e-08	-0.182284	0.0768739	0.0854582
6851	isofagomine (d-tartrate)	pos	-0.260867	0.0111357	0.00655448	-0.13199	0.191948	0.164454
6955	Flavone	pos	-0.501942	0.159551	0.0610617	0.222593	0.530623	0.342077
6875	3-hydroxy-2-methyl-4H-pyran-4-one	pos	1.86323	1.27e-24	9.01e-23	1.02932	2.3e-12	6.18e-11
6982	LysoPC(15:0)	pos	0.486394	4.44e-12	1.27e-11	0.860574	1.29e-23	1.73e-21
6949	Alanyl-Glutamine	pos	0.413183	0.02281	0.0121753	0.387732	0.0323015	0.044336
9	Acetoacetic acid	neg	2.14393	8.69e-22	2.06e-20	1.42307	1.85e-13	8.31e-12
6884	L-Norleucine	pos	0.749812	8.26e-22	2.06e-20	0.199689	0.000594	0.00210259
57	4-Hydroxycinnamic acid	neg	-2.21075	4.04e-11	1.07e-10	-1.67176	1.29e-07	9.63e-07
6865	Acetylglycine	pos	1.28903	9.23e-21	1.64e-19	0.969163	7.02e-15	4.72e-13
6959	Pro-Leu	pos	-0.887483	9.22e-20	1.31e-18	-0.428298	8.15e-08	6.85e-07
6877	5,6-dihydro-6-methyluracil	pos	-0.244595	0.0953979	0.0397329	-0.547797	0.000308	0.00125648
6934	N-Acetylglutamine	pos	-0.27381	0.00653682	0.00428648	-0.288176	0.00430381	0.00890635
6885	L-Isoleucine	pos	0.692193	1.53e-19	1.82e-18	0.200781	0.000704	0.00236617
6944	Ne-(1-carboxymethyl)-L-lysine	pos	-0.912932	0.000115	0.000122	-0.742362	0.00143951	0.00395165
86	N-Acetylglutamine	neg	-0.246244	0.00983423	0.00588573	-0.335377	0.000552	0.00200825
6890	Methylcysteine	pos	-0.218874	0.0172812	0.00946757	0.0926149	0.306312	0.232782
6935	N-Alpha-acetyllysine	pos	-0.332965	0.000381	0.000348	-0.10779	0.232367	0.187162
6924	N-Acetyl-L-aspartic acid	pos	0.888193	1.88e-08	3.94e-08	0.885779	2.02e-08	2.27e-07
21	Acetylglycine	neg	1.3653	2.65e-17	2.69e-16	1.04277	2.16e-12	6.18e-11
31	L-Leucine	neg	0.693659	9.42e-17	7.45e-16	0.184641	0.00581777	0.0115082
6855	4-Hydroxyproline	pos	-0.999012	3.34e-16	2.38e-15	-0.543446	2.76e-07	1.96e-06
6942	L-Acetylcarnitine	pos	0.544516	7.67e-09	1.71e-08	0.371585	3.08e-05	0.000153
111	deaminoneuraminic acid	neg	0.0654016	0.625361	0.181052	0.188212	0.162364	0.147567
6945	Xanthurenic acid	pos	0.166951	0.208903	0.0762987	0.335668	0.0128498	0.0208247
6938	Kynurenic acid	pos	-0.418318	0.000825	0.0007	-0.0600107	0.618739	0.376596
79	D-Glucose	neg	-0.604866	2.94e-15	1.91e-14	-0.18297	0.00381015	0.00800796
15	(R)-3-Hydroxybutyric acid	neg	1.71229	1.61e-14	9.57e-14	1.11863	2.78e-08	2.49e-07
14	2-Hydroxybutyric acid	neg	0.75394	2.12e-14	1.16e-13	0.175982	0.0309604	0.0438372
6929	Glucosamine	pos	-0.695467	3.25e-14	1.66e-13	-0.191011	0.0124543	0.0206821
43	D-Ribose	neg	-0.589529	4.29e-14	2.04e-13	-0.182039	0.0054878	0.0110175
97	5-L-Glutamyl-L-alanine	neg	-1.08448	5.19e-14	2.31e-13	-0.748764	1.36e-08	1.67e-07
6840	D-ALANINE+20.0:10.0:80.0:70.0:90.0:40.0:30.0:160.0:200.0:120.0:140.0:100.0:60.0:50.0	pos	-0.94082	7.6e-14	3.19e-13	-0.642647	2.33e-08	2.41e-07
6848	Dimethylglycine	pos	0.602008	8.28e-14	3.28e-13	0.509897	3.86e-11	8.66e-10
6948	L-Kynurenine	pos	0.0780363	0.245876	0.0862634	0.204093	0.00307082	0.00677149
6961	Anserine	pos	-0.5275	5.1e-07	8.86e-07	0.0603958	0.531508	0.342077
6867	L-Valine	pos	0.481695	4.53e-13	1.7e-12	0.0787277	0.158051	0.146618
6922	L-Arginine	pos	-0.262452	0.0229074	0.0121753	0.0168394	0.881955	0.449369
78	Gluconolactone	neg	-0.579718	6.28e-13	2.23e-12	-0.246658	0.000433	0.001666
6859	Cytosine	pos	0.739516	9.72e-13	3.2e-12	0.186546	0.0341853	0.0455279
22	L-Valine	neg	0.608734	9.89e-13	3.2e-12	0.102597	0.153866	0.143728
6963	Cytidine	pos	0.737495	1.28e-12	3.96e-12	0.17393	0.0488739	0.0603129
6911	L-Phenylalanine	pos	0.409102	3.71e-12	1.1e-11	0.159247	0.00194566	0.00484655
6850	Pipecolic acid	pos	-0.206578	0.0126237	0.00719255	0.0678734	0.40387	0.281478
6915	3-Methylhistidine	pos	0.157734	0.0476222	0.0221102	0.372695	9.15e-06	4.73e-05
6838	2-Pyrrolidinone	pos	-0.628383	3.01e-11	8.25e-11	-0.402861	3.84e-06	2.35e-05
6947	N-Acetyl-L-phenylalanine	pos	0.259496	0.0155846	0.00860426	-0.0494236	0.638825	0.383614
16	L-Serine	neg	-0.350762	2.13e-06	3.04e-06	-0.220982	0.00181133	0.00477737
6832	EPA	neg	0.915822	0.0130485	0.00737561	1.25507	0.000823	0.00251857
6830	Arachidonic acid	neg	0.39964	0.151715	0.0587244	0.675621	0.01667	0.0251946
6952	1,2-O-(1-methylethylidene)-alpha-D-glucofuranose	pos	2.05348	7.83e-11	1.99e-10	1.59388	1.1e-07	8.74e-07
6886	Ureidopropionic acid	pos	0.263985	0.118053	0.0480446	-0.257326	0.127464	0.127003
6899	Cinnamic acid	pos	0.374517	2.03e-10	4.98e-10	0.129275	0.0133934	0.021314
6	L-Alanine	neg	-0.676925	2.1e-10	4.98e-10	-0.597293	8.72e-09	1.17e-07
101	DEOXYURIDINE-20.0,50.0,100.0	neg	-0.0975941	0.0434935	0.0206509	-0.0348169	0.466125	0.310392
6975	Cyclic AMP	pos	-0.0463194	0.672678	0.190114	-0.230554	0.0380566	0.0496996
6888	Ornithine	pos	0.306049	0.0115736	0.0067564	-0.0120504	0.919118	0.461314
6863	L-Proline	pos	-0.504622	1.12e-09	2.58e-09	-0.354192	5.85e-06	3.15e-05
37	L-Glutamine	neg	-0.146881	0.0069548	0.00444344	-0.0538729	0.312089	0.234523
5	Pyruvic acid	neg	-1.03819	2.74e-08	5.58e-08	-1.21543	2.9e-10	5.58e-09
6968	CREATINE+20.0:40.0	pos	0.559364	0.00426316	0.0030062	0.303786	0.11368	0.114972
6912	Quinolinic acid	pos	-0.072253	0.762938	0.208989	1.05093	3.44e-05	0.000165
6940	N-Acetyl-L-methionine	pos	-0.609829	7.99e-07	1.27e-06	-0.781732	1.38e-09	2.07e-08
6844	5,6-dihydro-6-methyluracil	pos	-0.398637	5.28e-06	6.97e-06	-0.0470297	0.564907	0.357783
34	L-Aspartic acid	neg	0.0443199	0.74936	0.206861	0.235808	0.0920892	0.0983101
6883	CREATINE+20.0:40.0	pos	0.148402	0.0658691	0.0287807	0.108976	0.174589	0.1538
6925	Guanidinosuccinic acid	pos	-1.27823	3.75e-08	7.42e-08	-0.314699	0.1359	0.132465
92	Galactonic acid	neg	0.0664095	0.641942	0.182879	0.115455	0.419535	0.290889
6892	Methylimidazoleacetic acid	pos	0.0388343	0.732456	0.203508	-0.0463633	0.68322	0.401078
6967	Ribothymidine	pos	-0.806568	3.74e-07	7.01e-07	-0.402253	0.00692133	0.0129306
6869	L-Threonine	pos	-0.45517	4.52e-07	8.25e-07	-0.348729	6.47e-05	0.00029
6853	L-Serine	pos	-0.461286	4.77e-07	8.49e-07	-0.26038	0.00264598	0.0060305
6872	Nicotinic acid	pos	-0.253352	0.048699	0.0222332	0.00533643	0.966451	0.474587
50	Orotic acid	neg	-0.602459	5.67e-07	9.62e-07	-0.292153	0.00979793	0.0171161
6983	LysoPC(16:0)	pos	0.0058199	0.933365	0.243498	0.0550037	0.430345	0.294923
6960	L-Cystine	pos	0.0393763	0.86025	0.229467	-0.0566232	0.800159	0.432252
6978	Cortisol	pos	1.59238	7.92e-07	1.27e-06	1.66464	2.94e-07	1.98e-06
6852	CHOLINE+20.0:40.0:80.0	pos	0.349088	8.03e-07	1.27e-06	0.204206	0.00236481	0.00558061
6900	L-Methionine	pos	-0.404315	8.95e-07	1.36e-06	-0.370938	5.1e-06	2.86e-05
6901	Guanine	pos	-0.413669	8.78e-07	1.36e-06	-0.381289	4.59e-06	2.69e-05
6887	L-Asparagine	pos	-0.366606	1.24e-06	1.8e-06	-0.250953	0.000552	0.00200825
6847	Acetoacetic acid	pos	-0.473593	1.24e-06	1.8e-06	-0.127102	0.161366	0.147567
90	Galacturonic acid	neg	-0.025267	0.858555	0.229467	0.175106	0.219064	0.178586
6970	Adenosine	pos	-1.55063	2.75e-06	3.84e-06	-1.07812	0.000724	0.00237583
6954	L-Cystathionine	pos	-0.763605	2.91e-06	3.98e-06	0.018938	0.900591	0.457132
54	Aminoadipic acid	neg	-0.255007	0.010513	0.00623957	-0.525501	7.16e-07	4.58e-06
74	Guanidinosuccinic acid	neg	-1.49793	4.5e-06	6.05e-06	-0.356147	0.243715	0.193979
6842	5-VALEROLACTONE	pos	-0.810024	5.52e-06	7.15e-06	-0.54204	0.00161111	0.00433426
6895	4-Guanidinobutanoic acid	pos	-0.330311	0.0472652	0.0221102	-0.459682	0.0063587	0.0122189
6909	L-Carnitine	pos	-0.405717	7.2e-06	9.15e-06	-0.0739781	0.382252	0.272049
66	Cysteic acid	neg	-0.563998	0.000565	0.000497	-0.283539	0.0742951	0.0839795
6976	Adenosine monophosphate	pos	-2.16589	7.83e-06	9.79e-06	-0.954079	0.0378508	0.0496996
6858	Hypotaurine; LC-ESI-QTOF; MS2; CE	pos	-0.687305	8.65e-06	1.06e-05	-0.130489	0.367836	0.264589
6866	Guanidoacetic acid	pos	-0.440845	0.000113	0.000122	-0.373664	0.000913	0.00273032
18	L-Proline	neg	-0.316888	1.27e-05	1.54e-05	-0.27974	9.48e-05	0.000411
6849	2-Aminoisobutyric acid	pos	0.191664	0.00327577	0.0023566	-0.160841	0.0128406	0.0208247
82	Galactitol	neg	-0.493631	1.58e-05	1.87e-05	-0.0458529	0.66947	0.398458
46	Mandelic acid	neg	-0.229746	0.240968	0.08496	-0.0371057	0.849136	0.442195
64	Pyridoxal	neg	0.528223	2.9e-05	3.38e-05	0.23358	0.0527389	0.0639099
63	acetyltaurine	neg	-0.118601	0.322437	0.107813	-0.219283	0.0694622	0.079182
55	N-METHYL-L-GLUTAMATE	neg	0.306582	0.00126773	0.00102601	-0.0038315	0.966733	0.474587
75	Citrulline	neg	-0.0037988	0.942375	0.244061	-0.0146319	0.780741	0.426905
6837	Glycine	pos	-0.156588	0.0235204	0.0124084	0.0763498	0.263278	0.205895
58	2-DEOXY-D-GLUCOSE	neg	0.179527	0.00857005	0.00530753	-0.0343609	0.606969	0.374516
27	L-Threonine	neg	-0.289288	0.000167	0.000167	-0.311096	5.79e-05	0.000269
51	Allantoin	neg	0.179124	0.00628971	0.00418653	0.125105	0.0533238	0.0640418
117	Guanosine monophosphate	neg	-1.51491	4.29e-05	4.92e-05	-0.512245	0.146078	0.139356
116	3'-AMP	neg	-1.82296	5.03e-05	5.69e-05	-0.80619	0.0610639	0.0717813
103	L-Cystine	neg	0.0275641	0.925842	0.243318	-0.250244	0.399201	0.279673
6966	Glycerophosphocholine	pos	-0.777732	0.00100729	0.000834	-0.568449	0.0145609	0.0225127
48	3-Sulfinato-L-alaninate	neg	0.0798286	0.454275	0.140669	-0.178654	0.0964167	0.100536
39	L-Glutamic acid	neg	-0.0169448	0.891326	0.235506	0.037367	0.763246	0.422492
6906	N_-Methyl-L-lysine	pos	0.0825891	0.472747	0.144504	-0.151708	0.188965	0.162936
6958	Deoxyuridine	pos	-0.423622	9.64e-05	0.000107	-0.310694	0.00344092	0.00746523
6971	Glu-Glu	pos	-0.584243	0.000113	0.000122	0.0126905	0.929722	0.461688
6956	Carnosine	pos	-0.442684	0.00012	0.000125	0.0608171	0.578991	0.360561
6965	N-acetyltryptophan	pos	-0.107042	0.135397	0.0541748	-0.0613055	0.390116	0.276185
87	N6-Acetyl-L-lysine	neg	0.10001	0.499168	0.151282	-0.0581585	0.694033	0.402394
6834	Lactate	neg	-0.591354	0.000141	0.000143	-0.489363	0.00139005	0.00389536
8	Glyceraldehyde	neg	-0.591354	0.000141	0.000143	-0.489363	0.00139005	0.00389536
6943	L-Tryptophan	pos	0.167004	0.0020222	0.00150024	0.166784	0.00204838	0.0049202
6904	Allantoin	pos	0.206248	0.0500236	0.0225489	0.195843	0.0624363	0.0717813
59	L-Phenylalanine	neg	0.35487	0.000198	0.000195	0.198968	0.0313298	0.0438982
110	Glucose-6-phosphate	neg	-0.677753	0.00022	0.000214	-0.410959	0.0211932	0.0316748
45	2',4'-Dihydroxyacetophenone	neg	-0.456211	0.0362479	0.0176822	-0.203709	0.344147	0.251586
10	2-Ketobutyric acid	neg	0.217083	0.00026	0.000246	0.013093	0.817819	0.438272
6874	3-Methylhistamine	pos	-0.612809	0.00025801	0.000246	-0.34707	0.0330094	0.0448501
6926	Indoleacetic acid	pos	-0.265032	0.00878913	0.00539629	-0.0305766	0.757182	0.422492
6913	Pyridoxal	pos	0.356337	0.000321	0.000301	0.233838	0.0156074	0.0238565
6882	5-Aminolevulinic acid	pos	-0.285695	0.000335	0.00031	-0.172127	0.0264607	0.0378646
6871	Niacinamide	pos	0.108482	0.166697	0.0624859	-0.15397	0.0511228	0.0625147
67	Glycerol 3-phosphate	neg	-0.40821	0.00146532	0.00112216	-0.398497	0.00186798	0.00480428
6868	Betaine	pos	0.187222	0.00980235	0.00588573	0.154237	0.0321475	0.044336
6980	ADP	pos	-1.37807	0.000516	0.000465	-0.624513	0.104318	0.106303
105	Cytidine	neg	-0.162905	0.414113	0.131599	-0.463865	0.0220053	0.0321735
6846	L-Glutamic acid	pos	-0.19096	0.0316172	0.0158578	-0.0936974	0.286045	0.218616
6979	Guanosine monophosphate	pos	-1.07774	0.000579	0.000503	-0.233641	0.438508	0.297901
6893	1-NAPHTHYLAMINE	pos	0.155302	0.00942868	0.00573948	0.160983	0.00721514	0.0132948
11	L-Alpha-aminobutyric acid	neg	0.395356	0.000775	0.000665	-0.101208	0.37271	0.26667
6946	Indolelactic acid	pos	0.205009	0.0265371	0.0135971	-0.195652	0.0340033	0.0455279
6953	N-Acetylgalactosamine	pos	-0.158181	0.0256034	0.0133102	-0.0899953	0.199088	0.169151
6941	4-Aminohippuric acid	pos	-0.410997	0.000921	0.000772	0.047335	0.692326	0.402394
42	L-Methionine	neg	-0.317727	0.00106449	0.000871	-0.321501	0.000936	0.00273684
6933	Indoleacrylic acid	pos	-0.110423	0.148246	0.0582047	-0.0764477	0.31513	0.235493
6845	L-Glutamine	pos	-0.179216	0.00554494	0.00379726	-0.0296557	0.637973	0.383614
6905	Indoleacetaldehyde	pos	0.354907	0.00131521	0.00105247	0.214799	0.0469813	0.0585142
6860	Uracil	pos	-0.330668	0.00133191	0.001054	-0.269405	0.00819831	0.0149023
19	Fumaric acid	neg	0.903665	0.00142663	0.00111655	0.872912	0.00201958	0.0049202
6951	Alanyl-Methionine	pos	0.453865	0.0329052	0.0163883	0.794574	0.000286	0.00120173
29	Pyroglutamic acid	neg	-0.104227	0.433171	0.135907	0.0402238	0.761888	0.422492
6914	Uric acid	pos	0.537201	0.00192049	0.00143978	0.0294714	0.860499	0.44382
32	Methylsuccinic acid	neg	-0.877208	0.00190748	0.00143978	-0.723839	0.00968044	0.0171161
119	Adenosine diphosphate ribose	neg	-0.311274	0.379733	0.123515	-0.200775	0.570434	0.357783
6950	Pantothenic acid	pos	-0.216669	0.00656024	0.00428648	-0.285709	0.000425	0.001666
6879	Quinoline	pos	0.237039	0.00243169	0.00178543	0.157594	0.0403974	0.0522492
6889	2-oxindole	pos	-0.456892	0.00825823	0.00515928	0.0926284	0.584004	0.362007
65	Uric acid	neg	0.980769	0.00256675	0.00186537	0.405037	0.201683	0.169555
93	Leucyl-Alanine	neg	0.273012	0.11387	0.0467806	0.135067	0.431236	0.294923
6908	Aminoadipic acid	pos	-0.20993	0.0764385	0.0324331	-0.415318	0.000657	0.00226706
6962	Thymidine	pos	-0.205376	0.0260112	0.0134242	-0.318061	0.000742	0.00237584
33	D-Leucic acid	neg	0.0251847	0.939729	0.244061	0.056018	0.866451	0.44382
3	Glycine	neg	-0.0614503	0.264793	0.0915476	-0.0110795	0.840025	0.442195
4	Glycolic acid	neg	-0.0040846	0.966346	0.249362	0.33616	0.000824	0.00251857
25	2-Hydroxy-3-methylbutyric acid	neg	-0.206735	0.601425	0.174897	0.101211	0.798026	0.432252
6854	L-Aspartic acid	pos	-0.331913	0.00412893	0.00294066	-0.192836	0.0898019	0.0966352
6932	4-Pyridoxic acid	pos	0.269732	0.00445712	0.00311215	-0.0923429	0.318792	0.236913
77	N-Formyl-L-methionine	neg	-0.597431	0.00512866	0.00354629	-0.392201	0.0622672	0.0717813
94	L-Tryptophan	neg	-0.166131	0.471475	0.144504	0.0808155	0.725779	0.411923
73	N-Acetyl-L-aspartic acid	neg	-0.707783	0.00570872	0.00387219	-0.304424	0.224903	0.182241
6986	Adenosine diphosphate ribose	pos	-0.271955	0.00584775	0.00392907	-0.166788	0.0860055	0.0932963
41	Ribonolactone	neg	0.322638	0.00698764	0.00444344	0.329559	0.00591392	0.0115289
44	Guanine	neg	-0.312317	0.00695524	0.00444344	-0.284823	0.0134686	0.021314
80	L-Tyrosine	neg	-0.0566264	0.586261	0.171827	-0.0025878	0.980138	0.479418
6856	(S)-b-aminoisobutyric acid	pos	-0.0539268	0.007313	0.00460919	-0.0188968	0.337163	0.247827
30	N-Acetyl-L-alanine	neg	-0.158982	0.0765051	0.0324331	-0.284977	0.00189297	0.00480428
6918	4-QUINOLINECARBOXYLIC ACID	pos	-0.350876	0.150314	0.0585001	0.275932	0.256739	0.202387
26	3-Hydroxyisovaleric acid	neg	0.148998	0.0763086	0.0324331	0.169882	0.0439268	0.0557421
52	N-Acetylvaline	neg	0.275337	0.223886	0.0801273	0.0469221	0.835026	0.442195
108	Palmitoleic acid	neg	0.671578	0.0630995	0.027913	1.11405	0.00248926	0.00577302
62	Quinolinic acid	neg	0.250638	0.287535	0.0978238	0.726126	0.00268995	0.0060305
83	SORBITOL/MANNITOL/GALACTITOL	neg	-0.0504456	0.636229	0.182713	0.00934096	0.93016	0.461688
6957	Deoxycytidine	pos	-0.0424992	0.431028	0.135833	-0.0399812	0.458723	0.306983
49	L-Histidine	neg	0.126037	0.0478087	0.0221102	0.0380795	0.54516	0.347537
96	Indoxyl sulfate	neg	-0.85857	0.0120399	0.00697146	0.0670092	0.841397	0.442195
115	N-Glycolylneuraminic acid	neg	-0.374662	0.0122484	0.00703502	-0.244891	0.0975795	0.100966
6916	Glycerol-3-P	pos	-0.21065	0.0635378	0.0279334	-0.166783	0.14015	0.134655
98	Pantothenic acid	neg	-0.233445	0.0225004	0.0121401	-0.299348	0.00379197	0.00800796
1	Acrylic acid	neg	-0.60009	0.0143375	0.00804037	-0.273288	0.257288	0.202387
6861	Creatinine	pos	-0.112037	0.0154374	0.00858957	-0.0540521	0.235634	0.188664
6969	THIAMINE+20.0:40.0:80.0	pos	-0.299384	0.0189908	0.0103247	-0.357077	0.00548497	0.0110175
112	Oleic acid	neg	0.109412	0.768532	0.209715	0.646679	0.0849099	0.0928567
68	N-Acetylleucine	neg	0.165351	0.584162	0.171827	-0.124189	0.680891	0.401078
60	1-Methylxanthine	neg	-0.0980894	0.368819	0.121049	0.151521	0.16662	0.150419
6876	Imidazoleacetic acid	pos	-0.248448	0.0753145	0.0324331	-0.195744	0.15949	0.146941
56	3-Hydroxymethylglutaric acid	neg	0.200433	0.514996	0.155417	-0.0605395	0.843902	0.442195
6910	7-Methylguanine	pos	-0.116352	0.0424088	0.0203813	-0.157192	0.00668244	0.0126601
12	Malonic acid	neg	1.21213	0.0247307	0.012951	1.23835	0.0218758	0.0321735
24	Erythrono-1,4-lactone	neg	-0.860668	0.0293663	0.0149392	-0.69952	0.0750797	0.0841592
85	2-Phosphoglyceric acid	neg	-0.571987	0.0426394	0.0203813	-0.112662	0.685798	0.401078
6903	L-Histidine	pos	-0.0435033	0.667237	0.189327	-0.0636111	0.529851	0.342077
6974	N-Acetylneuraminic acid	pos	-0.193367	0.0315575	0.0158578	-0.0262329	0.767151	0.422913
6843	Pyroglutamic acid	pos	-0.287762	0.0332433	0.0164418	-0.177383	0.185288	0.160796
35	L-Malic acid	neg	-0.941789	0.0338884	0.0166452	-0.33472	0.444957	0.29926
6919	N-Acetylasparagine	pos	-0.11601	0.0989855	0.0409874	0.184551	0.0096031	0.0171161
107	Uridine	neg	0.0686958	0.580371	0.171512	-0.326862	0.0100069	0.017257
6984	Adenosine triphosphate	pos	-0.497995	0.0374551	0.0181468	-0.360742	0.129141	0.127728
6981	LysoPC(P-16:0)	pos	-0.192311	0.143514	0.0571015	-0.338675	0.0111054	0.0189089
70	N-Acetylasparagine	neg	-0.161935	0.252849	0.0882751	-0.144171	0.308235	0.232928
6864	Homocysteine thiolactone	pos	-0.269606	0.0482915	0.0221894	-0.344849	0.0122138	0.0205362
38	L-Lysine	neg	0.177851	0.04487	0.0211635	-0.049509	0.571871	0.357783
100	3-Nitrotyrosine	neg	-0.301655	0.134287	0.054034	0.337356	0.0946122	0.0994253
6936	N6-Acetyl-L-lysine	pos	-0.0149893	0.839176	0.225535	-0.111397	0.134318	0.131878
76	Allantoic acid	neg	0.304163	0.0491148	0.0222802	0.210932	0.169585	0.151067
81	Hydroxyphenyllactic acid	neg	-0.318323	0.222261	0.0799474	-0.220159	0.397375	0.279673
113	N-Acetylneuraminic acid	neg	-0.186927	0.0552488	0.0245929	-0.143967	0.137908	0.133455
40	Citramalic acid	neg	-0.578518	0.0551767	0.0245929	-0.151341	0.611911	0.375841
61	3-(2-Hydroxyphenyl)propanoic acid	neg	0.0211477	0.932658	0.243498	-0.166069	0.507574	0.33143
84	4-Pyridoxic acid	neg	-0.0776623	0.823877	0.222262	-0.268561	0.442338	0.298993
109	Ribothymidine	neg	0.0468818	0.640029	0.182879	-0.14494	0.15072	0.14241
23	Mesoxalic acid	neg	-0.461328	0.0835775	0.0352217	-0.0892977	0.735255	0.415548
6920	1H-Indole-3-acetamide	pos	-0.0398382	0.716136	0.200802	0.207606	0.0609578	0.0717813
106	Pseudouridine	neg	0.0874422	0.413583	0.131599	0.0288589	0.786876	0.428518
6896	L-Lysine	pos	0.035736	0.731767	0.203508	-0.129972	0.214672	0.178246
36	Oxoglutaric acid	neg	-0.61667	0.0937298	0.0392677	-0.0633789	0.861981	0.44382
6937	N6,N6,N6-Trimethyl-L-lysine	pos	0.0239472	0.789431	0.214274	0.0874093	0.331081	0.244694
6831	DOCOSAHEXAENOIC ACID-20.0:10.0:80.0:70.0:90.0:40.0:30.0:160.0:200.0:120.0:140.0:100.0:60.0:50.0	neg	0.291988	0.311323	0.104588	0.487404	0.0929604	0.0984587
99	5-Hydroxy-L-tryptophan	neg	0.00536362	0.976903	0.250273	0.174079	0.34879	0.253601
6870	4-Hydroxybenzaldehyde	pos	-0.0752619	0.379802	0.123515	-0.0249208	0.77069	0.42313
6939	Glycyl-Asparagine	pos	-0.241164	0.14483	0.057305	-0.118642	0.470836	0.311985
6930	L-Tyrosine	pos	-0.067879	0.412907	0.131599	-0.0304782	0.712655	0.410657
6931	Galactitol	pos	-0.0685661	0.413027	0.131599	-0.0305999	0.714389	0.410657
7	Oxalic acid	neg	-0.448738	0.164696	0.0620625	-0.0652645	0.838861	0.442195
102	Ribose-5-phosphate	neg	-0.26754	0.11429	0.0467806	-0.229312	0.17494	0.1538
6833	Palmitic acid	neg	-0.421503	0.342467	0.113976	0.157449	0.722204	0.411631
69	cis-Aconitic acid	neg	-0.508458	0.148738	0.0582047	0.0364654	0.916951	0.461314
6835	Dihydroxyacetone phosphate	neg	-0.534004	0.219677	0.0794192	-0.0020774	0.996171	0.483504
53	N(6)-Methyllysine	neg	-0.265478	0.277852	0.0951387	0.0223159	0.927038	0.461688
6873	Taurine	pos	0.057825	0.354573	0.116912	-0.0771117	0.218013	0.178586
6857	Gamma-Aminobutyric acid	pos	0.0171233	0.453205	0.140669	-0.0072657	0.749908	0.420297
6862	Dihydrouracil	pos	-0.355092	0.130284	0.0527212	-0.383514	0.102668	0.105421
6836	Butanal	pos	0.0540925	0.202261	0.0742538	0.0178357	0.672684	0.398608
20	METHYL ACETOACETATE-20.0:10.0:180.0:80.0:70.0:90.0:40.0:30.0:160.0:200.0:120.0:140.0:100.0:60.0:50.0	neg	-0.229059	0.529228	0.158395	-0.0837709	0.817809	0.438272
6917	L-prolyl-L-glycine	pos	-0.121651	0.231068	0.0822844	-0.203798	0.0466412	0.0585142
6972	N4-Acetylcytidine	pos	0.133917	0.156231	0.0601456	-0.0461179	0.623319	0.377674
104	Thymidine	neg	-0.135252	0.385843	0.124909	-0.200496	0.199946	0.169151
17	GLYCERATE-20.0,50.0,100.0	neg	-0.162231	0.160812	0.0610617	0.0380329	0.740802	0.416931
89	Citric acid	neg	-0.650643	0.161183	0.0610617	-0.00042	0.999274	0.483504
6973	GLUTATHIONE+20.0:40.0:80.0	pos	-0.225309	0.170355	0.0635225	-0.288294	0.0805479	0.0888084
6964	Pseudouridine	pos	0.08285	0.176943	0.0656357	0.0657442	0.282897	0.218616
114	Geranyl-PP	neg	-0.384811	0.268868	0.0925074	0.0577174	0.867766	0.44382
6977	Inosinic acid	pos	0.00886603	0.89281	0.235506	0.0704586	0.286022	0.218616
13	Hydroxypyruvic acid	neg	0.451006	0.196416	0.0724814	0.0662097	0.84878	0.442195
118	Uridine 5'-diphosphate	neg	-0.324746	0.559583	0.166058	-0.74873	0.180649	0.157788
95	Galactaric acid	neg	-0.240137	0.219366	0.0794192	0.00240398	0.990141	0.482556
72	L-Arginine	neg	0.153873	0.26346	0.0915308	0.172798	0.209682	0.175185
6828	Stearic acid	neg	-0.237735	0.601648	0.174897	0.313462	0.491541	0.323197
6927	Citrulline	pos	-0.0906778	0.296068	0.0999347	0.00897163	0.917365	0.461314
47	XYLITOL	neg	0.0485641	0.75958	0.208872	0.0910193	0.566562	0.357783
6841	2-Piperidinone	pos	0.060464	0.492809	0.149993	-0.137065	0.122375	0.122842
6839	N-Ethylacetamide	pos	-0.201263	0.791259	0.214274	-0.337669	0.657135	0.392855
88	nitrilotriacetic acid	neg	0.0656922	0.864008	0.22961	0.263592	0.492562	0.323197
6898	O-Acetylserine	pos	-0.0883569	0.348791	0.11554	-0.116629	0.217169	0.178586
28	TAURINE-20.0,50.0,100.0	neg	0.0541094	0.445606	0.139195	-0.10227	0.151396	0.14241
2	Glyoxylic acid	neg	0.0371226	0.633293	0.182606	0.0387669	0.618347	0.376596
6985	Taurocholic acid	pos	0.171382	0.463492	0.142902	0.0148297	0.94933	0.46947
6923	N_,N_-Dimethyl-L-lysine	pos	0.0308396	0.734356	0.203508	-0.0323423	0.721947	0.411631
6829	Arachidic acid	neg	-0.100925	0.712142	0.200472	0.37907	0.168263	0.150889
6894	4-Acetamidobutanoic acid	pos	-0.0359761	0.542051	0.161529	0.0359187	0.542694	0.347537
6881	N-Acetyl-L-alanine	pos	-0.0045669	0.970893	0.249631	-0.116682	0.352578	0.254978

## Sheet: Metabolomics_Age_significant
groupId	compoundName	method_tag	estimate_AgeAge	p.value_AgeAge	qvalue_AgeAge
91	Methyl beta-D-glucopyranoside	neg	-0.0081428	0.941029	0.585845
6921	N-Acetylornithine	pos	-0.23643	0.0139355	0.0430569
6878	5,6-dihydro-6-methyluracil	pos	-0.0881512	0.131075	0.191836
57	4-Hydroxycinnamic acid	neg	-3.87725	6.69e-22	5.58e-20
6891	Trigonelline	pos	-0.375128	0.0344592	0.0823217
119	Adenosine diphosphate ribose	neg	-1.39658	0.000165	0.0014498
66	Cysteic acid	neg	-0.632267	0.000129	0.00134244
6880	Pipecolic acid	pos	0.104217	0.286809	0.291785
6907	Indole-3-carboxylic acid	pos	0.0459705	0.756175	0.510787
6897	N-Acetylserine	pos	-0.105065	0.304543	0.30245
6851	isofagomine (d-tartrate)	pos	0.139323	0.168683	0.223365
6955	Flavone	pos	0.432866	0.224353	0.255787
6875	3-hydroxy-2-methyl-4H-pyran-4-one	pos	-0.165187	0.183962	0.2343
6982	LysoPC(15:0)	pos	0.0114247	0.847676	0.554631
6949	Alanyl-Glutamine	pos	0.162304	0.364218	0.340001
9	Acetoacetic acid	neg	0.265991	0.0993688	0.164151
92	Galactonic acid	neg	-0.613814	4.75e-05	0.000706
97	5-L-Glutamyl-L-alanine	neg	-0.576853	5.26e-06	0.000125
6865	Acetylglycine	pos	0.1088	0.281099	0.291785
6959	Pro-Leu	pos	0.100902	0.166015	0.221591
6877	5,6-dihydro-6-methyluracil	pos	-0.0349973	0.809735	0.533995
6934	N-Acetylglutamine	pos	-0.140336	0.155853	0.21141
6975	Cyclic AMP	pos	-0.576387	1.2e-06	4e-05
6944	Ne-(1-carboxymethyl)-L-lysine	pos	0.239273	0.28977	0.293011
6902	N-Acetylhistamine	pos	-0.570878	2.75e-05	0.00051
6971	Glu-Glu	pos	-0.54285	0.000305	0.00231105
6935	N-Alpha-acetyllysine	pos	-0.0056039	0.950258	0.589316
6924	N-Acetyl-L-aspartic acid	pos	-0.124873	0.379655	0.340557
21	Acetylglycine	neg	-0.0476616	0.70314	0.495014
31	L-Leucine	neg	0.0738164	0.260107	0.281652
6855	4-Hydroxyproline	pos	-0.0694926	0.472937	0.388142
90	Galacturonic acid	neg	-0.493859	0.000794	0.00509637
111	deaminoneuraminic acid	neg	0.170101	0.206157	0.243946
6945	Xanthurenic acid	pos	-0.40186	0.0031443	0.0156298
6938	Kynurenic acid	pos	-0.457967	0.000277	0.00231105
71	N-Acetylornithine	neg	-0.435449	0.00101861	0.00629447
15	(R)-3-Hydroxybutyric acid	neg	0.134124	0.460011	0.385682
14	2-Hydroxybutyric acid	neg	0.0344149	0.668465	0.490343
6929	Glucosamine	pos	-0.176002	0.0209059	0.0591197
6946	Indolelactic acid	pos	-0.392988	4.39e-05	0.000706
6965	N-acetyltryptophan	pos	-0.344886	6.11e-06	0.000127
6840	D-ALANINE+20.0:10.0:80.0:70.0:90.0:40.0:30.0:160.0:200.0:120.0:140.0:100.0:60.0:50.0	pos	0.183406	0.079174	0.145163
6848	Dimethylglycine	pos	-0.109915	0.100427	0.164273
6948	L-Kynurenine	pos	-0.133283	0.0493625	0.0992279
86	N-Acetylglutamine	neg	-0.326456	0.000755	0.00503703
6867	L-Valine	pos	0.0806254	0.148395	0.204377
6922	L-Arginine	pos	0.319157	0.00605635	0.0252618
6933	Indoleacrylic acid	pos	-0.302774	0.000143	0.00140616
6859	Cytosine	pos	0.20178	0.0223012	0.0609976
22	L-Valine	neg	-0.0237448	0.739782	0.503793
6963	Cytidine	pos	0.202947	0.022142	0.0609976
6911	L-Phenylalanine	pos	0.0812013	0.105808	0.166543
6850	Pipecolic acid	pos	0.0717658	0.377582	0.340557
78	Gluconolactone	neg	-0.27673	9.27e-05	0.0011044
6838	2-Pyrrolidinone	pos	-0.0061919	0.939161	0.585845
6947	N-Acetyl-L-phenylalanine	pos	-0.0758789	0.471612	0.388142
16	L-Serine	neg	-0.0677354	0.324793	0.312908
6832	EPA	neg	-0.738666	0.0437652	0.0920033
6830	Arachidonic acid	neg	-0.435254	0.118926	0.17876
6952	1,2-O-(1-methylethylidene)-alpha-D-glucofuranose	pos	0.867637	0.00205739	0.0110731
6886	Ureidopropionic acid	pos	0.122774	0.464452	0.387459
6899	Cinnamic acid	pos	0.0523811	0.308108	0.304065
6	L-Alanine	neg	0.0662685	0.475285	0.388142
101	DEOXYURIDINE-20.0,50.0,100.0	neg	0.122016	0.012223	0.0416193
79	D-Glucose	neg	-0.261989	5.5e-05	0.000706
6888	Ornithine	pos	-0.0396875	0.738136	0.503793
6863	L-Proline	pos	0.0979329	0.181811	0.233341
37	L-Glutamine	neg	0.127045	0.0188542	0.0542369
5	Pyruvic acid	neg	0.336142	0.0483871	0.0992279
6968	CREATINE+20.0:40.0	pos	0.00457295	0.980844	0.595089
6912	Quinolinic acid	pos	-0.767102	0.00192285	0.0110627
6940	N-Acetyl-L-methionine	pos	-0.361944	0.00205221	0.0110731
6844	5,6-dihydro-6-methyluracil	pos	0.169666	0.0403747	0.0910316
34	L-Aspartic acid	neg	-0.118324	0.394661	0.350252
6883	CREATINE+20.0:40.0	pos	-0.0217473	0.785225	0.523735
6925	Guanidinosuccinic acid	pos	-0.312163	0.139037	0.198769
43	D-Ribose	neg	-0.252987	0.00016	0.0014498
6892	Methylimidazoleacetic acid	pos	0.289505	0.0125206	0.0416644
6967	Ribothymidine	pos	0.0832179	0.567435	0.432301
6869	L-Threonine	pos	-0.0166459	0.840558	0.552139
6853	L-Serine	pos	0.10696	0.205523	0.243946
6872	Nicotinic acid	pos	-0.393341	0.00263077	0.0137166
50	Orotic acid	neg	-0.0573501	0.604487	0.452268
6983	LysoPC(16:0)	pos	-0.125601	0.0741826	0.137523
6960	L-Cystine	pos	0.288154	0.200014	0.243946
6978	Cortisol	pos	-0.229269	0.440886	0.375306
6852	CHOLINE+20.0:40.0:80.0	pos	-0.180395	0.00686757	0.0272815
6900	L-Methionine	pos	0.00204765	0.978452	0.595089
6901	Guanine	pos	0.000249	0.99744	0.598627
6887	L-Asparagine	pos	0.161207	0.0232073	0.061461
6847	Acetoacetic acid	pos	0.22864	0.0129853	0.0416644
6957	Deoxycytidine	pos	-0.181826	0.00112188	0.00668503
6970	Adenosine	pos	-0.754227	0.0159548	0.0475354
6954	L-Cystathionine	pos	0.397408	0.0103288	0.0374634
54	Aminoadipic acid	neg	-0.295608	0.00323262	0.0156298
74	Guanidinosuccinic acid	neg	-0.598347	0.0520334	0.102136
6842	5-VALEROLACTONE	pos	0.0885501	0.594616	0.448909
6895	4-Guanidinobutanoic acid	pos	0.0681084	0.678712	0.490343
6909	L-Carnitine	pos	0.174491	0.0415689	0.0912577
6885	L-Isoleucine	pos	0.20598	0.000522	0.00362701
6976	Adenosine monophosphate	pos	-0.512437	0.259902	0.281652
6858	Hypotaurine; LC-ESI-QTOF; MS2; CE	pos	-0.209755	0.149444	0.204377
6866	Guanidoacetic acid	pos	-0.0462908	0.670156	0.490343
18	L-Proline	neg	0.0184118	0.786878	0.523735
6849	2-Aminoisobutyric acid	pos	-0.0677541	0.286447	0.291785
82	Galactitol	neg	-0.0028117	0.979104	0.595089
46	Mandelic acid	neg	0.00675102	0.972389	0.595089
64	Pyridoxal	neg	-0.296905	0.0145259	0.0440652
63	acetyltaurine	neg	-0.199542	0.0979176	0.163371
55	N-METHYL-L-GLUTAMATE	neg	-0.0635441	0.489822	0.393727
75	Citrulline	neg	-0.139067	0.00965778	0.0366218
6837	Glycine	pos	0.0828059	0.225362	0.255787
6884	L-Norleucine	pos	0.228161	0.000104	0.00115878
27	L-Threonine	neg	-0.138039	0.0625306	0.117224
51	Allantoin	neg	-0.080778	0.208891	0.245415
117	Guanosine monophosphate	neg	-0.55083	0.118447	0.17876
116	3'-AMP	neg	-0.880579	0.0412141	0.0912577
103	L-Cystine	neg	-0.237785	0.422983	0.365662
6966	Glycerophosphocholine	pos	-0.281921	0.218771	0.253479
48	3-Sulfinato-L-alaninate	neg	-0.0605127	0.570247	0.432468
39	L-Glutamic acid	neg	-0.351423	0.00573599	0.024644
6906	N_-Methyl-L-lysine	pos	-0.173748	0.133137	0.193159
6958	Deoxyuridine	pos	0.0337966	0.743428	0.504218
6845	L-Glutamine	pos	0.231498	0.000422	0.00306355
6956	Carnosine	pos	0.316442	0.00488395	0.0226351
6942	L-Acetylcarnitine	pos	0.318371	0.000291	0.00231105
87	N6-Acetyl-L-lysine	neg	-0.111372	0.451868	0.382701
6834	Lactate	neg	-0.0555883	0.707233	0.495014
8	Glyceraldehyde	neg	-0.0555883	0.707233	0.495014
6943	L-Tryptophan	pos	-0.0777692	0.140647	0.198769
6904	Allantoin	pos	0.224147	0.0335831	0.0823217
59	L-Phenylalanine	neg	-0.0597265	0.512242	0.406831
110	Glucose-6-phosphate	neg	-0.456205	0.01083	0.0384455
45	2',4'-Dihydroxyacetophenone	neg	-0.419288	0.05374	0.104177
10	2-Ketobutyric acid	neg	-0.0058293	0.918303	0.581681
6874	3-Methylhistamine	pos	-0.220969	0.170847	0.22445
6926	Indoleacetic acid	pos	0.0135007	0.891386	0.572015
6913	Pyridoxal	pos	-0.26862	0.00576052	0.024644
6882	5-Aminolevulinic acid	pos	-0.0457919	0.548858	0.422002
6871	Niacinamide	pos	-0.0706085	0.366325	0.340001
67	Glycerol 3-phosphate	neg	-0.23965	0.0562839	0.106713
6868	Betaine	pos	0.0593385	0.403694	0.356373
6980	ADP	pos	-0.49448	0.196967	0.243946
105	Cytidine	neg	-0.220395	0.270082	0.285202
6846	L-Glutamic acid	pos	-0.184151	0.0380076	0.088075
6979	Guanosine monophosphate	pos	-0.125288	0.677393	0.490343
6893	1-NAPHTHYLAMINE	pos	-0.0455783	0.436773	0.373711
11	L-Alpha-aminobutyric acid	neg	-0.0786633	0.487957	0.393727
58	2-DEOXY-D-GLUCOSE	neg	0.346094	1.61e-06	4.49e-05
6953	N-Acetylgalactosamine	pos	0.0651045	0.351649	0.333358
6941	4-Aminohippuric acid	pos	0.00885758	0.940945	0.585845
42	L-Methionine	neg	-0.0922247	0.326326	0.312908
6890	Methylcysteine	pos	0.384571	5.46e-05	0.000706
6915	3-Methylhistidine	pos	0.657872	1.91e-12	7.96e-11
6905	Indoleacetaldehyde	pos	0.0387313	0.716787	0.496235
6860	Uracil	pos	0.012531	0.899839	0.575227
19	Fumaric acid	neg	-0.564004	0.0422231	0.0914901
6951	Alanyl-Methionine	pos	-0.569903	0.00790145	0.0306586
29	Pyroglutamic acid	neg	-0.108057	0.41653	0.36252
6914	Uric acid	pos	-0.04522	0.787459	0.523735
32	Methylsuccinic acid	neg	-0.545825	0.0489225	0.0992279
6961	Anserine	pos	0.908791	1.78e-14	9.88e-13
6950	Pantothenic acid	pos	-0.0536618	0.490844	0.393727
6879	Quinoline	pos	0.00727417	0.923573	0.581681
6889	2-oxindole	pos	0.273743	0.108283	0.168846
65	Uric acid	neg	0.125949	0.689923	0.490343
93	Leucyl-Alanine	neg	-0.0075188	0.964981	0.594106
6908	Aminoadipic acid	pos	-0.00054	0.996325	0.598627
6962	Thymidine	pos	-0.154043	0.0926571	0.161036
33	D-Leucic acid	neg	-0.720506	0.0331068	0.0823217
3	Glycine	neg	-0.0546147	0.321226	0.311599
4	Glycolic acid	neg	0.0260524	0.7879	0.523735
25	2-Hydroxy-3-methylbutyric acid	neg	-0.647342	0.104619	0.16624
6854	L-Aspartic acid	pos	-0.0133251	0.905795	0.576823
6932	4-Pyridoxic acid	pos	-0.0831861	0.368845	0.340001
77	N-Formyl-L-methionine	neg	-0.5247	0.0134225	0.0422545
94	L-Tryptophan	neg	-0.280609	0.225342	0.255787
73	N-Acetyl-L-aspartic acid	neg	-0.54028	0.0330131	0.0823217
6986	Adenosine diphosphate ribose	pos	-0.142713	0.140793	0.198769
41	Ribonolactone	neg	0.0911734	0.435739	0.373711
44	Guanine	neg	-0.119331	0.292471	0.293961
80	L-Tyrosine	neg	-0.0154985	0.881476	0.567839
6856	(S)-b-aminoisobutyric acid	pos	-0.0236816	0.229854	0.259122
30	N-Acetyl-L-alanine	neg	-0.115006	0.197856	0.243946
6918	4-QUINOLINECARBOXYLIC ACID	pos	-0.527413	0.0320321	0.0822217
26	3-Hydroxyisovaleric acid	neg	0.0079485	0.923881	0.581681
52	N-Acetylvaline	neg	-0.258015	0.254112	0.280778
108	Palmitoleic acid	neg	-0.32193	0.368781	0.340001
62	Quinolinic acid	neg	-0.252422	0.284144	0.291785
83	SORBITOL/MANNITOL/GALACTITOL	neg	-0.000854	0.993605	0.598627
6928	Hippuric acid	pos	3.7461	9.64e-35	1.61e-32
49	L-Histidine	neg	0.106262	0.093984	0.161658
96	Indoxyl sulfate	neg	-0.160798	0.63131	0.466068
115	N-Glycolylneuraminic acid	neg	0.0910047	0.534932	0.413199
6916	Glycerol-3-P	pos	0.113952	0.311636	0.304065
98	Pantothenic acid	neg	-0.255211	0.0129035	0.0416644
1	Acrylic acid	neg	-0.323603	0.180532	0.233341
6861	Creatinine	pos	-0.0338845	0.455929	0.38419
6969	THIAMINE+20.0:40.0:80.0	pos	-0.255678	0.0441143	0.0920033
112	Oleic acid	neg	-0.44456	0.233844	0.261851
68	N-Acetylleucine	neg	-0.522723	0.0863234	0.151607
60	1-Methylxanthine	neg	0.0775581	0.476903	0.388142
6876	Imidazoleacetic acid	pos	0.175735	0.206024	0.243946
56	3-Hydroxymethylglutaric acid	neg	-0.53417	0.0853192	0.151607
6910	7-Methylguanine	pos	-0.0836842	0.141769	0.198769
12	Malonic acid	neg	0.19025	0.720147	0.496501
24	Erythrono-1,4-lactone	neg	-0.316201	0.417176	0.36252
85	2-Phosphoglyceric acid	neg	-0.542198	0.0543224	0.104177
6903	L-Histidine	pos	0.306039	0.00327873	0.0156298
6974	N-Acetylneuraminic acid	pos	0.0951839	0.284336	0.291785
6843	Pyroglutamic acid	pos	-0.0770567	0.56316	0.431013
35	L-Malic acid	neg	-0.671362	0.127688	0.188533
6919	N-Acetylasparagine	pos	-0.146212	0.0385896	0.0881987
107	Uridine	neg	0.07938	0.523076	0.407817
6984	Adenosine triphosphate	pos	-0.216454	0.360205	0.33954
6981	LysoPC(P-16:0)	pos	-0.287891	0.0299189	0.0779974
70	N-Acetylasparagine	neg	-0.232589	0.102064	0.164357
6864	Homocysteine thiolactone	pos	0.0867562	0.520308	0.407817
38	L-Lysine	neg	-0.0725321	0.408137	0.358399
100	3-Nitrotyrosine	neg	-0.567979	0.0056269	0.024644
6936	N6-Acetyl-L-lysine	pos	-0.0304063	0.680697	0.490343
76	Allantoic acid	neg	-0.0996199	0.514496	0.406831
81	Hydroxyphenyllactic acid	neg	-0.452996	0.0839361	0.151607
113	N-Acetylneuraminic acid	neg	-0.0635292	0.510193	0.406831
40	Citramalic acid	neg	-0.639414	0.0345381	0.0823217
61	3-(2-Hydroxyphenyl)propanoic acid	neg	-0.700588	0.0063203	0.0257198
84	4-Pyridoxic acid	neg	-0.389463	0.266255	0.284766
109	Ribothymidine	neg	0.0244727	0.807037	0.533995
23	Mesoxalic acid	neg	-0.342508	0.196937	0.243946
6920	1H-Indole-3-acetamide	pos	-0.253284	0.0229981	0.061461
106	Pseudouridine	neg	-0.0761543	0.476193	0.388142
6896	L-Lysine	pos	0.273558	0.010231	0.0374634
36	Oxoglutaric acid	neg	-0.872029	0.018836	0.0542369
6937	N6,N6,N6-Trimethyl-L-lysine	pos	0.0942243	0.295012	0.294739
6831	DOCOSAHEXAENOIC ACID-20.0:10.0:80.0:70.0:90.0:40.0:30.0:160.0:200.0:120.0:140.0:100.0:60.0:50.0	neg	-0.74058	0.0116487	0.0404904
99	5-Hydroxy-L-tryptophan	neg	-0.310294	0.0969729	0.163371
6870	4-Hydroxybenzaldehyde	pos	0.135093	0.116963	0.17876
6939	Glycyl-Asparagine	pos	0.0293345	0.858262	0.557187
6930	L-Tyrosine	pos	0.117227	0.159158	0.214152
6931	Galactitol	pos	0.113276	0.17791	0.231902
7	Oxalic acid	neg	-0.419663	0.193445	0.243946
102	Ribose-5-phosphate	neg	-0.182521	0.279204	0.291785
6833	Palmitic acid	neg	-0.557418	0.21034	0.245415
69	cis-Aconitic acid	neg	-0.605909	0.0861892	0.151607
6835	Dihydroxyacetone phosphate	neg	-0.550726	0.205719	0.243946
53	N(6)-Methyllysine	neg	-0.313634	0.200532	0.243946
6873	Taurine	pos	0.127451	0.0435162	0.0920033
6857	Gamma-Aminobutyric acid	pos	-0.0336064	0.14308	0.198935
6862	Dihydrouracil	pos	-0.236491	0.311592	0.304065
6836	Butanal	pos	0.0168858	0.689163	0.490343
20	METHYL ACETOACETATE-20.0:10.0:180.0:80.0:70.0:90.0:40.0:30.0:160.0:200.0:120.0:140.0:100.0:60.0:50.0	neg	-0.715918	0.0518353	0.102136
6917	L-prolyl-L-glycine	pos	-0.040631	0.687913	0.490343
6972	N4-Acetylcytidine	pos	-0.0154122	0.86953	0.562315
104	Thymidine	neg	-0.0792612	0.610737	0.452883
17	GLYCERATE-20.0,50.0,100.0	neg	-0.18236	0.115562	0.178528
89	Citric acid	neg	-0.770767	0.0978239	0.163371
6973	GLUTATHIONE+20.0:40.0:80.0	pos	-0.18408	0.261656	0.281652
6964	Pseudouridine	pos	-0.0317701	0.602759	0.452268
114	Geranyl-PP	neg	-0.384397	0.26938	0.285202
6977	Inosinic acid	pos	0.139962	0.0360412	0.0846946
13	Hydroxypyruvic acid	neg	-0.410834	0.238851	0.265674
118	Uridine 5'-diphosphate	neg	0.102643	0.853542	0.556287
95	Galactaric acid	neg	-0.299787	0.126244	0.188065
72	L-Arginine	neg	0.121714	0.375667	0.340557
6828	Stearic acid	neg	-0.514591	0.260062	0.281652
6927	Citrulline	pos	0.0319294	0.712056	0.495014
47	XYLITOL	neg	0.00921703	0.953669	0.589316
6841	2-Piperidinone	pos	0.0452716	0.607343	0.452377
6839	N-Ethylacetamide	pos	-0.472751	0.534565	0.413199
88	nitrilotriacetic acid	neg	-0.340398	0.376006	0.340557
6898	O-Acetylserine	pos	-0.0350574	0.709402	0.495014
28	TAURINE-20.0,50.0,100.0	neg	-0.0281929	0.690643	0.490343
2	Glyoxylic acid	neg	0.0260878	0.737319	0.503793
6985	Taurocholic acid	pos	-0.206388	0.377697	0.340557
6923	N_,N_-Dimethyl-L-lysine	pos	0.0864753	0.3426	0.326636
6829	Arachidic acid	neg	-0.174963	0.522765	0.407817
6894	4-Acetamidobutanoic acid	pos	-0.0508226	0.389635	0.347641
6881	N-Acetyl-L-alanine	pos	0.206215	0.102449	0.164357

## Sheet: Metabolomics_Diets_significant
groupId	compoundName	method_tag	estimate_DietHFD	p.value_DietHFD	qvalue_DietHFD
6891	Trigonelline	pos	-5.69726	1.59e-46	1.52e-45
91	Methyl beta-D-glucopyranoside	neg	-5.55861	2.49e-60	1.19e-58
71	N-Acetylornithine	neg	-4.47979	9.16e-49	1.09e-47
6921	N-Acetylornithine	pos	-4.43668	4.37e-58	1.04e-56
6928	Hippuric acid	pos	-4.0437	5.98e-37	4.74e-36
6907	Indole-3-carboxylic acid	pos	-3.00789	1.51e-32	8e-32
6902	N-Acetylhistamine	pos	-2.96399	3.39e-36	2.3e-35
6832	EPA	neg	-2.69045	1.14e-10	1.81e-10
6944	Ne-(1-carboxymethyl)-L-lysine	pos	-2.63329	9.88e-19	2.94e-18
6878	5,6-dihydro-6-methyluracil	pos	-2.18299	4.99e-51	7.92e-50
6880	Pipecolic acid	pos	-2.03228	2.9e-33	1.73e-32
6897	N-Acetylserine	pos	-1.93676	1.13e-30	5.37e-30
6875	3-hydroxy-2-methyl-4H-pyran-4-one	pos	-0.0879274	0.477586	0.0987756
6851	isofagomine (d-tartrate)	pos	-1.76276	1.67e-28	7.23e-28
6924	N-Acetyl-L-aspartic acid	pos	-1.54637	2.81e-17	6.69e-17
9	Acetoacetic acid	neg	0.317474	0.0500509	0.0157674
6912	Quinolinic acid	pos	-1.52778	1.15e-08	1.37e-08
57	4-Hydroxycinnamic acid	neg	-0.446401	0.12393	0.035127
6945	Xanthurenic acid	pos	-1.28669	4.58e-15	9.48e-15
6959	Pro-Leu	pos	-0.0119533	0.86885	0.152511
6968	CREATINE+20.0:40.0	pos	-1.2332	7.68e-09	9.37e-09
103	L-Cystine	neg	-1.21745	9.4e-05	6.13e-05
6960	L-Cystine	pos	-1.1807	1.11e-06	9.96e-07
6934	N-Acetylglutamine	pos	-1.16271	5.42e-19	1.72e-18
6938	Kynurenic acid	pos	-1.16211	6.83e-15	1.35e-14
86	N-Acetylglutamine	neg	-1.06725	2.89e-18	8.08e-18
5	Pyruvic acid	neg	-1.01596	4.79e-08	5.06e-08
6935	N-Alpha-acetyllysine	pos	-0.987645	1.93e-17	4.84e-17
6922	L-Arginine	pos	-0.966409	9.7e-13	1.77e-12
6942	L-Acetylcarnitine	pos	-0.830639	2.46e-15	5.56e-15
92	Galactonic acid	neg	-0.826981	1.36e-07	1.37e-07
6947	N-Acetyl-L-phenylalanine	pos	-0.795334	6.89e-11	1.17e-10
6895	4-Guanidinobutanoic acid	pos	-0.776989	9.62e-06	8.03e-06
6975	Cyclic AMP	pos	-0.773177	6.22e-10	8.7e-10
66	Cysteic acid	neg	-0.735278	1.17e-05	9.57e-06
6967	Ribothymidine	pos	-0.734417	2.74e-06	2.37e-06
15	(R)-3-Hydroxybutyric acid	neg	0.223509	0.219711	0.0535973
90	Galacturonic acid	neg	-0.704701	3.77e-06	3.2e-06
6872	Nicotinic acid	pos	-0.673301	9.95e-07	9.28e-07
6850	Pipecolic acid	pos	-0.641915	1.44e-11	2.54e-11
97	5-L-Glutamyl-L-alanine	neg	-0.0917084	0.438283	0.0939133
6840	D-ALANINE+20.0:10.0:80.0:70.0:90.0:40.0:30.0:160.0:200.0:120.0:140.0:100.0:60.0:50.0	pos	-0.0407444	0.69373	0.130435
6865	Acetylglycine	pos	-0.627287	2.11e-08	2.39e-08
6858	Hypotaurine; LC-ESI-QTOF; MS2; CE	pos	-0.608643	6.56e-05	4.46e-05
6961	Anserine	pos	0.0279455	0.77196	0.141782
6918	4-QUINOLINECARBOXYLIC ACID	pos	-0.60376	0.0145606	0.00524725
6948	L-Kynurenine	pos	-0.58127	4.78e-13	9.09e-13
52	N-Acetylvaline	neg	-0.556487	0.0154148	0.00547215
6954	L-Cystathionine	pos	-0.547151	0.000527	0.000267
6940	N-Acetyl-L-methionine	pos	-0.521799	1.64e-05	1.28e-05
63	acetyltaurine	neg	-0.513979	4.73e-05	3.51e-05
21	Acetylglycine	neg	-0.512245	9.86e-05	6.25e-05
6844	5,6-dihydro-6-methyluracil	pos	-0.506328	2.44e-08	2.7e-08
6915	3-Methylhistidine	pos	0.160994	0.0433224	0.0140191
6889	2-oxindole	pos	-0.492641	0.00454384	0.00180122
6883	CREATINE+20.0:40.0	pos	-0.477157	6.24e-08	6.45e-08
6834	Lactate	neg	-0.454977	0.00283359	0.00118238
8	Glyceraldehyde	neg	-0.454977	0.00283359	0.00118238
6906	N_-Methyl-L-lysine	pos	-0.452371	0.000172	9.73e-05
6952	1,2-O-(1-methylethylidene)-alpha-D-glucofuranose	pos	-0.159898	0.558141	0.110626
48	3-Sulfinato-L-alaninate	neg	-0.434928	0.000103	6.47e-05
6842	5-VALEROLACTONE	pos	-0.42332	0.0126243	0.00461944
6	L-Alanine	neg	-0.0875952	0.34595	0.0779931
55	N-METHYL-L-GLUTAMATE	neg	-0.392627	5.24e-05	3.83e-05
6956	Carnosine	pos	-0.391806	0.000583	0.000286
6904	Allantoin	pos	-0.386706	0.000362	0.000189
6863	L-Proline	pos	-0.0201959	0.78185	0.142498
6884	L-Norleucine	pos	-0.386368	1.16e-09	1.53e-09
6885	L-Isoleucine	pos	-0.378317	3.87e-09	4.85e-09
6859	Cytosine	pos	-0.37019	5.39e-05	3.88e-05
6963	Cytidine	pos	-0.367696	6.41e-05	4.42e-05
6855	4-Hydroxyproline	pos	-0.367533	0.000276	0.000147
6847	Acetoacetic acid	pos	-0.365977	0.000113	6.9e-05
6941	4-Aminohippuric acid	pos	-0.35873	0.00354109	0.00143719
6867	L-Valine	pos	-0.348926	1.63e-08	1.9e-08
6909	L-Carnitine	pos	-0.338793	0.000134	7.86e-05
6838	2-Pyrrolidinone	pos	-0.322918	0.000149	8.64e-05
6837	Glycine	pos	-0.288806	5.73e-05	4.01e-05
22	L-Valine	neg	-0.27607	0.000224	0.000124
6869	L-Threonine	pos	0.151114	0.0707786	0.0218629
6871	Niacinamide	pos	-0.27383	0.000722	0.000344
51	Allantoin	neg	-0.267426	7.3e-05	4.82e-05
50	Orotic acid	neg	-0.171135	0.124797	0.035127
6868	Betaine	pos	-0.244711	0.000881	0.000411
6933	Indoleacrylic acid	pos	-0.241243	0.00206174	0.0009
6978	Cortisol	pos	-0.0692293	0.815658	0.145865
6882	5-Aminolevulinic acid	pos	-0.237197	0.0025625	0.00109816
6900	L-Methionine	pos	-0.0269683	0.722158	0.134716
6901	Guanine	pos	-0.0206352	0.790081	0.143448
31	L-Leucine	neg	-0.23365	0.000581	0.000286
6911	L-Phenylalanine	pos	-0.230659	1.38e-05	1.09e-05
6965	N-acetyltryptophan	pos	-0.20799	0.00444187	0.0017756
6970	Adenosine	pos	-0.431453	0.162577	0.042916
6899	Cinnamic acid	pos	-0.205516	0.000133	7.86e-05
6982	LysoPC(15:0)	pos	-0.183127	0.00280085	0.00118238
6852	CHOLINE+20.0:40.0:80.0	pos	-0.158228	0.0171266	0.00599042
3	Glycine	neg	-0.153343	0.00641442	0.00248072
49	L-Histidine	neg	0.148734	0.0201311	0.00688935
6848	Dimethylglycine	pos	0.18483	0.00653967	0.00250877
6879	Quinoline	pos	0.189366	0.0143586	0.00521395
6976	Adenosine monophosphate	pos	-0.932274	0.0423266	0.0137907
14	2-Hydroxybutyric acid	neg	0.192682	0.0185084	0.00637994
6943	L-Tryptophan	pos	0.19657	0.000328	0.000173
18	L-Proline	neg	0.0521273	0.444769	0.0948758
6893	1-NAPHTHYLAMINE	pos	0.196614	0.00117461	0.000532
6845	L-Glutamine	pos	0.19702	0.00241655	0.00104503
26	3-Hydroxyisovaleric acid	neg	0.206905	0.0147507	0.00527578
6946	Indolelactic acid	pos	0.222135	0.0165323	0.00582538
75	Citrulline	neg	0.22364	5.6e-05	3.97e-05
6953	N-Acetylgalactosamine	pos	0.225776	0.00172092	0.000765
83	SORBITOL/MANNITOL/GALACTITOL	neg	0.257999	0.0175138	0.00608114
6916	Glycerol-3-P	pos	0.264097	0.0208076	0.00707
58	2-DEOXY-D-GLUCOSE	neg	-0.0993412	0.13947	0.0381293
80	L-Tyrosine	neg	0.265913	0.0122315	0.00451041
6887	L-Asparagine	pos	0.27688	0.000157	8.98e-05
117	Guanosine monophosphate	neg	-0.13801	0.693462	0.130435
116	3'-AMP	neg	-0.277348	0.515044	0.105151
6849	2-Aminoisobutyric acid	pos	0.2871	2.01e-05	1.54e-05
6929	Glucosamine	pos	0.287708	0.00024	0.000131
6854	L-Aspartic acid	pos	0.294168	0.0105742	0.00396069
6846	L-Glutamic acid	pos	0.297169	0.00105108	0.000481
27	L-Threonine	neg	0.30665	7.21e-05	4.82e-05
6958	Deoxyuridine	pos	0.205421	0.0494339	0.0156769
6971	Glu-Glu	pos	-0.180993	0.2108	0.052227
6853	L-Serine	pos	0.307676	0.000444	0.000229
43	D-Ribose	neg	0.331753	1.57e-06	1.38e-06
6913	Pyridoxal	pos	0.334288	0.000695	0.000338
101	DEOXYURIDINE-20.0,50.0,100.0	neg	0.339619	4.68e-10	6.74e-10
79	D-Glucose	neg	0.341479	3.67e-07	3.63e-07
11	L-Alpha-aminobutyric acid	neg	0.345118	0.00307807	0.00127323
6926	Indoleacetic acid	pos	0.356371	0.000535	0.000268
59	L-Phenylalanine	neg	0.081394	0.372384	0.0827757
37	L-Glutamine	neg	0.359677	2.14e-09	2.75e-09
6983	LysoPC(16:0)	pos	0.367841	1.09e-06	9.94e-07
10	2-Ketobutyric acid	neg	0.09554	0.0957587	0.0282929
78	Gluconolactone	neg	0.371745	4.06e-07	3.94e-07
54	Aminoadipic acid	neg	0.378011	0.000214	0.00012
64	Pyridoxal	neg	0.382757	0.00186073	0.00082
29	Pyroglutamic acid	neg	0.402653	0.00320529	0.00131442
6874	3-Methylhistamine	pos	0.417331	0.0108666	0.0040384
67	Glycerol 3-phosphate	neg	0.430045	0.000838	0.000395
82	Galactitol	neg	0.430618	0.000134	7.86e-05
6980	ADP	pos	-0.282433	0.459491	0.096289
93	Leucyl-Alanine	neg	0.487168	0.00555932	0.00218556
6866	Guanidoacetic acid	pos	0.504081	1.34e-05	1.08e-05
6979	Guanosine monophosphate	pos	-0.192886	0.522184	0.105986
39	L-Glutamic acid	neg	0.505004	0.000108	6.67e-05
16	L-Serine	neg	0.513338	9.45e-11	1.55e-10
110	Glucose-6-phosphate	neg	0.525277	0.00356508	0.00143719
87	N6-Acetyl-L-lysine	neg	0.567096	0.000244	0.000132
94	L-Tryptophan	neg	0.60952	0.0096523	0.00364406
42	L-Methionine	neg	0.108816	0.247399	0.0589418
6892	Methylimidazoleacetic acid	pos	0.624955	4.49e-07	4.27e-07
105	Cytidine	neg	0.677164	0.0010314	0.000476
6905	Indoleacetaldehyde	pos	0.177209	0.0998458	0.0293184
6860	Uracil	pos	0.199401	0.0480311	0.0153342
19	Fumaric acid	neg	0.317913	0.247815	0.0589418
6951	Alanyl-Methionine	pos	-0.183528	0.382363	0.0841866
6925	Guanidinosuccinic acid	pos	0.701104	0.00122969	0.000552
6914	Uric acid	pos	0.0870164	0.604128	0.117608
32	Methylsuccinic acid	neg	0.188635	0.491254	0.100727
119	Adenosine diphosphate ribose	neg	-0.223661	0.527433	0.106312
6950	Pantothenic acid	pos	-0.0400729	0.606654	0.117608
45	2',4'-Dihydroxyacetophenone	neg	0.782061	0.000472	0.000241
6888	Ornithine	pos	0.828389	8.64e-10	1.17e-09
65	Uric acid	neg	0.178612	0.57175	0.112853
34	L-Aspartic acid	neg	0.858343	2.59e-08	2.8e-08
6908	Aminoadipic acid	pos	0.179159	0.12945	0.0359707
6962	Thymidine	pos	0.026367	0.771467	0.141782
46	Mandelic acid	neg	0.866641	2.81e-05	2.12e-05
33	D-Leucic acid	neg	0.93462	0.00620391	0.00241897
4	Glycolic acid	neg	0.0537673	0.579022	0.113817
6966	Glycerophosphocholine	pos	0.935699	9.7e-05	6.24e-05
6890	Methylcysteine	pos	0.999028	1.38e-17	3.65e-17
6932	4-Pyridoxic acid	pos	-0.146047	0.116633	0.03383
77	N-Formyl-L-methionine	neg	0.128354	0.537593	0.107449
74	Guanidinosuccinic acid	neg	1.06945	0.000714	0.000343
73	N-Acetyl-L-aspartic acid	neg	0.248653	0.320777	0.07301
6986	Adenosine diphosphate ribose	pos	-0.0784812	0.41564	0.0898712
41	Ribonolactone	neg	0.188682	0.109042	0.0318223
44	Guanine	neg	0.134322	0.236486	0.0568155
25	2-Hydroxy-3-methylbutyric acid	neg	1.09297	0.00697986	0.00265621
6856	(S)-b-aminoisobutyric acid	pos	0.0349161	0.0783015	0.0235743
30	N-Acetyl-L-alanine	neg	-0.0763018	0.391474	0.0854224
6886	Ureidopropionic acid	pos	1.22595	1.98e-10	2.95e-10
111	deaminoneuraminic acid	neg	1.31718	2.88e-15	6.23e-15
6877	5,6-dihydro-6-methyluracil	pos	1.7304	4.04e-19	1.37e-18
108	Palmitoleic acid	neg	0.169387	0.635638	0.121922
62	Quinolinic acid	neg	0.185288	0.430947	0.0927592
6830	Arachidonic acid	neg	2.05527	1.25e-10	1.92e-10
6957	Deoxycytidine	pos	0.0126847	0.813849	0.145865
6949	Alanyl-Glutamine	pos	2.31494	4.86e-21	1.78e-20
96	Indoxyl sulfate	neg	-0.0696906	0.835141	0.147684
115	N-Glycolylneuraminic acid	neg	0.223439	0.130062	0.0359707
6955	Flavone	pos	5.8269	8.06e-27	3.2e-26
98	Pantothenic acid	neg	0.0883608	0.380736	0.0841866
1	Acrylic acid	neg	-0.434525	0.0734986	0.022412
6861	Creatinine	pos	0.0232761	0.608199	0.117608
6969	THIAMINE+20.0:40.0:80.0	pos	0.115549	0.357837	0.0799156
112	Oleic acid	neg	0.815074	0.0308283	0.0103273
68	N-Acetylleucine	neg	-0.662005	0.0307978	0.0103273
60	1-Methylxanthine	neg	0.235303	0.0332318	0.0110546
6876	Imidazoleacetic acid	pos	0.291852	0.0374216	0.0123619
56	3-Hydroxymethylglutaric acid	neg	0.646731	0.0380881	0.0124953
6910	7-Methylguanine	pos	-0.0786133	0.16717	0.043693
12	Malonic acid	neg	0.557823	0.29506	0.0684672
24	Erythrono-1,4-lactone	neg	0.188839	0.627524	0.120853
85	2-Phosphoglyceric acid	neg	0.559867	0.0471021	0.0151392
6903	L-Histidine	pos	-0.0428784	0.67173	0.127305
6974	N-Acetylneuraminic acid	pos	-0.0966527	0.277026	0.0649158
6843	Pyroglutamic acid	pos	-0.208795	0.119762	0.034527
35	L-Malic acid	neg	-0.36798	0.401237	0.0871531
6919	N-Acetylasparagine	pos	0.0872515	0.212895	0.0524727
107	Uridine	neg	0.177259	0.15605	0.0419389
6984	Adenosine triphosphate	pos	-0.291146	0.219457	0.0535973
6981	LysoPC(P-16:0)	pos	-0.0776693	0.552306	0.109928
70	N-Acetylasparagine	neg	-0.262614	0.0655371	0.0205102
6864	Homocysteine thiolactone	pos	0.00964387	0.942953	0.162927
38	L-Lysine	neg	0.147844	0.0940833	0.0279717
100	3-Nitrotyrosine	neg	-0.366527	0.0698143	0.021706
6936	N6-Acetyl-L-lysine	pos	-0.134325	0.0719399	0.0220782
76	Allantoic acid	neg	-0.0038134	0.980065	0.167701
81	Hydroxyphenyllactic acid	neg	0.463078	0.0773989	0.023451
113	N-Acetylneuraminic acid	neg	0.0615253	0.52359	0.105986
40	Citramalic acid	neg	0.461789	0.124221	0.035127
61	3-(2-Hydroxyphenyl)propanoic acid	neg	0.255695	0.308576	0.0712558
84	4-Pyridoxic acid	neg	0.604531	0.0861853	0.0257847
109	Ribothymidine	neg	0.156622	0.120889	0.0346422
23	Mesoxalic acid	neg	0.389845	0.142568	0.0387535
6920	1H-Indole-3-acetamide	pos	0.167322	0.129439	0.0359707
106	Pseudouridine	neg	0.160224	0.136112	0.0374262
6896	L-Lysine	pos	-0.0990059	0.343534	0.0778173
36	Oxoglutaric acid	neg	-0.0809355	0.824316	0.146862
6937	N6,N6,N6-Trimethyl-L-lysine	pos	0.13098	0.146831	0.0396853
6831	DOCOSAHEXAENOIC ACID-20.0:10.0:80.0:70.0:90.0:40.0:30.0:160.0:200.0:120.0:140.0:100.0:60.0:50.0	neg	0.0737994	0.797404	0.144228
99	5-Hydroxy-L-tryptophan	neg	0.262637	0.15901	0.0424942
6870	4-Hydroxybenzaldehyde	pos	0.120542	0.161184	0.0428346
6939	Glycyl-Asparagine	pos	0.230445	0.163295	0.042916
6930	L-Tyrosine	pos	0.114279	0.169769	0.0441299
6931	Galactitol	pos	0.113658	0.176466	0.0456215
7	Oxalic acid	neg	0.432276	0.180543	0.0464231
102	Ribose-5-phosphate	neg	0.0750076	0.655504	0.124727
6833	Palmitic acid	neg	0.591292	0.184213	0.0471121
69	cis-Aconitic acid	neg	0.464477	0.186637	0.0474767
6835	Dihydroxyacetone phosphate	neg	0.555633	0.201751	0.0505112
53	N(6)-Methyllysine	neg	0.3131	0.201291	0.0505112
6873	Taurine	pos	-0.0801675	0.2005	0.0505112
6857	Gamma-Aminobutyric acid	pos	0.028875	0.207465	0.0516698
6862	Dihydrouracil	pos	-0.233903	0.316882	0.0724702
6836	Butanal	pos	-0.0514182	0.225237	0.0546651
20	METHYL ACETOACETATE-20.0:10.0:180.0:80.0:70.0:90.0:40.0:30.0:160.0:200.0:120.0:140.0:100.0:60.0:50.0	neg	0.439345	0.229129	0.0553273
6917	L-prolyl-L-glycine	pos	0.0282491	0.779972	0.142498
6972	N4-Acetylcytidine	pos	0.103824	0.270395	0.0636755
104	Thymidine	neg	0.177051	0.257138	0.0608551
17	GLYCERATE-20.0,50.0,100.0	neg	-0.0244231	0.831744	0.147632
89	Citric acid	neg	0.351172	0.447432	0.0950178
6973	GLUTATHIONE+20.0:40.0:80.0	pos	0.142515	0.38404	0.0841866
6964	Pseudouridine	pos	-0.0078605	0.897457	0.155808
114	Geranyl-PP	neg	0.37437	0.28197	0.0657504
6977	Inosinic acid	pos	-0.0666879	0.312406	0.0717918
13	Hydroxypyruvic acid	neg	0.0238152	0.945315	0.162927
118	Uridine 5'-diphosphate	neg	-0.518711	0.352199	0.0790274
95	Galactaric acid	neg	-0.0684072	0.725223	0.134759
72	L-Arginine	neg	0.00618977	0.963972	0.165543
6828	Stearic acid	neg	0.344557	0.44974	0.0950835
6927	Citrulline	pos	0.0648952	0.453786	0.0955142
47	XYLITOL	neg	0.116663	0.462898	0.0965776
6841	2-Piperidinone	pos	0.0634773	0.471578	0.0979589
6839	N-Ethylacetamide	pos	0.535994	0.481508	0.0991556
88	nitrilotriacetic acid	neg	0.23832	0.534849	0.107352
6898	O-Acetylserine	pos	-0.0509304	0.588429	0.11519
28	TAURINE-20.0,50.0,100.0	neg	0.0321796	0.649693	0.124118
2	Glyoxylic acid	neg	-0.0279255	0.719585	0.134716
6985	Taurocholic acid	pos	0.0706755	0.762065	0.141054
6923	N_,N_-Dimethyl-L-lysine	pos	-0.0224198	0.805112	0.14507
6829	Arachidic acid	neg	0.0416594	0.8789	0.153708
6894	4-Acetamidobutanoic acid	pos	-0.0098937	0.866688	0.152511
6881	N-Acetyl-L-alanine	pos	0.0166743	0.894023	0.15578
