# Supplementary material for: Automated preparation of plasma lipids, metabolites, and proteins for LC/MS-based analysis of a high-fat diet in mice
Source: J Lipid Res. 2024 Jul 25;65(9):100607. doi: 10.1016/j.jlr.2024.100607 (PMC11399584; doi:10.1016/j.jlr.2024.100607)
Supplement: Table S5 [file mmc7.xlsx]

## Sheet: MS measurement
lower = lower 95% confidence interval of estimate
est = estimated value of measurement expressed as log2 difference relative to bridge
upper = upper 95% confidence interval of estimate
modelFit = type of model fit (lm = linear model)
Gene	Protein	modelFit	lower_Plex1_X126.Sn	est_Plex1_X126.Sn	upper_Plex1_X126.Sn	lower_Plex1_X127c.Sn	est_Plex1_X127c.Sn	upper_Plex1_X127c.Sn	lower_Plex1_X127n.Sn	est_Plex1_X127n.Sn	upper_Plex1_X127n.Sn	lower_Plex1_X128c.Sn	est_Plex1_X128c.Sn	upper_Plex1_X128c.Sn	lower_Plex1_X128n.Sn	est_Plex1_X128n.Sn	upper_Plex1_X128n.Sn	lower_Plex1_X129c.Sn	est_Plex1_X129c.Sn	upper_Plex1_X129c.Sn	lower_Plex1_X129n.Sn	est_Plex1_X129n.Sn	upper_Plex1_X129n.Sn	lower_Plex1_X130c.Sn	est_Plex1_X130c.Sn	upper_Plex1_X130c.Sn	lower_Plex1_X130n.Sn	est_Plex1_X130n.Sn	upper_Plex1_X130n.Sn	lower_Plex1_X131.Sn	est_Plex1_X131.Sn	upper_Plex1_X131.Sn	lower_Plex1_X131c.Sn	est_Plex1_X131c.Sn	upper_Plex1_X131c.Sn	lower_Plex1_X132c.Sn	est_Plex1_X132c.Sn	upper_Plex1_X132c.Sn	lower_Plex1_X132n.Sn	est_Plex1_X132n.Sn	upper_Plex1_X132n.Sn	lower_Plex1_X133c.Sn	est_Plex1_X133c.Sn	upper_Plex1_X133c.Sn	lower_Plex1_X133n.Sn	est_Plex1_X133n.Sn	upper_Plex1_X133n.Sn	lower_Plex1_X134n.Sn	est_Plex1_X134n.Sn
Psma3	sp|O70435|PSA3_MOUSE	lm	NA	-0.460903	NA	NA	-1.58267	NA	NA	-0.512228	NA	NA	0.44306	NA	NA	-0.913176	NA	NA	0.11599	NA	NA	0.525785	NA	NA	-0.514404	NA	NA	-0.411287	NA	NA	-0.442306	NA	NA	-1.09527	NA	NA	-1.06179	NA	NA	-0.46007	NA	NA	-0.601525	NA	NA	-5.95582	NA	NA	NA
	sp|P01787|HVM18_MOUSE	lm	NA	NA	NA	NA	NA	NA	NA	NA	NA	NA	NA	NA	NA	NA	NA	NA	NA	NA	NA	NA	NA	NA	NA	NA	NA	NA	NA	NA	NA	NA	NA	NA	NA	NA	NA	NA	NA	NA	NA	NA	NA	NA	NA	NA	NA	NA	NA
Apoa4	sp|P06728|APOA4_MOUSE	lm	-0.499496	-0.418079	-0.336661	-0.609644	-0.526044	-0.442444	-0.538593	-0.455897	-0.373202	1.11628	1.17855	1.24083	-0.432666	-0.351198	-0.269731	0.716465	0.781642	0.846819	1.0139	1.07915	1.1444	-0.753385	-0.666665	-0.579946	-0.519116	-0.438383	-0.357651	-0.424118	-0.343836	-0.263553	-0.765738	-0.678776	-0.591813	-1.08886	-0.99294	-0.897021	-0.907555	-0.816624	-0.725693	-0.699316	-0.615401	-0.531486	-0.640883	-0.552028	-0.463172	NA	NA
KRT10	sp|P13645|K1C10_HUMAN_contaminant	lm	0.238954	0.676975	1.115	-0.148466	0.319302	0.78707	-0.408468	0.0777107	0.563889	0.902387	1.30286	1.70333	1.7061	2.08826	2.47042	-1.75575	-1.14635	-0.536948	-1.24922	-0.666268	-0.083313	1.91218	2.28876	2.66534	-0.252927	0.218268	0.689463	-1.67117	-1.05662	-0.442084	0.0949176	0.544361	0.993804	-0.316048	0.173754	0.663556	-1.12952	-0.562088	0.00534112	-0.780291	-0.26269	0.254911	-1.75044	-1.09219	-0.433945	NA	NA
Plg	sp|P20918|PLMN_MOUSE	lm	-0.227903	-0.131658	-0.0354135	0.142496	0.232838	0.32318	-0.0991403	-0.0046117	0.0899169	-0.124044	-0.0321484	0.0597477	-0.188252	-0.0916336	0.0049849	-0.138957	-0.0467939	0.0453692	-0.448796	-0.345219	-0.241641	-0.209624	-0.112941	-0.016259	-0.0051247	0.0862964	0.177717	-0.3835	-0.28448	-0.18546	-0.149864	-0.0542698	0.0413244	-0.209927	-0.111496	-0.0130661	-0.152133	-0.0556242	0.0408848	-0.20539	-0.110673	-0.0159552	-0.206552	-0.105863	-0.0051734	NA	NA
Gc	sp|P21614|VTDB_MOUSE	lm	0.178947	0.298861	0.418775	-0.104607	0.0215571	0.147721	0.163474	0.284324	0.405174	0.495989	0.607959	0.719929	0.171519	0.292811	0.414104	0.2751	0.39058	0.506059	0.454621	0.572346	0.690071	0.166057	0.286954	0.407851	0.156226	0.275258	0.39429	0.123737	0.244463	0.36519	0.179501	0.300144	0.420787	0.115001	0.238926	0.362851	0.274515	0.394422	0.51433	0.291139	0.407822	0.524505	-0.0037234	0.125509	0.254742	NA	NA
Mug1	sp|P28665|MUG1_MOUSE	lm	-0.036047	0.0752882	0.186623	-0.0171522	0.0940177	0.205188	0.183878	0.291756	0.399634	-0.0835221	0.0259721	0.135466	-0.175767	-0.0603937	0.0549797	-0.0268325	0.081627	0.190087	-0.218846	-0.100243	0.0183605	0.00865134	0.11989	0.231129	0.102897	0.210592	0.318286	0.129233	0.237731	0.34623	-0.30139	-0.183563	-0.0657361	-0.0300048	0.0841252	0.198255	0.019669	0.131876	0.244083	-0.200371	-0.0868919	0.0265875	-0.0810712	0.0370376	0.155146	NA	NA
Mbl2	sp|P41317|MBL2_MOUSE	lm	-0.66164	-0.463484	-0.265327	-0.152523	0.0275771	0.207677	-0.660803	-0.461905	-0.263008	-0.234131	-0.0565331	0.121065	-0.630781	-0.43118	-0.23158	-0.0965412	0.0771213	0.250784	-0.140789	0.0438733	0.228535	-0.536798	-0.341395	-0.145991	-0.600676	-0.407847	-0.215018	-0.74128	-0.539957	-0.338634	-0.271228	-0.0862298	0.0987683	-0.517251	-0.318093	-0.118935	-0.56981	-0.371921	-0.174031	-0.412919	-0.226533	-0.0401463	-0.601822	-0.39562	-0.189418	NA	NA
Nrp1	sp|P97333|NRP1_MOUSE	lm	NA	NA	NA	NA	NA	NA	NA	NA	NA	NA	NA	NA	NA	NA	NA	NA	NA	NA	NA	NA	NA	NA	NA	NA	NA	NA	NA	NA	NA	NA	NA	NA	NA	NA	NA	NA	NA	NA	NA	NA	NA	NA	NA	NA	NA	NA	NA
Loxl1	sp|P97873|LOXL1_MOUSE	lm	NA	NA	NA	NA	NA	NA	NA	NA	NA	NA	NA	NA	NA	NA	NA	NA	NA	NA	NA	NA	NA	NA	NA	NA	NA	NA	NA	NA	NA	NA	NA	NA	NA	NA	NA	NA	NA	NA	NA	NA	NA	NA	NA	NA	NA	NA	NA
Pros1	sp|Q08761|PROS_MOUSE	lm	NA	NA	NA	NA	NA	NA	NA	NA	NA	NA	NA	NA	NA	NA	NA	NA	NA	NA	NA	NA	NA	NA	NA	NA	NA	NA	NA	NA	NA	NA	NA	NA	NA	NA	NA	NA	NA	NA	NA	NA	NA	NA	NA	NA	NA	NA	NA
Hp	sp|Q61646|HPT_MOUSE	lm	-4.89554	-4.41416	-3.93279	-4.44152	-3.98651	-3.53149	-4.64445	-4.17029	-3.69614	1.326	1.43977	1.55354	-4.65878	-4.17958	-3.70038	0.64775	0.769736	0.891722	0.878469	1.00165	1.12483	-4.37691	-3.93856	-3.50022	-1.07535	-0.908879	-0.742409	-4.66076	-4.20939	-3.75802	-2.67958	-2.41802	-2.15646	-3.50603	-3.16256	-2.81908	-4.93638	-4.46688	-3.99737	-4.58084	-4.12876	-3.67668	-4.65423	-4.18105	-3.70786	NA	NA
Itih3	sp|Q61704|ITIH3_MOUSE	lm	-1.07253	-0.713482	-0.354437	-1.17994	-0.813224	-0.446509	-1.21055	-0.836517	-0.462482	-0.398778	-0.099024	0.20073	-0.399261	-0.0844329	0.230395	-0.512847	-0.207489	0.0978678	-0.472639	-0.147455	0.177729	-0.647411	-0.322139	0.00313312	-0.660157	-0.33746	-0.0147639	-0.958777	-0.616917	-0.275057	-1.04051	-0.680274	-0.320042	-1.01404	-0.649777	-0.28551	-0.923568	-0.57706	-0.230552	-1.00035	-0.653096	-0.305841	-1.13009	-0.748453	-0.366817	NA	NA
Fgl1	sp|Q71KU9|FGL1_MOUSE	lm	NA	NA	NA	NA	NA	NA	NA	NA	NA	NA	NA	NA	NA	NA	NA	NA	NA	NA	NA	NA	NA	NA	NA	NA	NA	NA	NA	NA	NA	NA	NA	NA	NA	NA	NA	NA	NA	NA	NA	NA	NA	NA	NA	NA	NA	NA	NA
prpL	sp|Q9HWK6|LYSC_PSEAE_contaminant	lm	-0.262525	0.0980066	0.458538	-0.258659	0.102418	0.463495	-0.193431	0.164403	0.522238	-0.0870272	0.255413	0.597852	0.0495986	0.396063	0.742528	-0.242913	0.10799	0.458892	0.242171	0.583565	0.924958	-0.156769	0.199744	0.556258	0.101695	0.439006	0.776316	-0.134723	0.217583	0.569888	-0.0124163	0.336764	0.685944	0.139627	0.484784	0.829941	0.167913	0.510276	0.852639	0.124696	0.460355	0.796014	0.262587	0.607359	0.952131	NA	NA
Fn1	tr|A0A087WQW8|A0A087WQW8_MOUSE	lm	NA	NA	NA	NA	NA	NA	NA	NA	NA	NA	NA	NA	NA	NA	NA	NA	NA	NA	NA	NA	NA	NA	NA	NA	NA	NA	NA	NA	NA	NA	NA	NA	NA	NA	NA	NA	NA	NA	NA	NA	NA	NA	NA	NA	NA	NA	NA
Fn1	tr|A0A087WSN6|A0A087WSN6_MOUSE	lm	-0.80993	-0.722422	-0.634913	-0.419889	-0.338829	-0.25777	-0.672049	-0.586487	-0.500926	0.182381	0.253095	0.32381	-0.426028	-0.3441	-0.262171	-0.0439153	0.0293871	0.10269	-0.201512	-0.121729	-0.0419463	-0.606884	-0.522315	-0.437746	-0.285255	-0.207593	-0.129932	-0.947964	-0.857734	-0.767503	-0.713543	-0.626958	-0.540374	-0.626222	-0.539516	-0.452811	-0.687596	-0.600535	-0.513474	-0.947133	-0.858012	-0.768892	-0.624801	-0.535586	-0.44637	NA	NA
Igkv4-57	tr|A0A0A6YYE7|A0A0A6YYE7_MOUSE	lm	NA	-0.309704	NA	NA	-0.862833	NA	NA	-1.36911	NA	NA	-0.5125	NA	NA	0.252366	NA	NA	-0.291942	NA	NA	-0.572466	NA	NA	-1.21688	NA	NA	-0.655318	NA	NA	-1.07206	NA	NA	-0.507384	NA	NA	-1.08403	NA	NA	-0.591152	NA	NA	-4.40754	NA	NA	-5.67974	NA	NA	NA
Iglv3	tr|A0A0B4J1K5|A0A0B4J1K5_MOUSE	lm	NA	-1.21764	NA	NA	-1.02373	NA	NA	-0.651841	NA	NA	0.0538663	NA	NA	-2.15828	NA	NA	0.404426	NA	NA	0.333135	NA	NA	0.592281	NA	NA	0.0296228	NA	NA	-3.38406	NA	NA	2.31778	NA	NA	2.6331	NA	NA	-0.98534	NA	NA	-2.17253	NA	NA	-0.666681	NA	NA	NA
Gm5938	tr|A0A0D3M046|A0A0D3M046_MOUSE	lm	0.294999	1.02613	1.75727	-5.46583	-3.72618	-1.98652	-5.56853	-3.82887	-2.08922	0.698539	1.39127	2.08399	-1.8402	-0.712637	0.414925	1.98179	2.61946	3.25712	0.717547	1.42906	2.14056	-2.25275	-1.00019	0.252376	-4.83889	-3.09924	-1.35958	-4.25369	-2.51404	-0.774381	1.03546	1.7199	2.40433	1.89824	2.5467	3.19515	0.0920832	0.848745	1.60541	0.356396	1.07766	1.79892	-4.06398	-2.32433	-0.584673	NA	NA
	tr|A0A0D5ZY64|A0A0D5ZY64_MOUSE	lm	-1.70505	-1.46581	-1.22657	-1.79631	-1.55215	-1.30798	-1.82277	-1.57633	-1.3299	-0.0443049	0.117967	0.280238	-0.927588	-0.728183	-0.528778	0.435992	0.587097	0.738201	-0.200689	-0.0251103	0.150469	-0.112137	0.0569953	0.226128	0.429911	0.582737	0.735564	-1.95577	-1.70557	-1.45538	-0.12966	0.0400597	0.20978	-0.149121	0.0245924	0.198306	-0.409803	-0.228305	-0.0468067	-1.38081	-1.16535	-0.949883	-1.77321	-1.5141	-1.25499	NA	NA
HC	tr|A0A0F7QZE4|A0A0F7QZE4_MOUSE	lm	-1.38972	-1.21385	-1.03798	-1.31326	-1.14002	-0.966774	-1.53819	-1.35238	-1.16657	-0.164377	-0.0320772	0.100223	-0.61326	-0.463031	-0.312802	1.09425	1.20609	1.31793	-0.380269	-0.234321	-0.0883719	-0.172393	-0.0355743	0.101244	0.354048	0.477604	0.601159	-1.70483	-1.51394	-1.32304	-0.500267	-0.354101	-0.207934	-0.60944	-0.456982	-0.304524	-0.960198	-0.797098	-0.633997	-1.28618	-1.11649	-0.946799	-1.54721	-1.35133	-1.15545	NA	NA
Serpina3k	tr|A0A0R4J0I1|A0A0R4J0I1_MOUSE	lm	0.197429	0.273937	0.350446	0.156065	0.23331	0.310556	0.341469	0.416624	0.49178	-0.8988	-0.807068	-0.715335	0.147703	0.225716	0.303728	-1.05216	-0.957363	-0.862564	-1.40439	-1.29322	-1.18205	0.104941	0.183163	0.261385	0.335604	0.409786	0.483967	0.344128	0.418833	0.493538	-0.0010147	0.07872	0.158455	0.163333	0.242226	0.321118	0.314423	0.390714	0.467004	0.235867	0.311212	0.386557	0.0551002	0.137242	0.219383	NA	NA
Lrp1	tr|A0A0R4J0I9|A0A0R4J0I9_MOUSE	lm	NA	NA	NA	NA	NA	NA	NA	NA	NA	NA	NA	NA	NA	NA	NA	NA	NA	NA	NA	NA	NA	NA	NA	NA	NA	NA	NA	NA	NA	NA	NA	NA	NA	NA	NA	NA	NA	NA	NA	NA	NA	NA	NA	NA	NA	NA	NA
Colec11	tr|A0A0R4J0M6|A0A0R4J0M6_MOUSE	lm	NA	NA	NA	NA	NA	NA	NA	NA	NA	NA	NA	NA	NA	NA	NA	NA	NA	NA	NA	NA	NA	NA	NA	NA	NA	NA	NA	NA	NA	NA	NA	NA	NA	NA	NA	NA	NA	NA	NA	NA	NA	NA	NA	NA	NA	NA	NA
Serpina1c	tr|A0A0R4J0X5|A0A0R4J0X5_MOUSE	lm	-0.921718	0.384509	1.69074	-2.61979	-0.827987	0.963819	-3.04569	-0.856025	1.33364	-9.67381	-4.92446	-0.175099	-1.74651	-0.127799	1.49092	-3.34693	-1.15505	1.03682	-3.02484	-0.838893	1.34705	-1.06771	0.264346	1.5964	-1.82022	-0.192122	1.43598	-1.27453	0.200334	1.67519	-1.77432	-0.193759	1.3868	-2.83556	-0.690813	1.45394	-2.31243	-0.330628	1.65118	-1.77124	-0.192857	1.38552	-2.08257	-0.368667	1.34523	NA	NA
Wgn-scFv	tr|A0A1E1GJG6|A0A1E1GJG6_MOUSE	lm	NA	-0.831156	NA	NA	-1.86723	NA	NA	-1.69016	NA	NA	-0.198757	NA	NA	-1.44584	NA	NA	-0.0449994	NA	NA	-0.510836	NA	NA	-1.14277	NA	NA	1.04665	NA	NA	-1.25936	NA	NA	-0.639468	NA	NA	-0.711828	NA	NA	-0.226818	NA	NA	-1.24465	NA	NA	-1.34102	NA	NA	NA
Dspp	tr|A1L2Z1|A1L2Z1_MOUSE	lm	NA	NA	NA	NA	NA	NA	NA	NA	NA	NA	NA	NA	NA	NA	NA	NA	NA	NA	NA	NA	NA	NA	NA	NA	NA	NA	NA	NA	NA	NA	NA	NA	NA	NA	NA	NA	NA	NA	NA	NA	NA	NA	NA	NA	NA	NA	NA
Cfp	tr|A2AE15|A2AE15_MOUSE	lm	-0.547211	-0.170467	0.206277	-0.189609	0.16921	0.528029	-0.603859	-0.219387	0.165085	-0.418353	-0.0553474	0.307659	-0.394155	-0.0249397	0.344275	-0.818746	-0.432643	-0.046541	-0.69727	-0.287545	0.12218	-0.128863	0.225191	0.579245	-0.333435	0.0248308	0.383097	-0.654031	-0.271466	0.1111	-0.590858	-0.206854	0.177149	-0.532374	-0.145758	0.240857	-0.613049	-0.216474	0.1801	-0.489511	-0.120106	0.249299	-0.612273	-0.207699	0.196875	NA	NA
Igkc	tr|A2NHM3|A2NHM3_MOUSE	lm	NA	-1.31839	NA	NA	-11.6725	NA	NA	-5.80699	NA	NA	-6.04616	NA	NA	-4.05418	NA	NA	-5.30414	NA	NA	-0.636039	NA	NA	-0.629714	NA	NA	-1.31493	NA	NA	-8.74284	NA	NA	-1.12364	NA	NA	-10.177	NA	NA	-0.317143	NA	NA	-1.03552	NA	NA	-6.30113	NA	NA	NA
Pglyrp2	tr|A2TJ61|A2TJ61_MOUSE	lm	-0.747586	-0.194468	0.35865	-1.03768	-0.450509	0.136663	-1.01137	-0.427401	0.156569	-0.645649	-0.111456	0.422737	-1.20094	-0.591848	0.0172411	-0.976176	-0.414038	0.148099	-0.593692	-0.0391491	0.515394	-1.23269	-0.623208	-0.0137259	-0.918294	-0.349861	0.218572	-0.915494	-0.345602	0.224289	-1.06925	-0.475541	0.118169	-1.08014	-0.468645	0.142852	-0.954899	-0.365887	0.223124	-0.789694	-0.236902	0.315889	-1.31289	-0.662522	-0.0121577	NA	NA
Hbbt1	tr|A8DUK4|A8DUK4_MOUSE	lm	0.585549	0.697875	0.810202	0.40846	0.523889	0.639318	0.265863	0.38424	0.502616	0.0613564	0.180011	0.298666	-0.364285	-0.231342	-0.0983982	-0.102511	0.0193124	0.141135	-0.598016	-0.455975	-0.313934	-0.618672	-0.479982	-0.341292	-0.20558	-0.0798964	0.0457876	0.133409	0.253278	0.373147	0.852464	0.961411	1.07036	0.0531105	0.177762	0.302413	-0.644879	-0.503425	-0.361972	0.0376931	0.158504	0.279315	0.687781	0.802475	0.917168	NA	NA
Sbsn	tr|B9EID7|B9EID7_MOUSE	lm	NA	NA	NA	NA	NA	NA	NA	NA	NA	NA	NA	NA	NA	NA	NA	NA	NA	NA	NA	NA	NA	NA	NA	NA	NA	NA	NA	NA	NA	NA	NA	NA	NA	NA	NA	NA	NA	NA	NA	NA	NA	NA	NA	NA	NA	NA	NA
Ces1b	tr|D3Z5G7|D3Z5G7_MOUSE	lm	0.28966	0.376104	0.462547	0.154854	0.243506	0.332158	0.400853	0.486396	0.57194	0.0476478	0.135615	0.223583	-0.0881293	0.00521081	0.0985509	0.0749105	0.162351	0.249792	0.448488	0.535161	0.621835	0.274958	0.362315	0.449672	-0.181361	-0.0887002	0.00396064	0.377428	0.462759	0.548091	0.0138257	0.105189	0.196552	0.131725	0.222755	0.313786	0.0529403	0.14453	0.236119	0.420742	0.505045	0.589348	0.257661	0.348641	0.439621	NA	NA
	tr|G0YP42|G0YP42_MOUSE	lm	-0.87565	-0.498062	-0.120474	-0.429548	-0.079901	0.269745	-0.862956	-0.483444	-0.103932	-0.489575	-0.146425	0.196725	-0.597955	-0.234188	0.12958	-0.500861	-0.156648	0.187566	-0.465487	-0.104341	0.256805	-0.352228	-0.0037956	0.344637	-0.45378	-0.107582	0.238615	-1.37029	-0.943156	-0.516017	-0.210808	0.128001	0.466811	-0.149133	0.192169	0.53347	0.195857	0.516483	0.83711	-1.10082	-0.70832	-0.315821	-1.18058	-0.750834	-0.321087	NA	NA
Klkb1	tr|H9H9R5|H9H9R5_MOUSE	lm	-0.966204	-0.0794621	0.80728	-0.801289	0.0493286	0.899946	-1.16148	-0.259659	0.642158	-0.816657	0.0143444	0.845346	-0.707386	0.136732	0.98085	-0.957678	-0.107476	0.742727	-1.16487	-0.221821	0.721224	-0.666472	0.169386	1.00524	-1.10478	-0.223233	0.658318	-0.927268	-0.0621518	0.802964	-0.696113	0.14538	0.986873	-0.586559	0.26397	1.1145	-0.656093	0.209362	1.07482	-0.688513	0.144122	0.976758	-1.16932	-0.212611	0.744094	NA	NA
Igh	tr|I6L985|I6L985_MOUSE	lm	-0.0036478	0.119745	0.243137	-1.04245	-0.889781	-0.737107	-0.14352	-0.0157342	0.112052	-0.514956	-0.383082	-0.251209	-0.77949	-0.634172	-0.488854	-0.36879	-0.240274	-0.111758	-1.97221	-1.77212	-1.57202	0.727052	0.838297	0.949541	-0.0143747	0.107985	0.230345	-1.18855	-1.03174	-0.874943	1.04814	1.15515	1.26215	0.789987	0.901896	1.01381	-1.15301	-0.993173	-0.833332	-1.16463	-1.0104	-0.856174	-0.787554	-0.63505	-0.482545	NA	NA
C1s1	tr|Q14DT6|Q14DT6_MOUSE	lm	-0.453943	-0.201378	0.0511866	-0.364664	-0.115209	0.134245	-0.524625	-0.264963	-0.0053013	-0.0706068	0.16105	0.392707	-0.364191	-0.111248	0.141695	-0.572476	-0.319144	-0.0658131	-0.360618	-0.104155	0.152308	-0.619461	-0.356254	-0.0930459	-0.435326	-0.184873	0.0655807	-0.594689	-0.33302	-0.0713514	-0.45475	-0.19997	0.0548097	-0.40286	-0.144474	0.113912	-0.58986	-0.325107	-0.0603535	-0.552317	-0.295244	-0.0381709	-0.459743	-0.192194	0.0753552	NA	NA
Ltf	tr|Q3TP24|Q3TP24_MOUSE	lm	-1.57773	-1.10145	-0.625161	-1.18969	-0.749062	-0.308432	-1.24573	-0.795015	-0.3443	-0.168374	0.188507	0.545389	-0.500652	-0.110245	0.280161	-0.585905	-0.202936	0.180034	-0.929249	-0.495783	-0.0623175	-1.00514	-0.578432	-0.151722	-0.546481	-0.161858	0.222765	-2.21986	-1.66693	-1.114	-0.910638	-0.490642	-0.0706471	-1.12794	-0.679388	-0.230835	-1.20312	-0.750529	-0.297937	-1.27531	-0.831339	-0.38737	-1.81815	-1.28235	-0.746557	NA	NA
Ace	tr|Q3TU20|Q3TU20_MOUSE	lm	NA	0.853062	NA	NA	0.167424	NA	NA	0.328013	NA	NA	0.0705015	NA	NA	0.414969	NA	NA	-0.38723	NA	NA	-0.405382	NA	NA	0.760693	NA	NA	0.303884	NA	NA	0.547	NA	NA	0.103094	NA	NA	0.252619	NA	NA	0.539526	NA	NA	0.488434	NA	NA	0.312254	NA	NA	NA
Tgfbi	tr|Q3UBG4|Q3UBG4_MOUSE	lm	NA	3.07125	NA	NA	3.70403	NA	NA	3.31698	NA	NA	4.2831	NA	NA	-4.95757	NA	NA	3.48161	NA	NA	2.85808	NA	NA	2.85129	NA	NA	4.18294	NA	NA	2.38387	NA	NA	3.61604	NA	NA	3.18042	NA	NA	3.11882	NA	NA	3.08481	NA	NA	3.09574	NA	NA	NA
Agt	tr|Q3UTR7|Q3UTR7_MOUSE	lm	-0.193879	0.0360808	0.266041	-0.457817	-0.216328	0.0251606	-0.330513	-0.0927959	0.144922	-0.218835	0.00606117	0.230957	-0.0378819	0.188526	0.414933	-0.0106393	0.206863	0.424365	-0.0494665	0.180521	0.410509	-0.238669	-0.0054515	0.227766	-0.41156	-0.175799	0.0599625	-0.139252	0.0893254	0.317903	-0.136584	0.0933645	0.323313	-0.284168	-0.0446052	0.194957	-0.277085	-0.0401883	0.196708	-0.289961	-0.0588117	0.172337	-0.281819	-0.0371168	0.207585	NA	NA
	tr|Q53VP8|Q53VP8_MOUSE	lm	NA	NA	NA	NA	NA	NA	NA	NA	NA	NA	NA	NA	NA	NA	NA	NA	NA	NA	NA	NA	NA	NA	NA	NA	NA	NA	NA	NA	NA	NA	NA	NA	NA	NA	NA	NA	NA	NA	NA	NA	NA	NA	NA	NA	NA	NA	NA
Man1a	tr|Q544T7|Q544T7_MOUSE	lm	NA	NA	NA	NA	NA	NA	NA	NA	NA	NA	NA	NA	NA	NA	NA	NA	NA	NA	NA	NA	NA	NA	NA	NA	NA	NA	NA	NA	NA	NA	NA	NA	NA	NA	NA	NA	NA	NA	NA	NA	NA	NA	NA	NA	NA	NA	NA
Clu	tr|Q549A5|Q549A5_MOUSE	lm	-0.1571	-0.0657914	0.0255168	-0.328949	-0.234238	-0.139527	-0.137568	-0.0459221	0.0457239	-0.165505	-0.0763041	0.0128965	-0.0390265	0.0515294	0.142085	-0.22968	-0.139465	-0.0492508	-0.272648	-0.176191	-0.079734	-0.0785316	0.0122155	0.102962	-0.088314	0.0009806	0.0902752	-0.219915	-0.127369	-0.0348229	0.0209787	0.110181	0.199383	-0.17592	-0.0817151	0.0124898	0.0233103	0.113328	0.203346	-0.0525355	0.0362076	0.124951	-0.233583	-0.136145	-0.0387062	NA	NA
Saa1	tr|Q5I0U6|Q5I0U6_MOUSE	lm	-6.22092	-4.7774	-3.33387	-8.08538	-6.64185	-5.19833	-7.30613	-5.86261	-4.41908	-2.21268	-1.86703	-1.52137	-2.74143	-2.32339	-1.90535	-3.51731	-3.02351	-2.52971	-3.26533	-2.7622	-2.25907	-8.14517	-6.70164	-5.25812	-0.677918	-0.428024	-0.17813	-7.23677	-5.79324	-4.34972	-7.50698	-6.06346	-4.61993	-6.83246	-5.38893	-3.94541	-6.08656	-4.64304	-3.19951	-7.65778	-6.21426	-4.77073	-8.15188	-6.70835	-5.26483	NA	NA
VH186.2-D-J-C	tr|Q91V67|Q91V67_MOUSE	lm	NA	NA	NA	NA	NA	NA	NA	NA	NA	NA	NA	NA	NA	NA	NA	NA	NA	NA	NA	NA	NA	NA	NA	NA	NA	NA	NA	NA	NA	NA	NA	NA	NA	NA	NA	NA	NA	NA	NA	NA	NA	NA	NA	NA	NA	NA	NA
Serpina1b	tr|Q91X22|Q91X22_MOUSE	lm	0.126857	0.280178	0.433498	-0.178488	-0.0163913	0.145706	0.00386755	0.161699	0.31953	-0.0535066	0.100979	0.255464	0.0981409	0.253626	0.409112	-0.0392261	0.11441	0.268046	0.0691322	0.227654	0.386175	0.217334	0.369361	0.521387	-0.122749	0.0355087	0.193767	0.266187	0.416066	0.565945	0.192838	0.345474	0.498111	0.181429	0.337044	0.492658	-0.0026266	0.158389	0.319404	0.106595	0.25824	0.409886	0.0304225	0.193404	0.356385	NA	NA
V303-D-J-C	tr|Q924P9|Q924P9_MOUSE	lm	NA	-1.18155	NA	NA	-1.52264	NA	NA	-2.37309	NA	NA	-0.384786	NA	NA	-0.641317	NA	NA	0.609811	NA	NA	-0.58538	NA	NA	0.404555	NA	NA	0.120498	NA	NA	-0.851423	NA	NA	-0.0855367	NA	NA	-0.403632	NA	NA	-0.313771	NA	NA	-0.496496	NA	NA	-1.66736	NA	NA	NA
Igh-VJ558	tr|Q99KA4|Q99KA4_MOUSE	lm	-1.78479	-0.833827	0.117135	-2.36911	-1.31039	-0.251666	-1.54683	-0.591924	0.362986	-0.177589	0.534544	1.24668	-0.684895	0.103615	0.892125	-0.874871	-0.0850829	0.704705	-0.580755	0.210372	1.0015	-0.311584	0.431874	1.17533	-1.83363	-0.775499	0.282638	-1.64193	-0.616367	0.409201	0.0421546	0.754885	1.46762	0.193677	0.899015	1.60435	-1.45975	-0.548234	0.363284	-2.32036	-1.09037	0.139614	-1.42368	-0.493192	0.437297	NA	NA
Cst6	tr|Q9D1B1|Q9D1B1_MOUSE	lm	NA	-0.370348	NA	NA	-1.23343	NA	NA	-5.22403	NA	NA	0.0352463	NA	NA	-0.986654	NA	NA	0.075461	NA	NA	-0.301599	NA	NA	-0.309366	NA	NA	-1.19074	NA	NA	-0.704398	NA	NA	-0.591583	NA	NA	-4.29017	NA	NA	-0.193753	NA	NA	-0.549454	NA	NA	-6.05868	NA	NA	NA
Amy2	sp|P00688|AMYP_MOUSE	lm	NA	-0.448639	NA	NA	-0.0562706	NA	NA	-0.882758	NA	NA	-1.62516	NA	NA	0.364229	NA	NA	-1.16654	NA	NA	-2.02214	NA	NA	0.509546	NA	NA	-0.212773	NA	NA	0.193429	NA	NA	-0.580972	NA	NA	-0.273976	NA	NA	0.8174	NA	NA	-0.471213	NA	NA	-0.41691	NA	NA	NA
	sp|P01628|KV2A3_MOUSE	lm	NA	NA	NA	NA	NA	NA	NA	NA	NA	NA	NA	NA	NA	NA	NA	NA	NA	NA	NA	NA	NA	NA	NA	NA	NA	NA	NA	NA	NA	NA	NA	NA	NA	NA	NA	NA	NA	NA	NA	NA	NA	NA	NA	NA	NA	NA	NA
	sp|P01660|KV3A8_MOUSE	lm	-2.89901	-1.79466	-0.690319	-2.39943	-1.43962	-0.479801	-2.92135	-1.83068	-0.740006	0.696553	1.27603	1.85551	-1.89339	-1.01871	-0.14403	0.579461	1.15102	1.72257	0.340454	0.948398	1.55634	-0.745104	-0.0261405	0.692823	1.62585	2.16614	2.70643	-2.59013	-1.56939	-0.548645	-1.64665	-0.796555	0.0535409	-2.5414	-1.50417	-0.466935	-2.6589	-1.56773	-0.476567	-1.18349	-0.443604	0.296276	-2.47935	-1.33105	-0.182747	NA	NA
Ighv1-61	sp|P01749|HVM05_MOUSE	lm	NA	NA	NA	NA	NA	NA	NA	NA	NA	NA	NA	NA	NA	NA	NA	NA	NA	NA	NA	NA	NA	NA	NA	NA	NA	NA	NA	NA	NA	NA	NA	NA	NA	NA	NA	NA	NA	NA	NA	NA	NA	NA	NA	NA	NA	NA	NA
	sp|P01750|HVM06_MOUSE	lm	NA	NA	NA	NA	NA	NA	NA	NA	NA	NA	NA	NA	NA	NA	NA	NA	NA	NA	NA	NA	NA	NA	NA	NA	NA	NA	NA	NA	NA	NA	NA	NA	NA	NA	NA	NA	NA	NA	NA	NA	NA	NA	NA	NA	NA	NA	NA
ALB	sp|P02768|ALBU_HUMAN_contaminant	lm	0.303872	0.623412	0.942952	-0.633583	-0.26139	0.110803	0.0507083	0.384097	0.717485	-0.477092	-0.124673	0.227747	-0.182102	0.166048	0.514198	-0.418402	-0.0690301	0.280342	-0.229883	0.126175	0.482232	0.346506	0.665961	0.985416	-0.438325	-0.0820281	0.274269	-0.139506	0.202209	0.543925	-0.0884701	0.252722	0.593915	-0.283817	0.0746332	0.433083	-0.127007	0.219611	0.56623	0.217344	0.538941	0.860538	-0.213022	0.148452	0.509927	NA	NA
ALB	sp|P02769|ALBU_BOVIN_contaminant	lm	0.498734	0.611156	0.723579	0.137828	0.256773	0.375718	0.339874	0.455546	0.571218	-0.126368	-0.0052586	0.115851	0.185698	0.304799	0.4239	-0.0101694	0.108605	0.22738	0.155279	0.276925	0.398571	0.474393	0.58774	0.701086	0.0293524	0.149016	0.268679	0.33572	0.450832	0.565945	0.304818	0.421314	0.537811	0.254347	0.373834	0.493322	0.31702	0.434158	0.551296	0.391981	0.50523	0.618479	0.347484	0.467358	0.587231	NA	NA
C5	sp|P06684|CO5_MOUSE	lm	-0.621893	-0.492058	-0.362223	-0.191507	-0.0721695	0.0471676	-0.663806	-0.532078	-0.40035	-0.305505	-0.186976	-0.0684476	-0.378597	-0.253249	-0.127901	-0.534455	-0.410609	-0.286763	-0.801933	-0.662051	-0.522169	-0.436386	-0.310226	-0.184066	-0.0489956	0.066061	0.181118	-0.716645	-0.584421	-0.452197	-0.45368	-0.327475	-0.201269	-0.290542	-0.165671	-0.0407996	-0.282047	-0.158864	-0.0356815	-0.395532	-0.272989	-0.150446	-0.38464	-0.254206	-0.123773	NA	NA
Me1	sp|P06801|MAOX_MOUSE	lm	NA	NA	NA	NA	NA	NA	NA	NA	NA	NA	NA	NA	NA	NA	NA	NA	NA	NA	NA	NA	NA	NA	NA	NA	NA	NA	NA	NA	NA	NA	NA	NA	NA	NA	NA	NA	NA	NA	NA	NA	NA	NA	NA	NA	NA	NA	NA
Clec3b	sp|P43025|TETN_MOUSE	lm	NA	-0.142295	NA	NA	0.215553	NA	NA	0.0190123	NA	NA	-0.463539	NA	NA	0.386653	NA	NA	-0.0675148	NA	NA	-0.158069	NA	NA	-0.338514	NA	NA	-0.148398	NA	NA	0.501419	NA	NA	0.378233	NA	NA	0.0764196	NA	NA	0.374762	NA	NA	0.368003	NA	NA	-0.555006	NA	NA	NA
Igfbp3	sp|P47878|IBP3_MOUSE	lm	NA	NA	NA	NA	NA	NA	NA	NA	NA	NA	NA	NA	NA	NA	NA	NA	NA	NA	NA	NA	NA	NA	NA	NA	NA	NA	NA	NA	NA	NA	NA	NA	NA	NA	NA	NA	NA	NA	NA	NA	NA	NA	NA	NA	NA	NA	NA
Selenop	sp|P70274|SEPP1_MOUSE	lm	-0.440852	-0.0647941	0.311264	-0.504957	-0.123841	0.257276	-0.417783	-0.0411857	0.335412	0.0187507	0.360159	0.701568	-0.507911	-0.123239	0.261434	-0.13504	0.214527	0.564095	0.0743341	0.429122	0.783909	-0.488019	-0.106582	0.274855	-0.440376	-0.0689507	0.302474	-0.717936	-0.3236	0.070736	-0.342214	0.0304934	0.4032	-0.43825	-0.0531124	0.332025	-0.409991	-0.0290528	0.351885	-0.0940968	0.258594	0.611284	-0.375945	0.0133772	0.4027	NA	NA
Sparcl1	sp|P70663|SPRL1_MOUSE	lm	NA	NA	NA	NA	NA	NA	NA	NA	NA	NA	NA	NA	NA	NA	NA	NA	NA	NA	NA	NA	NA	NA	NA	NA	NA	NA	NA	NA	NA	NA	NA	NA	NA	NA	NA	NA	NA	NA	NA	NA	NA	NA	NA	NA	NA	NA	NA
Serping1	sp|P97290|IC1_MOUSE	lm	-0.24585	-0.0310383	0.183774	-0.61793	-0.386965	-0.156001	-0.251446	-0.0348577	0.18173	-0.242651	-0.0332966	0.176057	-0.1858	0.0293617	0.244523	-0.454155	-0.236506	-0.0188581	-0.124185	0.0920863	0.308357	-0.340239	-0.12037	0.0995	-0.29618	-0.0819752	0.13223	-0.17842	0.034352	0.247124	-0.348874	-0.12758	0.0937144	-0.118515	0.0972962	0.313108	-0.342512	-0.119631	0.103251	-0.0922063	0.115764	0.323734	-0.135419	0.0863798	0.308179	NA	NA
Bmp1	sp|P98063|BMP1_MOUSE	lm	NA	NA	NA	NA	NA	NA	NA	NA	NA	NA	NA	NA	NA	NA	NA	NA	NA	NA	NA	NA	NA	NA	NA	NA	NA	NA	NA	NA	NA	NA	NA	NA	NA	NA	NA	NA	NA	NA	NA	NA	NA	NA	NA	NA	NA	NA	NA
Apoa1	sp|Q00623|APOA1_MOUSE	lm	-0.0921149	-0.0267966	0.0385217	-0.527759	-0.456454	-0.385149	0.0125478	0.0771444	0.141741	0.535377	0.593224	0.65107	-0.433293	-0.362607	-0.29192	0.548476	0.606232	0.663989	0.755253	0.813789	0.872325	-0.407358	-0.337404	-0.26745	-0.488317	-0.418708	-0.349099	0.0600493	0.123689	0.187328	-0.486587	-0.415427	-0.344268	-0.440979	-0.369051	-0.297124	-0.111666	-0.0448171	0.0220322	-0.0717199	-0.0071992	0.0573215	-0.13119	-0.0619993	0.0071912	NA	NA
Serpina1d	sp|Q00897|A1AT4_MOUSE	lm	0.163323	0.353925	0.544526	0.0358225	0.23069	0.425558	0.142885	0.334695	0.526504	-0.546439	-0.335845	-0.125251	0.150878	0.343802	0.536725	-0.220515	-0.0221221	0.176271	-0.280759	-0.0687108	0.143337	0.133701	0.32634	0.518978	0.0384796	0.230637	0.422795	0.488523	0.670375	0.852228	0.0177457	0.213872	0.409998	0.220692	0.413686	0.606679	0.195168	0.3873	0.579432	0.177488	0.365899	0.554309	0.330884	0.52418	0.717476	NA	NA
Orm1	sp|Q60590|A1AG1_MOUSE	lm	-0.209186	0.0920271	0.393241	-0.344599	-0.0335509	0.277497	-0.253977	0.05113	0.356237	-0.790632	-0.464411	-0.138189	0.172647	0.459284	0.74592	-0.699659	-0.378493	-0.0573269	-0.532494	-0.201295	0.129904	-0.198527	0.103894	0.406316	0.166143	0.447786	0.729429	0.0365181	0.327677	0.618835	-0.124345	0.176932	0.478209	-0.192665	0.116347	0.425359	-0.315176	-0.0020632	0.31105	-0.155442	0.141169	0.43778	-0.125002	0.18675	0.498502	NA	NA
Pla2g7	sp|Q60963|PAFA_MOUSE	lm	NA	-0.137152	NA	NA	0.0656856	NA	NA	-0.5684	NA	NA	0.0142799	NA	NA	-0.215243	NA	NA	-0.009429	NA	NA	0.506642	NA	NA	-0.020495	NA	NA	-0.50526	NA	NA	-0.297907	NA	NA	-0.0415229	NA	NA	-0.147837	NA	NA	-0.298364	NA	NA	0.338125	NA	NA	-0.837124	NA	NA	NA
Adipoq	sp|Q60994|ADIPO_MOUSE	lm	-0.732775	-0.304101	0.124572	-1.19026	-0.722512	-0.254768	-0.611581	-0.190272	0.231038	-0.551052	-0.147166	0.25672	-0.633721	-0.207347	0.219026	0.0277241	0.395549	0.763373	0.483029	0.84466	1.20629	-0.592619	-0.173953	0.244713	-1.21465	-0.751161	-0.287675	-0.478385	-0.0708053	0.336774	-0.364479	0.0410724	0.446623	-0.0943274	0.297266	0.68886	-0.145476	0.247669	0.640813	-0.905	-0.465318	-0.0256355	-0.690493	-0.246359	0.197775	NA	NA
Cfi	sp|Q61129|CFAI_MOUSE	lm	0.0191078	0.258657	0.498205	-0.408409	-0.150467	0.107475	-0.384312	-0.126743	0.130825	-0.426986	-0.174799	0.0773887	-0.392802	-0.133179	0.126444	-0.25216	-0.0081296	0.235901	-0.300238	-0.0399357	0.220366	-0.0922335	0.152817	0.397867	-0.0914166	0.149962	0.391341	-0.518112	-0.256084	0.00594413	-0.518212	-0.253175	0.0118625	-0.480134	-0.21257	0.0549946	-0.192283	0.0604193	0.313121	-0.222874	0.0235299	0.269934	-0.633846	-0.351086	-0.0683257	NA	NA
Spp2	sp|Q8K1I3|SPP24_MOUSE	lm	NA	NA	NA	NA	NA	NA	NA	NA	NA	NA	NA	NA	NA	NA	NA	NA	NA	NA	NA	NA	NA	NA	NA	NA	NA	NA	NA	NA	NA	NA	NA	NA	NA	NA	NA	NA	NA	NA	NA	NA	NA	NA	NA	NA	NA	NA	NA
Hpx	sp|Q91X72|HEMO_MOUSE	lm	-0.28644	-0.190112	-0.0937836	-0.45928	-0.359224	-0.259168	-0.340763	-0.242603	-0.144444	0.0574946	0.145856	0.234218	-0.0981981	-0.0039783	0.0902415	-0.170716	-0.0788774	0.0129612	-0.101136	-0.0051955	0.0907451	-0.374949	-0.276222	-0.177496	0.157482	0.245582	0.333681	-0.132364	-0.0388422	0.0546795	-0.550341	-0.448051	-0.345761	-0.507229	-0.403553	-0.299876	-0.456808	-0.355332	-0.253855	-0.260065	-0.165291	-0.0705161	-0.300058	-0.198392	-0.0967262	NA	NA
Igkv6-13	tr|A0A075B5N7|A0A075B5N7_MOUSE	lm	NA	-0.598068	NA	NA	-0.833781	NA	NA	-1.45162	NA	NA	-0.905116	NA	NA	-0.775073	NA	NA	-0.748753	NA	NA	-0.181934	NA	NA	0.487157	NA	NA	0.323574	NA	NA	-1.94967	NA	NA	0.361348	NA	NA	-0.127375	NA	NA	-0.515256	NA	NA	-2.83173	NA	NA	-1.06528	NA	NA	NA
Ighv6-3	tr|A0A075B5T2|A0A075B5T2_MOUSE	lm	-1.52029	-0.723243	0.0738094	-2.47897	-1.50858	-0.538187	-1.95837	-0.999431	-0.040492	-0.359987	0.279308	0.918604	-1.22722	-0.463602	0.300018	-0.0958979	0.525425	1.14675	-0.544963	0.14512	0.835202	-0.0314733	0.595569	1.22261	-0.351102	0.295464	0.942029	-1.55315	-0.741244	0.070659	0.109725	0.725245	1.34077	0.159583	0.784037	1.40849	-1.51255	-0.703851	0.104846	-2.06606	-1.1842	-0.30235	-1.53661	-0.698708	0.139192	NA	NA
Ighv1-4	tr|A0A075B5T4|A0A075B5T4_MOUSE	lm	NA	NA	NA	NA	NA	NA	NA	NA	NA	NA	NA	NA	NA	NA	NA	NA	NA	NA	NA	NA	NA	NA	NA	NA	NA	NA	NA	NA	NA	NA	NA	NA	NA	NA	NA	NA	NA	NA	NA	NA	NA	NA	NA	NA	NA	NA	NA
Ighv1-80	tr|A0A075B5Y3|A0A075B5Y3_MOUSE	lm	NA	-1.57787	NA	NA	-1.95185	NA	NA	-1.34362	NA	NA	-0.702534	NA	NA	-0.629282	NA	NA	0.203241	NA	NA	-1.60049	NA	NA	0.1777	NA	NA	0.903505	NA	NA	-1.09381	NA	NA	-1.50876	NA	NA	-1.11822	NA	NA	-0.74407	NA	NA	0.116727	NA	NA	-2.20468	NA	NA	NA
Serpina1a	tr|A0A0A0MQA3|A0A0A0MQA3_MOUSE	lm	0.0888183	0.206684	0.32455	-0.0105415	0.10987	0.230281	0.286044	0.401097	0.51615	-0.286069	-0.163077	-0.0400858	0.130589	0.249133	0.367677	-0.344741	-0.220539	-0.0963369	-0.240491	-0.111174	0.0181429	0.0623478	0.1819	0.301452	0.232543	0.346744	0.460946	0.39588	0.508393	0.620906	0.0145626	0.135019	0.255476	0.188212	0.307186	0.426161	0.122476	0.241849	0.361223	0.16111	0.276713	0.392316	0.104619	0.227982	0.351345	NA	NA
Ighv1-42	tr|A0A0A6YY38|A0A0A6YY38_MOUSE	lm	NA	NA	NA	NA	NA	NA	NA	NA	NA	NA	NA	NA	NA	NA	NA	NA	NA	NA	NA	NA	NA	NA	NA	NA	NA	NA	NA	NA	NA	NA	NA	NA	NA	NA	NA	NA	NA	NA	NA	NA	NA	NA	NA	NA	NA	NA	NA
Ighv1-47	tr|A0A0A6YY41|A0A0A6YY41_MOUSE	lm	0.200306	1.078	1.95569	-1.46812	-0.317536	0.833052	-1.56836	-0.401931	0.7645	-3.42266	-1.87959	-0.336517	-2.6608	-1.27137	0.118066	-0.563626	0.381508	1.32664	-4.46634	-2.03764	0.391064	2.68765	3.43775	4.18786	-1.78692	-0.59754	0.591844	-2.45132	-1.10388	0.243564	-1.72102	-0.520104	0.68081	-1.37931	-0.230164	0.918986	-2.45216	-1.07301	0.306148	-5.07939	-2.65069	-0.221989	-2.41007	-1.0266	0.356866	NA	NA
Ighv1-76	tr|A0A0G2JFE9|A0A0G2JFE9_MOUSE	lm	NA	0.366272	NA	NA	-0.741703	NA	NA	-0.0265799	NA	NA	1.28827	NA	NA	-1.322	NA	NA	-0.705168	NA	NA	-1.00873	NA	NA	0.13211	NA	NA	0.51367	NA	NA	-1.25194	NA	NA	-0.997708	NA	NA	-0.336858	NA	NA	-1.1083	NA	NA	-1.30628	NA	NA	-0.50272	NA	NA	NA
Ighv1-67	tr|A0A0G2JFN9|A0A0G2JFN9_MOUSE	lm	NA	7.29285	NA	NA	3.46366	NA	NA	3.08536	NA	NA	2.26756	NA	NA	5.35721	NA	NA	9.44191	NA	NA	-0.0923177	NA	NA	5.04194	NA	NA	5.59031	NA	NA	4.56118	NA	NA	1.48457	NA	NA	2.08929	NA	NA	3.03903	NA	NA	2.96	NA	NA	1.12122	NA	NA	NA
Igkv6-15	tr|A0A140T8M5|A0A140T8M5_MOUSE	lm	NA	-3.23891	NA	NA	-6.1976	NA	NA	0.333533	NA	NA	-0.144634	NA	NA	0.677118	NA	NA	-3.44922	NA	NA	0.340982	NA	NA	-7.74123	NA	NA	0.600294	NA	NA	-14.7087	NA	NA	0.117321	NA	NA	-4.82701	NA	NA	0.81045	NA	NA	0.242403	NA	NA	-4.66699	NA	NA	NA
Igkv12-46	tr|A0A140T8P6|A0A140T8P6_MOUSE	lm	NA	-1.12179	NA	NA	-3.2978	NA	NA	-0.126954	NA	NA	0.27263	NA	NA	-1.15171	NA	NA	-1.42131	NA	NA	-0.212206	NA	NA	-0.913219	NA	NA	0.125819	NA	NA	-2.88388	NA	NA	0.0325221	NA	NA	0.0410246	NA	NA	0.681963	NA	NA	-0.0468179	NA	NA	-3.26028	NA	NA	NA
Cd44	tr|A2APM2|A2APM2_MOUSE	lm	NA	NA	NA	NA	NA	NA	NA	NA	NA	NA	NA	NA	NA	NA	NA	NA	NA	NA	NA	NA	NA	NA	NA	NA	NA	NA	NA	NA	NA	NA	NA	NA	NA	NA	NA	NA	NA	NA	NA	NA	NA	NA	NA	NA	NA	NA	NA
AI182371	tr|A2AS37|A2AS37_MOUSE	lm	-0.823417	-0.34111	0.141196	-0.532162	-0.0668731	0.398416	-1.13236	-0.612382	-0.0924062	-0.712856	-0.251237	0.210381	-0.466938	-0.0053716	0.456195	-0.740373	-0.272506	0.195362	-1.48187	-0.909616	-0.337366	-1.17239	-0.651962	-0.131539	-0.412651	0.0345139	0.481679	-0.210948	0.223604	0.658155	-0.781632	-0.299017	0.183599	-0.893162	-0.388558	0.116046	-0.71879	-0.236814	0.245162	-0.612304	-0.151935	0.308433	-0.971409	-0.427318	0.116774	NA	NA
Gp1ba	tr|A2CFB8|A2CFB8_MOUSE	lm	0.158221	0.384533	0.610845	-0.351163	-0.104208	0.142747	-0.183514	0.057225	0.297964	-0.39098	-0.149423	0.0921346	-0.0555115	0.181198	0.417907	0.14382	0.36569	0.58756	0.0886284	0.323086	0.557544	0.130977	0.360016	0.589055	-0.0275245	0.202961	0.433446	-0.101611	0.135476	0.372563	0.335489	0.557372	0.779256	0.124921	0.357606	0.59029	0.701525	0.914358	1.12719	0.271538	0.49216	0.712781	0.204839	0.44014	0.67544	NA	NA
Sell	tr|B1B507|B1B507_MOUSE	lm	NA	-0.508682	NA	NA	-0.400384	NA	NA	-0.332992	NA	NA	0.163133	NA	NA	-0.420453	NA	NA	0.30083	NA	NA	0.411887	NA	NA	-0.424569	NA	NA	-0.128887	NA	NA	-0.103034	NA	NA	0.121813	NA	NA	-0.316323	NA	NA	-0.264973	NA	NA	-0.0691251	NA	NA	-0.092006	NA	NA	NA
C7	tr|D3YXF5|D3YXF5_MOUSE	lm	0.25675	0.370618	0.484486	0.00423472	0.123355	0.242475	-0.141382	-0.0182779	0.104827	-0.85942	-0.723458	-0.587497	-0.367086	-0.237848	-0.108609	-0.416887	-0.291808	-0.166728	-0.818543	-0.673472	-0.528401	0.408642	0.520647	0.632651	-0.328762	-0.204041	-0.0793205	-0.198752	-0.0753359	0.0480807	0.196532	0.312567	0.428602	0.25512	0.372021	0.488923	0.372584	0.486314	0.600044	0.392467	0.503184	0.613902	0.0997865	0.222187	0.344588	NA	NA
C1qtnf3	tr|D3YZ61|D3YZ61_MOUSE	lm	NA	4.41302	NA	NA	4.47465	NA	NA	-0.301135	NA	NA	5.68234	NA	NA	5.77176	NA	NA	3.96798	NA	NA	3.72305	NA	NA	3.50239	NA	NA	5.5364	NA	NA	4.48251	NA	NA	1.97718	NA	NA	5.09404	NA	NA	4.9105	NA	NA	4.71913	NA	NA	4.8918	NA	NA	NA
Prg4	tr|E0CZ58|E0CZ58_MOUSE	lm	NA	NA	NA	NA	NA	NA	NA	NA	NA	NA	NA	NA	NA	NA	NA	NA	NA	NA	NA	NA	NA	NA	NA	NA	NA	NA	NA	NA	NA	NA	NA	NA	NA	NA	NA	NA	NA	NA	NA	NA	NA	NA	NA	NA	NA	NA	NA
Pi16	tr|E9QNE5|E9QNE5_MOUSE	lm	0.290476	0.62579	0.961105	-0.391837	-0.0193816	0.353074	0.0534626	0.401442	0.749421	-0.42578	-0.0635748	0.298631	-0.336878	0.0335219	0.403922	-0.245886	0.106373	0.458632	-0.148955	0.215628	0.580211	0.0158878	0.367403	0.718918	-0.149569	0.202284	0.554136	-0.153265	0.20252	0.558305	0.123485	0.466323	0.809162	-0.236655	0.131562	0.49978	0.067733	0.416819	0.765905	0.0454118	0.388003	0.730594	-0.119842	0.250927	0.621696	NA	NA
Gpx5	tr|F2Z3Y2|F2Z3Y2_MOUSE	lm	NA	NA	NA	NA	NA	NA	NA	NA	NA	NA	NA	NA	NA	NA	NA	NA	NA	NA	NA	NA	NA	NA	NA	NA	NA	NA	NA	NA	NA	NA	NA	NA	NA	NA	NA	NA	NA	NA	NA	NA	NA	NA	NA	NA	NA	NA	NA
Spp1	tr|F8WIP8|F8WIP8_MOUSE	lm	NA	NA	NA	NA	NA	NA	NA	NA	NA	NA	NA	NA	NA	NA	NA	NA	NA	NA	NA	NA	NA	NA	NA	NA	NA	NA	NA	NA	NA	NA	NA	NA	NA	NA	NA	NA	NA	NA	NA	NA	NA	NA	NA	NA	NA	NA	NA
Fuca1	tr|Q3TCW3|Q3TCW3_MOUSE	lm	NA	NA	NA	NA	NA	NA	NA	NA	NA	NA	NA	NA	NA	NA	NA	NA	NA	NA	NA	NA	NA	NA	NA	NA	NA	NA	NA	NA	NA	NA	NA	NA	NA	NA	NA	NA	NA	NA	NA	NA	NA	NA	NA	NA	NA	NA	NA
Psma5	tr|Q3TUI9|Q3TUI9_MOUSE	lm	NA	NA	NA	NA	NA	NA	NA	NA	NA	NA	NA	NA	NA	NA	NA	NA	NA	NA	NA	NA	NA	NA	NA	NA	NA	NA	NA	NA	NA	NA	NA	NA	NA	NA	NA	NA	NA	NA	NA	NA	NA	NA	NA	NA	NA	NA	NA
F10	tr|Q3U3V1|Q3U3V1_MOUSE	lm	-0.0872676	0.0885882	0.264444	0.251069	0.41811	0.585151	-0.1081	0.0696455	0.247391	0.0938159	0.260743	0.42767	0.220828	0.38986	0.558893	0.170326	0.335108	0.49989	0.149341	0.323455	0.497569	0.109548	0.280929	0.452311	0.0257078	0.196419	0.36713	0.214475	0.382156	0.549836	0.167842	0.33758	0.507317	-0.052923	0.126146	0.305215	0.204319	0.374524	0.54473	0.0305599	0.201695	0.37283	-0.153088	0.0335756	0.220239	NA	NA
Lcp1	tr|Q3U6N7|Q3U6N7_MOUSE	lm	NA	NA	NA	NA	NA	NA	NA	NA	NA	NA	NA	NA	NA	NA	NA	NA	NA	NA	NA	NA	NA	NA	NA	NA	NA	NA	NA	NA	NA	NA	NA	NA	NA	NA	NA	NA	NA	NA	NA	NA	NA	NA	NA	NA	NA	NA	NA
Fgg	tr|Q3UER8|Q3UER8_MOUSE	lm	-0.640675	-0.557747	-0.474819	0.283914	0.354188	0.424463	-0.506558	-0.425235	-0.343911	0.0565736	0.1276	0.198626	-0.53462	-0.452116	-0.369612	0.0427331	0.113914	0.185095	-0.537851	-0.453609	-0.369366	-0.628063	-0.544521	-0.460978	0.0885273	0.160209	0.231891	-0.905981	-0.817835	-0.729688	-0.503535	-0.421956	-0.340376	-0.360844	-0.279936	-0.199029	-0.743347	-0.656427	-0.569508	-0.801668	-0.716543	-0.631418	-0.466106	-0.381296	-0.296485	NA	NA
Hspa4	tr|Q571M2|Q571M2_MOUSE	lm	NA	NA	NA	NA	NA	NA	NA	NA	NA	NA	NA	NA	NA	NA	NA	NA	NA	NA	NA	NA	NA	NA	NA	NA	NA	NA	NA	NA	NA	NA	NA	NA	NA	NA	NA	NA	NA	NA	NA	NA	NA	NA	NA	NA	NA	NA	NA
Flt4	tr|Q5SU94|Q5SU94_MOUSE	lm	NA	NA	NA	NA	NA	NA	NA	NA	NA	NA	NA	NA	NA	NA	NA	NA	NA	NA	NA	NA	NA	NA	NA	NA	NA	NA	NA	NA	NA	NA	NA	NA	NA	NA	NA	NA	NA	NA	NA	NA	NA	NA	NA	NA	NA	NA	NA
	tr|Q7TS98|Q7TS98_MOUSE	lm	NA	NA	NA	NA	NA	NA	NA	NA	NA	NA	NA	NA	NA	NA	NA	NA	NA	NA	NA	NA	NA	NA	NA	NA	NA	NA	NA	NA	NA	NA	NA	NA	NA	NA	NA	NA	NA	NA	NA	NA	NA	NA	NA	NA	NA	NA	NA
Thbs1	tr|Q80YQ1|Q80YQ1_MOUSE	lm	-3.38666	-2.28022	-1.17377	1.52376	1.99116	2.45855	-1.32187	-0.613538	0.0947947	1.54317	2.00464	2.4661	-4.05306	-2.78859	-1.52411	0.219503	0.740464	1.26142	-5.2617	-3.59469	-1.92767	-3.21107	-2.12919	-1.04731	-3.47563	-2.2943	-1.11298	-4.00931	-2.669	-1.3287	-0.580533	0.0197204	0.619974	-3.6592	-2.40956	-1.15991	-1.45832	-0.691002	0.0763122	-4.4438	-3.07642	-1.70903	-2.71048	-1.58848	-0.466474	NA	NA
Gpld1	tr|Q8VCU2|Q8VCU2_MOUSE	lm	-0.261144	-0.13451	-0.0078754	-0.275986	-0.148636	-0.021286	-0.0956013	0.02838	0.152361	-0.049623	0.0692831	0.188189	-0.137195	-0.0117495	0.113696	0.185294	0.299975	0.414656	0.299205	0.417594	0.535983	0.00344747	0.12522	0.246992	-0.33791	-0.210668	-0.0834259	0.0104379	0.131578	0.252718	0.0187218	0.140146	0.26157	-0.0595471	0.0657051	0.190957	0.0218857	0.144742	0.267598	-0.0992146	0.0227206	0.144656	-0.0716413	0.0574186	0.186478	NA	NA
Lrg1	tr|Q91XL1|Q91XL1_MOUSE	lm	-0.587186	-0.423686	-0.260187	-1.05897	-0.877826	-0.696678	-0.666033	-0.498556	-0.331078	-0.352074	-0.199725	-0.047377	-0.416055	-0.255781	-0.0955062	-0.473814	-0.318335	-0.162856	-0.453369	-0.289177	-0.124986	-0.576528	-0.412272	-0.248015	-0.146556	0.00213304	0.150822	-0.464046	-0.304841	-0.145637	-0.619362	-0.453373	-0.287384	-0.529933	-0.363617	-0.197302	-0.719949	-0.548659	-0.377369	-0.836912	-0.667021	-0.49713	-0.70009	-0.522532	-0.344975	NA	NA
	tr|Q925S2|Q925S2_MOUSE	lm	NA	NA	NA	NA	NA	NA	NA	NA	NA	NA	NA	NA	NA	NA	NA	NA	NA	NA	NA	NA	NA	NA	NA	NA	NA	NA	NA	NA	NA	NA	NA	NA	NA	NA	NA	NA	NA	NA	NA	NA	NA	NA	NA	NA	NA	NA	NA
Ifnar2	tr|Q9D1R7|Q9D1R7_MOUSE	lm	NA	-0.0830239	NA	NA	-3.3955	NA	NA	-0.263181	NA	NA	0.175549	NA	NA	-0.752364	NA	NA	-1.49827	NA	NA	0.110898	NA	NA	0.308389	NA	NA	0.0532232	NA	NA	-0.0833318	NA	NA	0.196042	NA	NA	-1.37355	NA	NA	-0.144353	NA	NA	0.388663	NA	NA	0.215881	NA	NA	NA
Hbb-b2	tr|Q9QUN8|Q9QUN8_MOUSE	lm	NA	NA	NA	NA	NA	NA	NA	NA	NA	NA	NA	NA	NA	NA	NA	NA	NA	NA	NA	NA	NA	NA	NA	NA	NA	NA	NA	NA	NA	NA	NA	NA	NA	NA	NA	NA	NA	NA	NA	NA	NA	NA	NA	NA	NA	NA	NA
	tr|U5JE79|U5JE79_MOUSE	lm	NA	-0.343725	NA	NA	-1.3657	NA	NA	0.731512	NA	NA	-0.400358	NA	NA	-2.43942	NA	NA	-0.942088	NA	NA	-0.464264	NA	NA	0.0262056	NA	NA	-0.329041	NA	NA	-1.44466	NA	NA	-0.826517	NA	NA	-1.05709	NA	NA	0.0899438	NA	NA	-1.57374	NA	NA	-0.380211	NA	NA	NA
Man2b1	sp|O09159|MA2B1_MOUSE	lm	-2.12617	-0.383565	1.35904	-2.16436	-0.32915	1.50606	-2.14684	-0.303354	1.54013	-3.98243	-1.63828	0.705865	-2.85276	-0.778407	1.29594	-3.92927	-1.61369	0.701885	-2.54813	-0.591654	1.36483	-1.7883	-0.136034	1.51623	-2.12393	-0.313083	1.49776	-2.12363	-0.39992	1.32379	-1.40391	0.16398	1.73187	-2.19963	-0.388236	1.42315	-1.73487	-0.0763328	1.5822	-2.18147	-0.454097	1.27327	-2.02856	-0.108006	1.81255	NA	NA
F5	sp|O88783|FA5_MOUSE	lm	NA	NA	NA	NA	NA	NA	NA	NA	NA	NA	NA	NA	NA	NA	NA	NA	NA	NA	NA	NA	NA	NA	NA	NA	NA	NA	NA	NA	NA	NA	NA	NA	NA	NA	NA	NA	NA	NA	NA	NA	NA	NA	NA	NA	NA	NA	NA
C3	sp|P01027|CO3_MOUSE	lm	-0.330056	-0.221528	-0.113	0.17435	0.273977	0.373604	-0.0880737	0.0164397	0.120953	-0.341865	-0.23582	-0.129775	-0.163131	-0.056514	0.0501024	-0.794544	-0.678558	-0.562571	-0.794055	-0.669806	-0.545558	-0.626401	-0.51009	-0.393779	-0.161403	-0.0571836	0.0470359	-0.339849	-0.230641	-0.121433	-0.222626	-0.115067	-0.0075082	0.0325613	0.137066	0.241571	-0.527811	-0.412437	-0.297063	-0.324556	-0.217034	-0.109512	0.155941	0.260307	0.364673	NA	NA
B2m	sp|P01887|B2MG_MOUSE	lm	-0.934387	-0.277078	0.380232	-0.727823	-0.0926392	0.542545	-0.790057	-0.146813	0.49643	0.00393242	0.563333	1.12273	-0.376707	0.231096	0.838899	0.260598	0.79829	1.33598	0.425938	0.973247	1.52056	-0.50197	0.11231	0.726589	-0.845039	-0.208052	0.428935	-0.765755	-0.115151	0.535452	-0.305236	0.295586	0.896409	-0.319902	0.286231	0.892363	-0.751762	-0.0896351	0.572492	-0.238852	0.347384	0.93362	-0.437694	0.191033	0.819759	NA	NA
Mucl2	sp|P02815|MUCL2_MOUSE	lm	NA	0.234853	NA	NA	-3.91582	NA	NA	-2.43656	NA	NA	1.52645	NA	NA	-2.91275	NA	NA	1.94833	NA	NA	1.8668	NA	NA	-2.92152	NA	NA	-4.66032	NA	NA	-3.82473	NA	NA	0.572626	NA	NA	1.83225	NA	NA	0.413268	NA	NA	0.817868	NA	NA	-2.18453	NA	NA	NA
Cst3	sp|P21460|CYTC_MOUSE	lm	NA	NA	NA	NA	NA	NA	NA	NA	NA	NA	NA	NA	NA	NA	NA	NA	NA	NA	NA	NA	NA	NA	NA	NA	NA	NA	NA	NA	NA	NA	NA	NA	NA	NA	NA	NA	NA	NA	NA	NA	NA	NA	NA	NA	NA	NA	NA
Serpinc1	sp|P32261|ANT3_MOUSE	lm	0.0442786	0.153033	0.261787	-0.116497	-0.0043788	0.10774	-0.0238765	0.0870157	0.197908	-0.0769093	0.0312914	0.139492	0.1092	0.217899	0.326597	-0.0340663	0.0733417	0.18075	0.179653	0.288748	0.397843	0.102554	0.210894	0.319233	-0.0934195	0.0167567	0.126933	0.0375773	0.146167	0.254756	-0.0065383	0.103694	0.213927	0.0269724	0.138815	0.250659	0.0786015	0.188365	0.298128	0.14357	0.24942	0.355269	0.0391353	0.152923	0.26671	NA	NA
Mmp2	sp|P33434|MMP2_MOUSE	lm	NA	NA	NA	NA	NA	NA	NA	NA	NA	NA	NA	NA	NA	NA	NA	NA	NA	NA	NA	NA	NA	NA	NA	NA	NA	NA	NA	NA	NA	NA	NA	NA	NA	NA	NA	NA	NA	NA	NA	NA	NA	NA	NA	NA	NA	NA	NA
Mbl1	sp|P39039|MBL1_MOUSE	lm	-0.583845	0.187915	0.959674	-0.394658	0.356099	1.10686	-1.56364	-0.618825	0.325986	-0.106077	0.597108	1.30029	-0.476611	0.285467	1.04754	-0.399268	0.332697	1.06466	-1.60817	-0.667236	0.273694	-0.805814	-0.0069642	0.791886	-0.512386	0.240884	0.994155	-1.31514	-0.449501	0.416136	-0.526565	0.239567	1.0057	-1.22786	-0.354312	0.519232	-0.802621	0.00442189	0.811465	-0.788292	-0.0023297	0.783633	-0.881514	-0.0418912	0.797731	NA	NA
Tkt	sp|P40142|TKT_MOUSE	lm	NA	NA	NA	NA	NA	NA	NA	NA	NA	NA	NA	NA	NA	NA	NA	NA	NA	NA	NA	NA	NA	NA	NA	NA	NA	NA	NA	NA	NA	NA	NA	NA	NA	NA	NA	NA	NA	NA	NA	NA	NA	NA	NA	NA	NA	NA	NA
Lifr	sp|P42703|LIFR_MOUSE	lm	0.160901	0.416157	0.671412	0.376847	0.625334	0.873821	0.0184917	0.281191	0.54389	-2.26404	-1.85825	-1.45246	0.365405	0.616161	0.866918	-1.29988	-0.974298	-0.648713	-1.94261	-1.53961	-1.1366	0.0170898	0.28038	0.543671	0.459287	0.702902	0.946517	0.0669163	0.326857	0.586798	0.0877146	0.348481	0.609248	-0.0389094	0.231678	0.502265	0.298295	0.553296	0.808297	0.0281931	0.287672	0.547151	-0.412945	-0.115538	0.18187	NA	NA
Gpx3	sp|P46412|GPX3_MOUSE	lm	-0.313351	0.319356	0.952063	-0.462544	0.189781	0.842107	-0.290588	0.352484	0.995555	-0.628873	0.0243195	0.677512	-0.281301	0.359369	1.00004	-0.451381	0.188931	0.829243	-0.273593	0.37363	1.02085	0.0550664	0.666791	1.27852	-0.530959	0.117318	0.765595	-0.311795	0.32274	0.957275	-0.304953	0.332881	0.970715	-0.774353	-0.07592	0.622513	-0.715562	-0.0287334	0.658095	-0.221997	0.401928	1.02585	-0.512929	0.170429	0.853788	NA	NA
Tuba1a	sp|P68369|TBA1A_MOUSE	lm	NA	NA	NA	NA	NA	NA	NA	NA	NA	NA	NA	NA	NA	NA	NA	NA	NA	NA	NA	NA	NA	NA	NA	NA	NA	NA	NA	NA	NA	NA	NA	NA	NA	NA	NA	NA	NA	NA	NA	NA	NA	NA	NA	NA	NA	NA	NA
F7	sp|P70375|FA7_MOUSE	lm	NA	-0.486208	NA	NA	-0.0386191	NA	NA	-0.964205	NA	NA	-0.149724	NA	NA	-0.345957	NA	NA	0.248135	NA	NA	0.351194	NA	NA	-0.808941	NA	NA	-0.368539	NA	NA	0.00717649	NA	NA	-0.662961	NA	NA	-2.30765	NA	NA	-1.13453	NA	NA	-0.85926	NA	NA	-1.49677	NA	NA	NA
Serpinf1	sp|P97298|PEDF_MOUSE	lm	-0.375963	-0.095422	0.185119	-0.249086	0.0253628	0.299812	-0.421167	-0.136974	0.147219	-0.0319808	0.225713	0.483407	0.0949283	0.356474	0.61802	-0.0883285	0.172122	0.432573	-0.264354	0.017798	0.29995	-0.476448	-0.190227	0.0959934	-0.0279316	0.232716	0.493364	-0.212782	0.0589033	0.330588	-0.168355	0.103745	0.375845	-0.469545	-0.177699	0.114147	-0.442034	-0.153758	0.134517	-0.451043	-0.16947	0.112103	-0.317166	-0.0261682	0.26483	NA	NA
F13b	sp|Q07968|F13B_MOUSE	lm	-0.120135	0.0728783	0.265891	0.784739	0.953452	1.12217	0.078235	0.26631	0.454386	-0.874905	-0.657992	-0.441078	-0.440262	-0.23265	-0.0250384	0.0665004	0.248917	0.431335	-0.786552	-0.55845	-0.330346	-0.470119	-0.261514	-0.0529087	-0.0851728	0.104674	0.294521	-0.506377	-0.298561	-0.0907456	-0.204587	-0.0067826	0.191022	-0.286919	-0.0824116	0.122096	-0.30073	-0.0970799	0.10657	-0.45108	-0.248126	-0.0451717	-0.369338	-0.155058	0.0592223	NA	NA
Ecm1	sp|Q61508|ECM1_MOUSE	lm	-0.185259	-0.0026987	0.179861	-0.0007638	0.177995	0.356754	-0.0719922	0.108868	0.289728	-0.111167	0.0652951	0.241757	-0.0186564	0.161768	0.342193	-0.0463475	0.127956	0.302259	-0.0363574	0.147166	0.330689	0.0528718	0.22997	0.407069	-0.11874	0.0599241	0.238588	-0.0611159	0.117747	0.29661	0.045639	0.223868	0.402097	0.050033	0.230106	0.41018	0.0647641	0.24369	0.422615	-0.0633077	0.114392	0.292091	-0.140915	0.0500595	0.241034	NA	NA
F12	sp|Q80YC5|FA12_MOUSE	lm	NA	NA	NA	NA	NA	NA	NA	NA	NA	NA	NA	NA	NA	NA	NA	NA	NA	NA	NA	NA	NA	NA	NA	NA	NA	NA	NA	NA	NA	NA	NA	NA	NA	NA	NA	NA	NA	NA	NA	NA	NA	NA	NA	NA	NA	NA	NA
Efemp1	sp|Q8BPB5|FBLN3_MOUSE	lm	NA	3.01249	NA	NA	0.660886	NA	NA	-0.96033	NA	NA	2.38151	NA	NA	2.35881	NA	NA	2.5692	NA	NA	2.64791	NA	NA	2.46015	NA	NA	2.63089	NA	NA	-1.96392	NA	NA	2.26568	NA	NA	-1.82359	NA	NA	2.40508	NA	NA	2.09348	NA	NA	2.47866	NA	NA	NA
Apoa5	sp|Q8C7G5|APOA5_MOUSE	lm	NA	NA	NA	NA	NA	NA	NA	NA	NA	NA	NA	NA	NA	NA	NA	NA	NA	NA	NA	NA	NA	NA	NA	NA	NA	NA	NA	NA	NA	NA	NA	NA	NA	NA	NA	NA	NA	NA	NA	NA	NA	NA	NA	NA	NA	NA	NA
Tf	sp|Q921I1|TRFE_MOUSE	lm	0.0270702	0.0980085	0.168947	-0.17948	-0.105671	-0.0318616	-0.0240892	0.0479368	0.119963	0.191879	0.259346	0.326812	0.0683254	0.139635	0.210945	-0.179441	-0.107738	-0.0360338	0.0190196	0.0921798	0.16534	-0.0296294	0.0425871	0.114804	0.150619	0.219444	0.288269	0.0170722	0.0882035	0.159335	-0.288151	-0.212288	-0.136425	-0.0673883	0.00673963	0.0808676	-0.187895	-0.112687	-0.0374802	-0.182248	-0.109298	-0.0363483	-0.291017	-0.211748	-0.132479	NA	NA
Plod1	sp|Q9R0E2|PLOD1_MOUSE	lm	NA	NA	NA	NA	NA	NA	NA	NA	NA	NA	NA	NA	NA	NA	NA	NA	NA	NA	NA	NA	NA	NA	NA	NA	NA	NA	NA	NA	NA	NA	NA	NA	NA	NA	NA	NA	NA	NA	NA	NA	NA	NA	NA	NA	NA	NA	NA
Ighv7-1	tr|A0A075B5S2|A0A075B5S2_MOUSE	lm	NA	-0.50191	NA	NA	0.526775	NA	NA	0.082225	NA	NA	-1.52685	NA	NA	0.134106	NA	NA	-0.166297	NA	NA	-1.45311	NA	NA	0.160866	NA	NA	0.436193	NA	NA	0.260995	NA	NA	0.439384	NA	NA	0.821399	NA	NA	-0.426075	NA	NA	-0.372376	NA	NA	-0.368198	NA	NA	NA
Ighv14-4	tr|A0A0A6YVR1|A0A0A6YVR1_MOUSE	lm	NA	-3.90778	NA	NA	-1.42924	NA	NA	-4.86145	NA	NA	-0.662006	NA	NA	-7.60675	NA	NA	-0.189291	NA	NA	-2.2932	NA	NA	0.499557	NA	NA	-0.584893	NA	NA	-0.644055	NA	NA	-3.3675	NA	NA	-5.25164	NA	NA	-0.29927	NA	NA	-1.86038	NA	NA	0.305343	NA	NA	NA
Ighv1-12	tr|A0A0A6YXJ9|A0A0A6YXJ9_MOUSE	lm	NA	NA	NA	NA	NA	NA	NA	NA	NA	NA	NA	NA	NA	NA	NA	NA	NA	NA	NA	NA	NA	NA	NA	NA	NA	NA	NA	NA	NA	NA	NA	NA	NA	NA	NA	NA	NA	NA	NA	NA	NA	NA	NA	NA	NA	NA	NA
Ighv1-18	tr|A0A0A6YXN4|A0A0A6YXN4_MOUSE	lm	-1.49967	-0.616525	0.266621	-2.42386	-1.33079	-0.237716	-2.14789	-1.12425	-0.100611	-1.64369	-0.785311	0.0730669	-1.09019	-0.270712	0.548766	-1.51542	-0.669755	0.175909	-0.916799	-0.129045	0.65871	-0.746423	0.00392547	0.754274	0.254634	0.905291	1.55595	-1.17572	-0.365955	0.443811	0.174847	0.840357	1.50587	0.124547	0.800736	1.47692	0.121707	0.79845	1.47519	-1.30791	-0.480446	0.347018	-2.22935	-1.14209	-0.0548338	NA	NA
Ighv9-2	tr|A0A0B4J1J4|A0A0B4J1J4_MOUSE	lm	NA	NA	NA	NA	NA	NA	NA	NA	NA	NA	NA	NA	NA	NA	NA	NA	NA	NA	NA	NA	NA	NA	NA	NA	NA	NA	NA	NA	NA	NA	NA	NA	NA	NA	NA	NA	NA	NA	NA	NA	NA	NA	NA	NA	NA	NA	NA
LC	tr|A0A0B6VQ20|A0A0B6VQ20_MOUSE	lm	NA	-0.678454	NA	NA	-3.50769	NA	NA	-5.26889	NA	NA	-0.49159	NA	NA	-5.30449	NA	NA	-1.63101	NA	NA	-0.95032	NA	NA	-0.221276	NA	NA	-0.193273	NA	NA	-1.07151	NA	NA	-1.16166	NA	NA	-0.958531	NA	NA	0.0413478	NA	NA	-3.86234	NA	NA	-1.04753	NA	NA	NA
Igkv17-121	tr|A0A0G2JFA8|A0A0G2JFA8_MOUSE	lm	NA	-2.12135	NA	NA	-2.08992	NA	NA	-0.713793	NA	NA	-1.13835	NA	NA	0.73074	NA	NA	-0.876357	NA	NA	1.36047	NA	NA	-0.0016709	NA	NA	0.284715	NA	NA	-0.301854	NA	NA	-0.266711	NA	NA	-0.212905	NA	NA	-0.0519075	NA	NA	-0.857777	NA	NA	-0.713622	NA	NA	NA
Kng1	tr|A0A0R4J038|A0A0R4J038_MOUSE	lm	0.308161	0.389139	0.470117	-0.158995	-0.0710288	0.0169369	0.210272	0.293045	0.375818	-0.198993	-0.112745	-0.0264973	0.267642	0.3501	0.432559	-0.150699	-0.0653229	0.0200537	0.0117476	0.0993718	0.186996	0.265737	0.347869	0.430002	0.156986	0.239241	0.321496	0.0683604	0.152629	0.236897	0.161772	0.245383	0.328993	0.11231	0.198081	0.283851	0.00182381	0.0885376	0.175251	0.154846	0.237122	0.319397	0.0837093	0.171698	0.259687	NA	NA
Apof	tr|A0A0R4J0M4|A0A0R4J0M4_MOUSE	lm	NA	NA	NA	NA	NA	NA	NA	NA	NA	NA	NA	NA	NA	NA	NA	NA	NA	NA	NA	NA	NA	NA	NA	NA	NA	NA	NA	NA	NA	NA	NA	NA	NA	NA	NA	NA	NA	NA	NA	NA	NA	NA	NA	NA	NA	NA	NA
Igkv6-32	tr|A0A140T8N9|A0A140T8N9_MOUSE	lm	NA	NA	NA	NA	NA	NA	NA	NA	NA	NA	NA	NA	NA	NA	NA	NA	NA	NA	NA	NA	NA	NA	NA	NA	NA	NA	NA	NA	NA	NA	NA	NA	NA	NA	NA	NA	NA	NA	NA	NA	NA	NA	NA	NA	NA	NA	NA
	tr|A2N1N1|A2N1N1_MOUSE	lm	NA	-1.12658	NA	NA	-0.440644	NA	NA	-0.832875	NA	NA	-0.157117	NA	NA	-1.08456	NA	NA	0.0818873	NA	NA	-0.143676	NA	NA	0.226411	NA	NA	0.0288675	NA	NA	-1.62759	NA	NA	0.155249	NA	NA	-0.262664	NA	NA	0.599157	NA	NA	-4.9653	NA	NA	-0.846413	NA	NA	NA
Mgam	tr|B5THE2|B5THE2_MOUSE	lm	-0.629459	0.0014501	0.632359	-0.699822	-0.0845934	0.530635	-0.877471	-0.214951	0.44757	-0.547448	0.0259914	0.599431	-0.877105	-0.220478	0.436148	-0.237011	0.306774	0.85056	-0.204487	0.362158	0.928804	-0.267587	0.297312	0.862211	-1.41794	-0.726875	-0.0358092	-0.370022	0.206828	0.783678	-0.246091	0.323062	0.892216	-0.279588	0.293172	0.865933	-0.208158	0.350786	0.909729	-0.0992643	0.449441	0.998146	-0.337753	0.260449	0.858651	NA	NA
Cp	tr|E9PZD8|E9PZD8_MOUSE	lm	-0.277874	-0.156037	-0.0342006	-0.368692	-0.244446	-0.120199	-0.176723	-0.056412	0.0638989	0.370869	0.477816	0.584763	-0.059086	0.0592966	0.177679	0.214378	0.323752	0.433126	0.411432	0.52274	0.634049	-0.0487399	0.0689822	0.186704	-0.166518	-0.0485503	0.0694178	-0.123301	-0.0048706	0.11356	-0.0938156	0.0250739	0.143963	-0.220339	-0.096536	0.0272669	-0.0762366	0.0434092	0.163055	-0.0654577	0.0506606	0.166779	-0.187136	-0.0610156	0.0651049	NA	NA
Cfh	tr|E9Q8I0|E9Q8I0_MOUSE	lm	-0.464981	-0.37118	-0.277378	-0.376455	-0.283936	-0.191417	-0.612362	-0.515113	-0.417863	-0.182661	-0.0960051	-0.0093491	-0.544839	-0.448068	-0.351296	-0.375933	-0.286251	-0.19657	-0.682582	-0.580928	-0.479274	-0.520467	-0.42471	-0.328954	-0.0889774	-0.0024453	0.0840868	-0.860705	-0.758312	-0.65592	-0.574587	-0.477411	-0.380234	-0.460975	-0.364312	-0.267649	-0.52022	-0.423179	-0.326138	-0.586942	-0.491753	-0.396564	-0.550135	-0.448787	-0.347439	NA	NA
Apon	tr|G3X9D6|G3X9D6_MOUSE	lm	NA	0.0126468	NA	NA	-0.116155	NA	NA	0.0317576	NA	NA	0.472903	NA	NA	-0.466757	NA	NA	0.790604	NA	NA	0.465423	NA	NA	-0.0518318	NA	NA	-0.176238	NA	NA	-0.268089	NA	NA	-0.700745	NA	NA	-0.196977	NA	NA	0.202086	NA	NA	0.09003	NA	NA	0.0848269	NA	NA	NA
Efemp2	tr|G5E8D6|G5E8D6_MOUSE	lm	NA	NA	NA	NA	NA	NA	NA	NA	NA	NA	NA	NA	NA	NA	NA	NA	NA	NA	NA	NA	NA	NA	NA	NA	NA	NA	NA	NA	NA	NA	NA	NA	NA	NA	NA	NA	NA	NA	NA	NA	NA	NA	NA	NA	NA	NA	NA
Hsp90b1	tr|Q3UBU0|Q3UBU0_MOUSE	lm	NA	NA	NA	NA	NA	NA	NA	NA	NA	NA	NA	NA	NA	NA	NA	NA	NA	NA	NA	NA	NA	NA	NA	NA	NA	NA	NA	NA	NA	NA	NA	NA	NA	NA	NA	NA	NA	NA	NA	NA	NA	NA	NA	NA	NA	NA	NA
Serpina7	tr|Q3UEL9|Q3UEL9_MOUSE	lm	-1.19016	-0.568229	0.0537046	-3.59963	-2.54547	-1.49132	-1.93166	-1.18423	-0.436797	0.50313	0.968018	1.43291	-1.75536	-1.02952	-0.303672	0.486824	0.953702	1.42058	0.246976	0.74709	1.2472	-0.701965	-0.128681	0.444603	-1.49383	-0.839052	-0.184277	-3.07453	-2.12006	-1.16559	-0.451831	0.0994948	0.650821	-0.882424	-0.284647	0.313129	-0.743727	-0.166339	0.41105	-0.76949	-0.206384	0.356721	-1.15333	-0.504933	0.143461	NA	NA
Pcyox1	tr|Q3UYP2|Q3UYP2_MOUSE	lm	NA	NA	NA	NA	NA	NA	NA	NA	NA	NA	NA	NA	NA	NA	NA	NA	NA	NA	NA	NA	NA	NA	NA	NA	NA	NA	NA	NA	NA	NA	NA	NA	NA	NA	NA	NA	NA	NA	NA	NA	NA	NA	NA	NA	NA	NA	NA
Mup1	tr|Q4FZE8|Q4FZE8_MOUSE	lm	-0.418529	0.198623	0.815775	-0.100769	0.491193	1.08316	-0.323725	0.288934	0.901593	-1.18705	-0.487434	0.212185	0.136018	0.715389	1.29476	-1.87243	-1.09078	-0.309131	-2.93994	-1.78451	-0.629094	-1.23057	-0.514231	0.202105	-0.0170117	0.562823	1.14266	-0.163942	0.431901	1.02774	-0.701132	-0.0485502	0.604032	-0.509088	0.136054	0.781195	-0.880093	-0.200019	0.480055	-0.585978	0.0430365	0.672051	-0.990235	-0.275748	0.438739	NA	NA
Apcs	tr|Q4JFI8|Q4JFI8_MOUSE	lm	NA	-2.38383	NA	NA	-3.85137	NA	NA	-2.58588	NA	NA	-1.64324	NA	NA	-1.86326	NA	NA	-1.07767	NA	NA	-1.37127	NA	NA	-1.43682	NA	NA	-1.72208	NA	NA	-2.15973	NA	NA	-2.00516	NA	NA	-2.54179	NA	NA	-1.98739	NA	NA	-2.05578	NA	NA	-1.93491	NA	NA	NA
Cfhr2	tr|Q4LDF6|Q4LDF6_MOUSE	lm	-0.184163	0.164123	0.512408	-0.190705	0.159983	0.51067	-0.419915	-0.055033	0.309849	-0.0854749	0.250198	0.585871	-0.19139	0.161571	0.514531	-0.318337	0.0300185	0.378374	-0.55888	-0.176037	0.206807	-0.386551	-0.0233861	0.339779	-0.474337	-0.111529	0.251279	-0.415892	-0.0539276	0.308036	-0.753809	-0.365249	0.0233113	-1.08353	-0.661473	-0.23942	-0.471236	-0.0994519	0.272332	-0.414524	-0.0565034	0.301517	-1.05045	-0.620855	-0.191263	NA	NA
Igh	tr|Q58E61|Q58E61_MOUSE	lm	-1.68713	-1.28471	-0.882291	-1.23582	-0.870796	-0.505772	-1.10616	-0.750313	-0.394462	-0.751197	-0.430312	-0.109427	-1.43492	-1.04962	-0.664321	0.049832	0.330735	0.611639	-1.31093	-0.928929	-0.546924	-0.517582	-0.199626	0.118329	-0.0160785	0.271072	0.558223	-1.68564	-1.28432	-0.882995	-0.468058	-0.152584	0.162889	-1.12787	-0.760884	-0.393896	0.310694	0.591744	0.872793	-1.74518	-1.34171	-0.938246	-2.25339	-1.7563	-1.2592	NA	NA
Ttr	tr|Q5M9K1|Q5M9K1_MOUSE	lm	-0.164391	-0.0187539	0.126883	-0.63104	-0.471218	-0.311396	-0.26823	-0.118445	0.0313388	0.135586	0.27118	0.406775	-0.280769	-0.129745	0.0212778	-0.0189192	0.119886	0.258691	0.0758884	0.219602	0.363317	-0.121249	0.0243973	0.170044	-0.377736	-0.227834	-0.0779316	-0.0706285	0.0728236	0.216276	-0.280205	-0.130205	0.0197945	-0.148482	0.00084415	0.15017	-0.484567	-0.32672	-0.168874	-0.248736	-0.102477	0.0437821	-0.200715	-0.0467301	0.107254	NA	NA
	tr|Q7M084|Q7M084_MOUSE	lm	0.216293	0.417174	0.618055	-0.149806	0.0639284	0.277662	0.00609442	0.214858	0.423621	-0.563681	-0.340382	-0.117083	0.117726	0.323763	0.5298	-0.218248	-0.0078485	0.20255	-0.315245	-0.0892859	0.136673	0.121413	0.326453	0.531493	-0.0079543	0.197938	0.403831	-0.0115663	0.196368	0.404302	-0.011684	0.197974	0.407632	-0.0295027	0.184776	0.399055	0.102303	0.310253	0.518203	0.130942	0.332738	0.534535	-0.129732	0.0926105	0.314953	NA	NA
Cat	tr|Q8C6E3|Q8C6E3_MOUSE	lm	NA	NA	NA	NA	NA	NA	NA	NA	NA	NA	NA	NA	NA	NA	NA	NA	NA	NA	NA	NA	NA	NA	NA	NA	NA	NA	NA	NA	NA	NA	NA	NA	NA	NA	NA	NA	NA	NA	NA	NA	NA	NA	NA	NA	NA	NA	NA
	tr|Q8K1F0|Q8K1F0_MOUSE	lm	-2.04961	-1.04774	-0.0458655	-2.09114	-1.09099	-0.0908353	-2.35916	-1.29699	-0.234825	-2.63506	-1.53854	-0.442018	-1.99044	-0.994331	0.00177993	-2.10313	-1.13198	-0.160826	-2.85619	-1.5778	-0.299419	-0.130882	0.591893	1.31467	1.18027	1.8047	2.42913	-2.80515	-1.65581	-0.506462	-0.312838	0.428262	1.16936	-1.22092	-0.35089	0.51914	-2.90684	-1.67452	-0.442213	-2.68326	-1.47194	-0.260613	-4.37446	-2.66109	-0.947714	NA	NA
C6	tr|Q91X70|Q91X70_MOUSE	lm	-0.6346	-0.518124	-0.401649	-0.448673	-0.336064	-0.223455	-0.771341	-0.650286	-0.52923	-1.09387	-0.969124	-0.844376	-0.356429	-0.244712	-0.132994	-1.13306	-1.00713	-0.881195	-1.89489	-1.7292	-1.56351	-0.31431	-0.204201	-0.0940913	0.123508	0.223665	0.323823	-0.574023	-0.458445	-0.342867	-0.437871	-0.324793	-0.211715	-0.430044	-0.314884	-0.199723	-0.242713	-0.132654	-0.0225939	-0.517562	-0.404819	-0.292076	-0.854855	-0.724696	-0.594538	NA	NA
	tr|Q920E7|Q920E7_MOUSE	lm	NA	NA	NA	NA	NA	NA	NA	NA	NA	NA	NA	NA	NA	NA	NA	NA	NA	NA	NA	NA	NA	NA	NA	NA	NA	NA	NA	NA	NA	NA	NA	NA	NA	NA	NA	NA	NA	NA	NA	NA	NA	NA	NA	NA	NA	NA	NA
	tr|Q9CY06|Q9CY06_MOUSE	lm	0.718156	0.901939	1.08572	0.470412	0.660886	0.851361	0.715603	0.900465	1.08533	0.235728	0.428373	0.621018	-0.107214	0.102865	0.312943	0.00168202	0.201154	0.400625	-0.31609	-0.0942038	0.127682	-0.644657	-0.413388	-0.182118	0.0544887	0.254744	0.454999	0.126732	0.326417	0.526103	0.855073	1.03696	1.21885	0.0054953	0.214085	0.422674	-0.651849	-0.416926	-0.182004	0.0380986	0.238857	0.439616	0.80061	0.988803	1.177	NA	NA
	tr|Q9D8L4|Q9D8L4_MOUSE	lm	-1.7783	-1.42859	-1.07887	-2.82397	-2.35403	-1.88409	-1.23721	-0.927744	-0.618274	0.41067	0.630956	0.851241	-0.431812	-0.171874	0.0880632	-0.865361	-0.59423	-0.323099	-0.754431	-0.471511	-0.18859	0.283236	0.513177	0.743117	1.15793	1.36192	1.56592	-1.80864	-1.45874	-1.10884	-0.319134	-0.0655356	0.188062	-0.542506	-0.273608	-0.0047092	-0.335474	-0.0792967	0.176881	-1.3337	-1.02931	-0.724928	-1.66241	-1.30243	-0.942458	NA	NA
Fga	sp|E9PV24|FIBA_MOUSE	lm	-0.69298	-0.385492	-0.0780047	-0.140166	0.138399	0.416964	-0.876867	-0.559367	-0.241866	-0.701234	-0.402473	-0.103711	-1.10562	-0.767164	-0.428712	-0.650604	-0.358773	-0.0669419	-1.10964	-0.761149	-0.412663	-0.832211	-0.51646	-0.200709	-0.444691	-0.159347	0.125997	-0.746785	-0.439611	-0.132437	-0.660751	-0.356249	-0.0517478	-1.03653	-0.700781	-0.365032	-1.24926	-0.899446	-0.549629	-1.05272	-0.731713	-0.410709	-0.804585	-0.475535	-0.146485	NA	NA
Cfd	sp|P03953|CFAD_MOUSE	lm	0.236439	0.610573	0.984708	0.230405	0.605739	0.981072	0.143171	0.523618	0.904066	-1.77018	-1.23575	-0.701316	-0.0328143	0.360073	0.75296	-2.07846	-1.52205	-0.965647	-1.66652	-1.11229	-0.558055	-0.0595966	0.333601	0.726799	-0.295405	0.104436	0.504276	0.452658	0.816043	1.17943	-0.350515	0.0606916	0.471898	0.00925053	0.403396	0.79754	0.15969	0.544745	0.9298	0.0139806	0.397431	0.780882	0.352797	0.73389	1.11498	NA	NA
	sp|P03987|IGHG3_MOUSE	lm	-1.42198	-1.21691	-1.01184	-1.45091	-1.24452	-1.03812	-1.79635	-1.56851	-1.34066	-0.265531	-0.109869	0.0457924	-0.711992	-0.534983	-0.357974	1.14568	1.27455	1.40342	0.102205	0.256252	0.410299	0.209419	0.357772	0.506124	-0.303986	-0.144482	0.0150224	-2.01481	-1.77535	-1.53589	0.775204	0.912202	1.0492	0.872215	1.00951	1.1468	0.445972	0.590535	0.735097	-0.842674	-0.664743	-0.486811	-1.66663	-1.43098	-1.19532	NA	NA
KRT1	sp|P04264|K2C1_HUMAN_contaminant	lm	NA	0.378078	NA	NA	0.26831	NA	NA	-0.452815	NA	NA	0.551538	NA	NA	1.71254	NA	NA	-2.23494	NA	NA	-0.539829	NA	NA	1.53974	NA	NA	-0.200461	NA	NA	-1.41573	NA	NA	1.47133	NA	NA	0.031192	NA	NA	-0.593931	NA	NA	-0.566039	NA	NA	-1.32504	NA	NA	NA
Ncam1	sp|P13595|NCAM1_MOUSE	lm	NA	0.486033	NA	NA	-0.577899	NA	NA	-0.005011	NA	NA	-0.618168	NA	NA	0.202432	NA	NA	-0.434374	NA	NA	-0.212508	NA	NA	0.340077	NA	NA	0.541256	NA	NA	0.453922	NA	NA	-0.0638678	NA	NA	-1.00144	NA	NA	0.166005	NA	NA	0.0174461	NA	NA	-0.954389	NA	NA	NA
C1qb	sp|P14106|C1QB_MOUSE	lm	-1.55369	-0.562577	0.428532	-0.910917	-0.0197517	0.871414	-1.50954	-0.513932	0.48168	-0.316963	0.484859	1.28668	-1.30091	-0.33533	0.630252	-0.86745	0.00516742	0.877785	-1.89564	-0.802385	0.290874	-2.69157	-1.45168	-0.211782	-0.665266	0.18546	1.03619	-2.05954	-0.967413	0.12471	-1.67474	-0.645723	0.383292	-0.686466	0.196689	1.07984	-1.341	-0.360697	0.619606	-1.85579	-0.814303	0.227187	-1.25351	-0.269586	0.714336	NA	NA
Ighv3-6	sp|P18531|HVM60_MOUSE	lm	-1.74966	-0.233371	1.28292	-4.14515	-1.89871	0.347743	-9.45843	-5.29828	-1.13814	-1.15277	0.100957	1.35469	-7.33574	-3.17559	0.98455	-1.6282	-0.274047	1.08011	-2.75816	-0.814062	1.13004	-2.14236	-0.5477	1.04696	-1.28267	0.00376719	1.2902	-2.1469	-0.551023	1.04485	-0.901929	0.335404	1.57274	-1.5215	-0.0063217	1.50885	0.0750893	1.20063	2.32618	-1.80616	-0.0295397	1.74708	-3.09883	-1.00213	1.09457	NA	NA
Bche	sp|Q03311|CHLE_MOUSE	lm	-0.76501	-0.428872	-0.0927343	-0.30548	0.00609231	0.317665	-0.558033	-0.232291	0.0934519	-0.380349	-0.0748283	0.230693	-0.648316	-0.315389	0.017539	-0.335138	-0.0324814	0.270175	-0.168995	0.140931	0.450857	-0.561385	-0.236301	0.0887822	-0.59566	-0.274567	0.046526	-0.610061	-0.284808	0.0404454	-0.389979	-0.0748579	0.240263	-0.554773	-0.223671	0.10743	-0.296514	0.0163296	0.329173	-0.451481	-0.138525	0.174431	-0.717135	-0.368148	-0.0191609	NA	NA
Itih1	sp|Q61702|ITIH1_MOUSE	lm	-0.379126	-0.250377	-0.121628	-0.243865	-0.118383	0.00709923	-0.41056	-0.28025	-0.149939	0.10222	0.217175	0.332129	-0.477063	-0.344795	-0.212527	-0.17395	-0.0539224	0.0661053	-0.0912314	0.034357	0.159945	-0.169201	-0.0451631	0.0788747	-0.343574	-0.217815	-0.0920559	-0.357632	-0.230043	-0.102454	-0.26253	-0.136265	-0.0100003	-0.211775	-0.0844669	0.0428416	-0.293942	-0.16541	-0.0368778	-0.324294	-0.198809	-0.0733248	-0.23546	-0.104273	0.0269148	NA	NA
Qsox1	sp|Q8BND5|QSOX1_MOUSE	lm	-1.59227	-0.643272	0.305722	-1.06364	-0.195636	0.67237	-0.800254	0.0349722	0.870199	-0.853241	-0.0035972	0.846047	-0.824253	0.0242637	0.87278	-0.830855	-0.0151578	0.800539	-0.842443	0.0144411	0.871325	-0.75433	0.0807902	0.91591	-0.444409	0.33642	1.11725	-0.416069	0.368	1.15207	-0.858548	-0.011986	0.834576	-1.03981	-0.156469	0.726874	-0.730158	0.104449	0.939056	-0.870926	-0.0260423	0.818842	-0.776444	0.0875675	0.951579	NA	NA
C1ra	sp|Q8CG16|C1RA_MOUSE	lm	-0.307713	-0.0506516	0.20641	-0.116383	0.132401	0.381186	-0.553145	-0.279796	-0.0064477	-0.2538	-0.0039961	0.245807	-0.226267	0.0295639	0.285394	-0.744718	-0.472541	-0.200364	-0.753191	-0.46263	-0.172069	-0.699438	-0.418658	-0.137878	-0.112116	0.133873	0.379862	-0.245566	0.00908224	0.263731	-0.445858	-0.178633	0.0885915	-0.166295	0.0915734	0.349442	-0.506624	-0.233572	0.0394792	-0.454581	-0.193362	0.0678564	-0.25277	0.0176017	0.287974	NA	NA
Habp2	sp|Q8K0D2|HABP2_MOUSE	lm	NA	-0.066815	NA	NA	-0.545746	NA	NA	-0.570273	NA	NA	-1.23043	NA	NA	-0.783029	NA	NA	-0.335171	NA	NA	-1.09393	NA	NA	-0.498542	NA	NA	-0.13104	NA	NA	-0.232337	NA	NA	-0.237709	NA	NA	-0.817603	NA	NA	-0.401431	NA	NA	-0.541498	NA	NA	-0.560197	NA	NA	NA
Proz	sp|Q9CQW3|PROZ_MOUSE	lm	-1.63737	-0.560445	0.516478	-0.738882	0.198741	1.13636	-1.38511	-0.338365	0.708378	-0.862615	0.0568552	0.976325	-0.699051	0.226678	1.15241	-1.1682	-0.202343	0.763511	-1.13515	-0.127148	0.880858	-1.34432	-0.255001	0.834314	-1.3384	-0.3375	0.663397	-0.441711	0.442388	1.32649	-2.82511	-1.31585	0.193401	-3.54173	-1.93687	-0.332002	-1.03739	0.0384129	1.11422	-1.01598	-0.0494089	0.917159	-1.58527	-0.217797	1.14968	NA	NA
Nt5c3a	sp|Q9D020|5NT3A_MOUSE	lm	NA	NA	NA	NA	NA	NA	NA	NA	NA	NA	NA	NA	NA	NA	NA	NA	NA	NA	NA	NA	NA	NA	NA	NA	NA	NA	NA	NA	NA	NA	NA	NA	NA	NA	NA	NA	NA	NA	NA	NA	NA	NA	NA	NA	NA	NA	NA
Psma6	sp|Q9QUM9|PSA6_MOUSE	lm	NA	NA	NA	NA	NA	NA	NA	NA	NA	NA	NA	NA	NA	NA	NA	NA	NA	NA	NA	NA	NA	NA	NA	NA	NA	NA	NA	NA	NA	NA	NA	NA	NA	NA	NA	NA	NA	NA	NA	NA	NA	NA	NA	NA	NA	NA	NA
Igkv2-109	tr|A0A075B5K6|A0A075B5K6_MOUSE	lm	NA	-4.57996	NA	NA	-4.82282	NA	NA	-10.977	NA	NA	-0.0522719	NA	NA	-0.261	NA	NA	0.81597	NA	NA	-4.57538	NA	NA	-6.0197	NA	NA	-0.523829	NA	NA	-1.50724	NA	NA	-4.25891	NA	NA	0.78413	NA	NA	-4.86022	NA	NA	0.227768	NA	NA	-2.96391	NA	NA	NA
Igkv3-1	tr|A0A075B5P1|A0A075B5P1_MOUSE	lm	NA	NA	NA	NA	NA	NA	NA	NA	NA	NA	NA	NA	NA	NA	NA	NA	NA	NA	NA	NA	NA	NA	NA	NA	NA	NA	NA	NA	NA	NA	NA	NA	NA	NA	NA	NA	NA	NA	NA	NA	NA	NA	NA	NA	NA	NA	NA
Ighv1-54	tr|A0A075B5W5|A0A075B5W5_MOUSE	lm	NA	NA	NA	NA	NA	NA	NA	NA	NA	NA	NA	NA	NA	NA	NA	NA	NA	NA	NA	NA	NA	NA	NA	NA	NA	NA	NA	NA	NA	NA	NA	NA	NA	NA	NA	NA	NA	NA	NA	NA	NA	NA	NA	NA	NA	NA	NA
Igkv4-53	tr|A0A075B677|A0A075B677_MOUSE	lm	NA	-5.4046	NA	NA	0.590565	NA	NA	1.25003	NA	NA	0.501391	NA	NA	0.143301	NA	NA	1.4614	NA	NA	0.0577632	NA	NA	0.653079	NA	NA	0.0342409	NA	NA	-0.220631	NA	NA	1.18913	NA	NA	-5.14221	NA	NA	0.137855	NA	NA	0.227185	NA	NA	0.833287	NA	NA	NA
Ighv5-15	tr|A0A0A6YWC7|A0A0A6YWC7_MOUSE	lm	NA	NA	NA	NA	NA	NA	NA	NA	NA	NA	NA	NA	NA	NA	NA	NA	NA	NA	NA	NA	NA	NA	NA	NA	NA	NA	NA	NA	NA	NA	NA	NA	NA	NA	NA	NA	NA	NA	NA	NA	NA	NA	NA	NA	NA	NA	NA
Ighv1-82	tr|A0A0G2JEU7|A0A0G2JEU7_MOUSE	lm	NA	-1.02203	NA	NA	-0.311177	NA	NA	-0.471665	NA	NA	0.0313002	NA	NA	-1.19976	NA	NA	-0.282792	NA	NA	-0.590912	NA	NA	-0.0127335	NA	NA	0.608093	NA	NA	-1.31179	NA	NA	-1.4628	NA	NA	-0.73693	NA	NA	1.29567	NA	NA	-1.4591	NA	NA	-0.693856	NA	NA	NA
Ighv1-71	tr|A0A0G2JFL3|A0A0G2JFL3_MOUSE	lm	-3.449	-1.58206	0.284894	-1.70206	-0.278556	1.14495	-2.48431	-0.923068	0.638171	-2.05052	-0.678705	0.693113	-4.33314	-2.30487	-0.276587	0.362601	1.28367	2.20473	1.90562	2.75134	3.59705	-1.97557	-0.628546	0.718482	-3.49984	-1.76299	-0.0261358	-2.57702	-0.897396	0.782223	-3.06947	-1.26265	0.544163	-2.165	-0.770914	0.623168	0.623274	1.54422	2.46516	-7.85999	-4.88889	-1.91779	-6.34727	-3.37617	-0.405066	NA	NA
Ighv1-78	tr|A0A0G2JGN3|A0A0G2JGN3_MOUSE	lm	NA	-1.03419	NA	NA	-0.659962	NA	NA	-6.72545	NA	NA	-0.556695	NA	NA	-1.68517	NA	NA	-1.02814	NA	NA	-1.09484	NA	NA	-0.457562	NA	NA	-0.181354	NA	NA	-3.6048	NA	NA	0.501668	NA	NA	-0.0124633	NA	NA	1.04101	NA	NA	-1.55523	NA	NA	-1.18148	NA	NA	NA
	tr|A0A0M4KPD8|A0A0M4KPD8_MOUSE	lm	-2.92892	-2.25744	-1.58595	-1.59478	-1.1152	-0.635621	-3.49012	-2.69164	-1.89315	-0.249784	0.1082	0.466183	-3.23381	-2.52408	-1.81435	0.561074	0.881888	1.2027	0.993828	1.31064	1.62745	0.047411	0.399613	0.751815	-1.51911	-1.0587	-0.598286	-3.40609	-2.65808	-1.91007	-1.03607	-0.609699	-0.183331	-0.991998	-0.558512	-0.125026	0.489303	0.823391	1.15748	-2.79928	-2.10587	-1.41245	-3.07998	-2.32058	-1.56119	NA	NA
Hrg	tr|A0A0R4J039|A0A0R4J039_MOUSE	lm	-0.135616	0.0104419	0.1565	-0.0355667	0.108564	0.252695	0.140556	0.280693	0.42083	0.203048	0.338104	0.473161	0.428937	0.563806	0.698675	0.203622	0.338646	0.47367	0.221281	0.362577	0.503872	-0.0233346	0.120805	0.264945	0.0780621	0.217412	0.356762	0.0349725	0.176834	0.318695	0.096677	0.238117	0.379557	-0.0206837	0.126034	0.272752	-0.0486479	0.0976625	0.243973	-0.166927	-0.0215615	0.123804	-0.0372457	0.113504	0.264253	NA	NA
Igkv6-23	tr|A0A140T8N5|A0A140T8N5_MOUSE	lm	NA	NA	NA	NA	NA	NA	NA	NA	NA	NA	NA	NA	NA	NA	NA	NA	NA	NA	NA	NA	NA	NA	NA	NA	NA	NA	NA	NA	NA	NA	NA	NA	NA	NA	NA	NA	NA	NA	NA	NA	NA	NA	NA	NA	NA	NA	NA
Igkv3-4	tr|A0A140T8Q4|A0A140T8Q4_MOUSE	lm	-1.75088	-1.22989	-0.708897	-3.81621	-2.83406	-1.85191	-5.57313	-4.37051	-3.16788	1.33063	1.64123	1.95183	-1.39135	-0.902668	-0.413991	-0.801452	-0.392925	0.0156026	-2.60858	-1.95291	-1.29725	-1.292	-0.814735	-0.337473	0.607624	0.943355	1.27909	-3.36373	-2.54125	-1.71876	-1.43638	-0.943255	-0.450126	-1.46361	-0.929118	-0.394623	-0.375456	0.0270083	0.429472	-1.40805	-0.932706	-0.457361	-3.52022	-2.58277	-1.64532	NA	NA
	tr|A0NA69|A0NA69_MOUSE	lm	NA	NA	NA	NA	NA	NA	NA	NA	NA	NA	NA	NA	NA	NA	NA	NA	NA	NA	NA	NA	NA	NA	NA	NA	NA	NA	NA	NA	NA	NA	NA	NA	NA	NA	NA	NA	NA	NA	NA	NA	NA	NA	NA	NA	NA	NA	NA
	tr|A2N494|A2N494_MOUSE	lm	-1.73392	-0.999212	-0.264499	-0.920416	-0.289484	0.341448	-1.7969	-1.04969	-0.302488	-0.908362	-0.296808	0.314745	-1.57091	-0.843903	-0.116894	-0.693228	-0.0983011	0.496626	-1.30686	-0.613083	0.0806926	-0.737503	-0.125314	0.486875	-1.39105	-0.706875	-0.0226968	-3.42286	-2.28777	-1.15269	-1.56901	-0.855851	-0.142694	-1.58465	-0.851024	-0.117401	-1.18914	-0.51866	0.151825	-2.79807	-1.88375	-0.969439	-2.17491	-1.32565	-0.476389	NA	NA
	tr|A2NVE9|A2NVE9_MOUSE	lm	NA	-0.796756	NA	NA	-0.410496	NA	NA	-1.17789	NA	NA	0.426877	NA	NA	-0.803141	NA	NA	0.184192	NA	NA	-0.51076	NA	NA	1.19758	NA	NA	0.66676	NA	NA	-1.02101	NA	NA	0.047801	NA	NA	0.0725156	NA	NA	-0.790569	NA	NA	-0.701677	NA	NA	-1.17794	NA	NA	NA
Hbbt1	tr|A8DUP5|A8DUP5_MOUSE	lm	0.54324	0.649404	0.755567	0.37562	0.484769	0.593918	0.0823641	0.197019	0.311673	0.101108	0.212246	0.323383	-0.417679	-0.291371	-0.165064	-0.121805	-0.0066693	0.108466	-0.592987	-0.45956	-0.326132	-0.669975	-0.53772	-0.405464	-0.13626	-0.01906	0.0981395	0.023426	0.138582	0.253738	0.793411	0.896918	1.00043	0.1962	0.31082	0.42544	-0.73273	-0.596476	-0.460223	0.124433	0.236851	0.349269	0.734747	0.842151	0.949555	NA	NA
Scgb2b24	tr|D2XZ39|D2XZ39_MOUSE	lm	NA	NA	NA	NA	NA	NA	NA	NA	NA	NA	NA	NA	NA	NA	NA	NA	NA	NA	NA	NA	NA	NA	NA	NA	NA	NA	NA	NA	NA	NA	NA	NA	NA	NA	NA	NA	NA	NA	NA	NA	NA	NA	NA	NA	NA	NA	NA
Scgb2b7	tr|D3YYY1|D3YYY1_MOUSE	lm	-0.896171	-0.226473	0.443224	-0.678647	0.0682052	0.815057	-3.47519	-2.33802	-1.20085	-0.834531	-0.180701	0.47313	-1.48272	-0.688163	0.106391	0.765519	1.29642	1.82733	-0.592954	0.0600741	0.713102	-2.72089	-1.74529	-0.769686	-4.01951	-2.7168	-1.41409	-3.5873	-2.36391	-1.14051	-0.666642	-0.0176166	0.631409	0.988871	1.52374	2.05861	-1.2811	-0.546911	0.187277	-0.400938	0.212919	0.826776	-3.00441	-1.85956	-0.71471	NA	NA
Mup8	tr|E9PVW0|E9PVW0_MOUSE	lm	-0.321362	-0.132416	0.056529	0.173516	0.347602	0.521687	-0.525028	-0.327544	-0.13006	-1.39154	-1.16186	-0.932176	0.657892	0.821646	0.985399	-1.732	-1.48249	-1.23299	-2.64078	-2.28013	-1.91948	-0.998552	-0.780434	-0.562317	0.34593	0.514047	0.682165	-0.103657	0.0780895	0.259836	-0.41165	-0.217135	-0.0226198	-0.280327	-0.0873146	0.105698	-0.362338	-0.168661	0.0250161	-0.344426	-0.155697	0.0330309	-0.860907	-0.637899	-0.414891	NA	NA
Scgb1b20	tr|E9PWZ2|E9PWZ2_MOUSE	lm	-0.0345165	0.379489	0.793494	-3.59708	-2.68053	-1.76398	-1.61677	-1.05958	-0.502393	0.0564325	0.45539	0.854347	-2.04394	-1.42015	-0.796357	1.4511	1.79702	2.14294	0.111311	0.526613	0.941916	-2.09806	-1.42859	-0.759123	-3.36413	-2.449	-1.53388	-2.83964	-2.08475	-1.32986	-0.0096925	0.405756	0.821205	1.64944	1.99821	2.34699	-0.502369	-0.0473059	0.407757	0.489802	0.872971	1.25614	-2.27572	-1.5073	-0.738882	NA	NA
Scgb2b2	tr|G5E8B4|G5E8B4_MOUSE	lm	-0.135008	0.726731	1.58847	-4.5393	-2.40935	-0.279395	-2.20925	-0.994525	0.220196	-0.0255399	0.814212	1.65396	-2.14676	-0.922457	0.301845	1.62032	2.35344	3.08656	0.618809	1.42809	2.23737	-2.68503	-1.26735	0.150324	-5.5805	-3.45055	-1.32059	-3.96279	-2.34777	-0.73276	-0.0167431	0.838093	1.69293	1.57752	2.32548	3.07345	-0.927965	0.0492725	1.02651	0.112603	0.947518	1.78243	-4.54721	-2.41726	-0.287303	NA	NA
Igk	tr|I6L978|I6L978_MOUSE	lm	NA	-0.825269	NA	NA	-1.6627	NA	NA	0.711718	NA	NA	0.641036	NA	NA	-1.40972	NA	NA	1.6416	NA	NA	-1.44976	NA	NA	-0.661599	NA	NA	-1.0522	NA	NA	-0.779335	NA	NA	2.43374	NA	NA	2.00829	NA	NA	-1.48052	NA	NA	-0.989177	NA	NA	0.85451	NA	NA	NA
	tr|I6L9E1|I6L9E1_MOUSE	lm	NA	-0.843429	NA	NA	-1.25425	NA	NA	-0.199564	NA	NA	0.39284	NA	NA	-0.714684	NA	NA	-0.38509	NA	NA	-0.293711	NA	NA	-0.479156	NA	NA	-0.158751	NA	NA	-1.28495	NA	NA	0.314821	NA	NA	1.15473	NA	NA	0.0804812	NA	NA	-0.789304	NA	NA	-4.0642	NA	NA	NA
Ctsb	tr|Q3TVS6|Q3TVS6_MOUSE	lm	-0.275508	-0.0417056	0.192097	-0.22564	0.0067393	0.239118	-0.507983	-0.262496	-0.0170087	0.279678	0.488851	0.698023	-0.0414553	0.18551	0.412475	0.0284208	0.245497	0.462572	0.29281	0.510986	0.729162	-0.477004	-0.233167	0.0106701	0.133295	0.349234	0.565172	-0.087829	0.137854	0.363538	0.0296891	0.252839	0.475988	-0.254188	-0.015518	0.223152	-0.228299	0.00724612	0.242791	-0.165835	0.0612015	0.288238	-0.14393	0.0950647	0.334059	NA	NA
Psma7	tr|Q3UIT9|Q3UIT9_MOUSE	lm	-0.453335	-0.0731312	0.307073	-0.272338	0.09035	0.453038	-0.246753	0.11509	0.476933	0.441502	0.761019	1.08054	-0.0852632	0.270177	0.625617	0.0374317	0.375816	0.714201	0.0261534	0.37996	0.733766	-0.604285	-0.21747	0.169346	-0.162971	0.188878	0.540727	-0.368563	-0.0016093	0.365344	-0.725263	-0.33047	0.0643229	-0.883077	-0.467621	-0.0521655	-0.639817	-0.243665	0.152486	-0.692051	-0.306643	0.0787647	-1.22217	-0.765946	-0.309717	NA	NA
Il1rap	tr|Q3V2X3|Q3V2X3_MOUSE	lm	0.173645	0.342577	0.511509	0.119598	0.291142	0.462686	0.1504	0.320839	0.491279	-0.165685	0.00911498	0.183915	-0.0205344	0.155898	0.33233	-0.0429181	0.12859	0.300098	0.096133	0.271729	0.447326	0.187499	0.357211	0.526924	-0.159143	0.0187116	0.196566	0.298486	0.464429	0.630372	0.0978612	0.270996	0.444131	0.125773	0.300462	0.47515	0.0955199	0.270249	0.444978	0.309623	0.474246	0.638868	0.151324	0.32884	0.506355	NA	NA
IgG1	tr|Q5F2I0|Q5F2I0_MOUSE	lm	-0.683873	-0.106794	0.470286	-0.785037	-0.193915	0.397207	-1.07785	-0.454274	0.1693	-0.712789	-0.145178	0.422434	0.372668	0.873866	1.37506	-0.230389	0.298893	0.828174	-1.00843	-0.377655	0.253123	-0.717009	-0.131371	0.454267	0.217459	0.720429	1.2234	-1.15569	-0.526878	0.101938	-0.425096	0.13436	0.693816	-0.0659302	0.47395	1.01383	-0.887347	-0.275798	0.335751	-1.83998	-1.12015	-0.400315	-1.16894	-0.477467	0.214004	NA	NA
Igkv5-39	tr|Q65ZI1|Q65ZI1_MOUSE	lm	-4.63709	-2.83563	-1.03417	-1.95736	-1.06117	-0.164985	-3.87385	-2.52834	-1.18282	-0.0573149	0.570234	1.19778	-3.20983	-2.02337	-0.836906	0.932573	1.49914	2.06571	1.15461	1.7228	2.29098	0.30249	0.920755	1.53902	-1.44146	-0.651154	0.139154	-2.72149	-1.68289	-0.644293	-0.772022	-0.0545552	0.662911	-1.006	-0.252359	0.501276	0.854062	1.43429	2.01452	-2.69327	-1.68259	-0.6719	-4.8321	-3.03064	-1.22918	NA	NA
H2-Q4	tr|Q8HWB2|Q8HWB2_MOUSE	lm	-0.578341	-0.307689	-0.0370371	-0.439314	-0.173469	0.0923762	-0.456315	-0.189142	0.0780314	0.571138	0.793727	1.01632	-0.286934	-0.0257838	0.235366	0.580243	0.802675	1.02511	0.924873	1.14627	1.36767	-0.40067	-0.135165	0.13034	-0.561805	-0.293411	-0.0250167	-0.560909	-0.289264	-0.017619	-0.611168	-0.334385	-0.0576013	-0.343805	-0.0757353	0.192335	-0.516467	-0.24143	0.0336065	-0.298054	-0.0405561	0.216942	-0.364401	-0.0885002	0.187401	NA	NA
Cfhr2	tr|Q8R0I8|Q8R0I8_MOUSE	lm	NA	-0.183233	NA	NA	-0.160353	NA	NA	-0.472265	NA	NA	0.148551	NA	NA	-0.413429	NA	NA	-0.168234	NA	NA	-0.299512	NA	NA	-0.421766	NA	NA	-0.0847973	NA	NA	-0.441827	NA	NA	-0.474123	NA	NA	-0.296666	NA	NA	-0.334762	NA	NA	-0.195718	NA	NA	-0.372443	NA	NA	NA
Apob	sp|E9Q414|APOB_MOUSE	lm	-1.13243	-1.02118	-0.909937	-0.136303	-0.0457041	0.0448952	-0.899042	-0.792683	-0.686324	0.686219	0.764158	0.842096	-0.527613	-0.428686	-0.329759	-0.469767	-0.376303	-0.28284	-0.328874	-0.232253	-0.135633	-1.00739	-0.898601	-0.789813	0.113331	0.198876	0.284422	-0.759302	-0.656961	-0.55462	-0.782086	-0.678438	-0.57479	-0.805798	-0.69916	-0.592522	-0.817231	-0.71152	-0.60581	-0.805424	-0.703556	-0.601687	-0.841113	-0.730738	-0.620362	NA	NA
Fcn1	sp|O70165|FCN1_MOUSE	lm	NA	7.99275	NA	NA	8.67786	NA	NA	8.16345	NA	NA	-2.12895	NA	NA	8.46601	NA	NA	8.53637	NA	NA	5.23439	NA	NA	8.16569	NA	NA	8.71188	NA	NA	3.701	NA	NA	8.03862	NA	NA	8.53585	NA	NA	8.37144	NA	NA	8.41841	NA	NA	5.57627	NA	NA	NA
Ca2	sp|P00920|CAH2_MOUSE	lm	NA	3.25818	NA	NA	4.15683	NA	NA	3.57433	NA	NA	1.17938	NA	NA	3.14733	NA	NA	3.72759	NA	NA	-0.587804	NA	NA	4.45644	NA	NA	3.57117	NA	NA	-2.31998	NA	NA	3.71686	NA	NA	-0.941101	NA	NA	-1.44184	NA	NA	3.29256	NA	NA	3.88475	NA	NA	NA
C4b	sp|P01029|CO4B_MOUSE	lm	-0.232604	-0.128181	-0.023758	-0.112869	-0.0103288	0.0922119	-0.134712	-0.0314386	0.0718344	-0.0307207	0.0674743	0.165669	-0.230866	-0.125208	-0.0195489	-0.245654	-0.143716	-0.0417785	-0.486823	-0.373175	-0.259527	-0.745813	-0.629061	-0.512309	-0.545829	-0.43628	-0.326732	-0.47289	-0.363502	-0.254114	-0.366111	-0.258115	-0.150119	-0.215905	-0.108861	-0.0018175	-0.584103	-0.469457	-0.35481	-0.406334	-0.299459	-0.192585	0.00328204	0.10853	0.213777	NA	NA
	sp|P03977|KV3A4_MOUSE	lm	-2.60141	-1.51629	-0.431177	-3.43731	-2.12402	-0.810726	-3.59307	-2.26331	-0.933551	0.127403	0.797623	1.46784	-3.01535	-1.84336	-0.671368	0.560005	1.20061	1.84121	-1.39809	-0.511394	0.375306	-0.626776	0.141132	0.909039	-0.227934	0.500526	1.22899	-3.8281	-2.47775	-1.1274	-0.636258	0.118384	0.873026	-0.87393	-0.0718443	0.730241	-1.31968	-0.469715	0.380249	-2.74172	-1.61844	-0.495158	-4.79371	-3.04664	-1.29956	NA	NA
Saa2	sp|P05367|SAA2_MOUSE	lm	NA	NA	NA	NA	NA	NA	NA	NA	NA	NA	NA	NA	NA	NA	NA	NA	NA	NA	NA	NA	NA	NA	NA	NA	NA	NA	NA	NA	NA	NA	NA	NA	NA	NA	NA	NA	NA	NA	NA	NA	NA	NA	NA	NA	NA	NA	NA
	sp|P06330|HVM51_MOUSE	lm	-1.6913	-1.0038	-0.316294	-1.2491	-0.615005	0.0190918	-1.30227	-0.660072	-0.0178714	-0.721177	-0.16245	0.396277	-1.6301	-0.927971	-0.225845	-0.636508	-0.0851105	0.466287	-1.25259	-0.600741	0.0511028	-1.74587	-1.04301	-0.340139	-0.0551728	0.456205	0.967583	-1.8699	-1.13265	-0.395393	-0.288922	0.249	0.786922	-0.98108	-0.366101	0.248878	0.518537	1.00596	1.49337	-1.40237	-0.758804	-0.115243	-2.59265	-1.67758	-0.762505	NA	NA
Orm2	sp|P07361|A1AG2_MOUSE	lm	-1.83302	-0.603709	0.625598	-1.65822	-0.546641	0.564935	-1.87284	-0.635108	0.602629	-1.98099	-0.76488	0.45123	-0.638548	0.307013	1.25257	-1.48093	-0.44084	0.599247	-2.08582	-0.845302	0.395213	-1.04475	-0.0395366	0.965678	-0.845417	0.11207	1.06956	-1.96938	-0.812746	0.34389	-0.684573	0.264078	1.21273	-1.71173	-0.576503	0.558727	-1.19625	-0.077102	1.04204	-1.20736	-0.190012	0.82734	-1.08931	-0.0365976	1.01612	NA	NA
Apoa2	sp|P09813|APOA2_MOUSE	lm	-0.474547	-0.284579	-0.0946118	-0.969479	-0.758792	-0.548106	-0.763649	-0.56065	-0.35765	0.449553	0.609158	0.768763	-0.785306	-0.58067	-0.376035	0.308941	0.471413	0.633885	0.611378	0.773995	0.936611	-0.514969	-0.322329	-0.129689	-0.91501	-0.710855	-0.506699	-0.668838	-0.472348	-0.275859	-0.694749	-0.494824	-0.294899	-0.831415	-0.62173	-0.412046	-0.70314	-0.500487	-0.297834	-0.429035	-0.243274	-0.0575137	-0.890936	-0.673189	-0.455441	NA	NA
F2	sp|P19221|THRB_MOUSE	lm	-0.371424	-0.282804	-0.194185	-0.215618	-0.129283	-0.0429492	-0.348135	-0.25931	-0.170484	0.271671	0.348952	0.426234	-0.192092	-0.105334	-0.018577	0.118908	0.198107	0.277305	0.206654	0.288759	0.370864	-0.315393	-0.226981	-0.138568	-0.217331	-0.132317	-0.0473031	-0.271775	-0.184988	-0.0982017	-0.434787	-0.34434	-0.253893	-0.358261	-0.267251	-0.176241	-0.239803	-0.151727	-0.0636512	-0.380032	-0.29232	-0.204608	-0.524039	-0.427438	-0.330836	NA	NA
Pkm	sp|P52480|KPYM_MOUSE	lm	NA	NA	NA	NA	NA	NA	NA	NA	NA	NA	NA	NA	NA	NA	NA	NA	NA	NA	NA	NA	NA	NA	NA	NA	NA	NA	NA	NA	NA	NA	NA	NA	NA	NA	NA	NA	NA	NA	NA	NA	NA	NA	NA	NA	NA	NA	NA
Masp1	sp|P98064|MASP1_MOUSE	lm	-0.843563	-0.440931	-0.0382994	-0.251467	0.117892	0.487251	-0.601239	-0.21262	0.175998	-0.571522	-0.199198	0.173126	-0.574103	-0.183729	0.206644	-0.441577	-0.0765457	0.288485	-0.752316	-0.342591	0.0671343	-0.703901	-0.308809	0.0862829	-0.29754	0.0629159	0.423371	-0.703181	-0.309347	0.0844881	-0.368136	0.00316429	0.374465	-0.195042	0.171901	0.538845	-0.626126	-0.231851	0.162423	-0.714834	-0.325073	0.064688	-0.704687	-0.288036	0.128614	NA	NA
C1qc	sp|Q02105|C1QC_MOUSE	lm	NA	-0.121695	NA	NA	0.148245	NA	NA	-0.18259	NA	NA	0.764242	NA	NA	0.0863089	NA	NA	0.537941	NA	NA	-0.122067	NA	NA	-0.808866	NA	NA	0.654572	NA	NA	-0.20722	NA	NA	-0.073256	NA	NA	0.7242	NA	NA	0.499145	NA	NA	-0.631784	NA	NA	0.441199	NA	NA	NA
Prdx2	sp|Q61171|PRDX2_MOUSE	lm	NA	NA	NA	NA	NA	NA	NA	NA	NA	NA	NA	NA	NA	NA	NA	NA	NA	NA	NA	NA	NA	NA	NA	NA	NA	NA	NA	NA	NA	NA	NA	NA	NA	NA	NA	NA	NA	NA	NA	NA	NA	NA	NA	NA	NA	NA	NA
Postn	sp|Q62009|POSTN_MOUSE	lm	-0.7307	-0.308205	0.11429	0.145227	0.511995	0.878762	-0.565268	-0.151926	0.261415	-0.771526	-0.356274	0.0589786	-0.304103	0.0927734	0.489649	-0.954711	-0.527063	-0.099415	-1.51568	-1.00287	-0.49006	-1.20095	-0.736066	-0.271184	-0.346556	0.0431207	0.432798	-0.152236	0.229396	0.611028	-0.547349	-0.136742	0.273865	-0.607839	-0.18493	0.23798	-1.03904	-0.582286	-0.12553	-0.277009	0.109141	0.495292	-0.216962	0.187341	0.591645	NA	NA
F13a1	sp|Q8BH61|F13A_MOUSE	lm	-0.232601	-0.0188282	0.194944	1.08706	1.26517	1.44328	0.0961522	0.299182	0.502212	-0.870013	-0.635307	-0.400601	-0.313866	-0.0945263	0.124813	0.230935	0.424377	0.617818	-0.546238	-0.311459	-0.0766798	-0.442532	-0.219134	0.00426342	-0.182051	0.0268719	0.235795	-0.387002	-0.167221	0.0525598	0.0935294	0.296756	0.499982	0.0632482	0.27225	0.481252	-0.0674486	0.144416	0.35628	-0.206209	0.00438317	0.214975	0.0392576	0.252135	0.465012	NA	NA
Dpep2	sp|Q8C255|DPEP2_MOUSE	lm	NA	NA	NA	NA	NA	NA	NA	NA	NA	NA	NA	NA	NA	NA	NA	NA	NA	NA	NA	NA	NA	NA	NA	NA	NA	NA	NA	NA	NA	NA	NA	NA	NA	NA	NA	NA	NA	NA	NA	NA	NA	NA	NA	NA	NA	NA	NA
Fgb	sp|Q8K0E8|FIBB_MOUSE	lm	-0.785966	-0.705028	-0.62409	0.218636	0.285769	0.352902	-0.633548	-0.554452	-0.475356	-0.177533	-0.107694	-0.0378552	-0.489145	-0.411944	-0.334743	-0.0895958	-0.0208084	0.0479791	-0.674338	-0.592367	-0.510396	-0.695653	-0.615482	-0.53531	-0.131788	-0.0614757	0.00883646	-0.869069	-0.786306	-0.703544	-0.431612	-0.355598	-0.279584	-0.495949	-0.417247	-0.338545	-0.646199	-0.565731	-0.485263	-0.844534	-0.763308	-0.682081	-0.545287	-0.463635	-0.381984	NA	NA
C8a	sp|Q8K182|CO8A_MOUSE	lm	-0.292583	-0.202929	-0.113275	0.039186	0.123976	0.208765	-0.222311	-0.133154	-0.0439969	-1.463	-1.35065	-1.2383	-0.0942836	-0.0066547	0.0809742	-1.49174	-1.37868	-1.26561	-2.06004	-1.91755	-1.77506	-0.242761	-0.153202	-0.0636438	0.387455	0.466656	0.545856	-0.31302	-0.222641	-0.132261	-0.349361	-0.257864	-0.166366	-0.284114	-0.191794	-0.0994748	-0.0200543	0.0669657	0.153986	-0.310829	-0.221642	-0.132456	-0.483579	-0.385052	-0.286526	NA	NA
Cela1	sp|Q91X79|CELA1_MOUSE	lm	NA	-0.395091	NA	NA	-0.121287	NA	NA	-9.29239	NA	NA	-6.7704	NA	NA	0.287124	NA	NA	-4.52415	NA	NA	-1.89812	NA	NA	-0.0281489	NA	NA	0.421192	NA	NA	-0.0191615	NA	NA	-0.0114127	NA	NA	-0.192164	NA	NA	0.67093	NA	NA	-10.5172	NA	NA	-0.0544566	NA	NA	NA
Fbln5	sp|Q9WVH9|FBLN5_MOUSE	lm	NA	-0.0040181	NA	NA	-0.319175	NA	NA	-0.353405	NA	NA	-0.573197	NA	NA	-1.15907	NA	NA	-0.215313	NA	NA	-1.25687	NA	NA	-0.398041	NA	NA	-0.108864	NA	NA	-0.163162	NA	NA	-0.272622	NA	NA	-0.311376	NA	NA	-0.861587	NA	NA	-0.31169	NA	NA	-1.29728	NA	NA	NA
Igkv9-124	tr|A0A075B5K2|A0A075B5K2_MOUSE	lm	-1.52029	-1.03976	-0.559234	-2.58562	-1.96644	-1.34726	-2.23867	-1.66572	-1.09276	-0.318155	0.055619	0.429393	-1.32635	-0.856066	-0.385783	-0.962611	-0.544627	-0.126643	-1.50697	-1.00655	-0.506129	-1.04817	-0.606574	-0.164978	0.52363	0.860978	1.19833	-2.05173	-1.50917	-0.966613	-0.634847	-0.225978	0.18289	-0.775956	-0.347578	0.0808002	-0.631295	-0.218752	0.193791	-1.32362	-0.864976	-0.406336	-2.2206	-1.61829	-1.01597	NA	NA
Igkv8-28	tr|A0A075B5N3|A0A075B5N3_MOUSE	lm	NA	-5.60053	NA	NA	-5.76016	NA	NA	-4.66931	NA	NA	-0.466677	NA	NA	-4.9805	NA	NA	-0.209033	NA	NA	-2.4078	NA	NA	-0.497856	NA	NA	1.54553	NA	NA	-5.1515	NA	NA	-7.95361	NA	NA	-0.350276	NA	NA	-2.50746	NA	NA	-13.5338	NA	NA	-2.55819	NA	NA	NA
Igkv8-27	tr|A0A075B5N4|A0A075B5N4_MOUSE	lm	-3.06817	-1.28015	0.507884	-1.79233	-0.421973	0.948386	-2.05757	-0.584044	0.88948	-2.39741	-0.986124	0.425158	-4.27923	-2.23237	-0.185513	-2.53889	-1.09193	0.355031	-1.36508	-0.0975613	1.16995	-0.285334	0.784011	1.85335	-3.11054	-1.40133	0.307874	-8.19735	-4.52098	-0.844611	-0.201967	0.852254	1.90648	-0.383788	0.706512	1.79681	-1.65598	-0.355441	0.945102	-2.29995	-0.889203	0.521547	-2.64027	-0.996202	0.647866	NA	NA
Ighm	tr|A0A075B5P6|A0A075B5P6_MOUSE	lm	-1.84034	-1.71428	-1.58822	-1.59682	-1.47807	-1.35932	-2.07651	-1.94048	-1.80446	-0.0485063	0.03401	0.116526	-1.05804	-0.952439	-0.846835	0.590797	0.665835	0.740873	0.0740304	0.159233	0.244435	-0.195612	-0.108048	-0.0204836	0.925755	0.998578	1.0714	-1.88	-1.752	-1.62401	-0.844983	-0.744701	-0.644419	-0.790587	-0.689504	-0.588421	0.0317391	0.1167	0.201661	-1.48132	-1.36779	-1.25426	-2.17246	-2.02339	-1.87433	NA	NA
Ighv14-2	tr|A0A075B5R7|A0A075B5R7_MOUSE	lm	NA	NA	NA	NA	NA	NA	NA	NA	NA	NA	NA	NA	NA	NA	NA	NA	NA	NA	NA	NA	NA	NA	NA	NA	NA	NA	NA	NA	NA	NA	NA	NA	NA	NA	NA	NA	NA	NA	NA	NA	NA	NA	NA	NA	NA	NA	NA
Ighv1-15	tr|A0A0A6YXA5|A0A0A6YXA5_MOUSE	lm	NA	-1.47864	NA	NA	-1.11896	NA	NA	-3.74697	NA	NA	-0.916977	NA	NA	-1.12495	NA	NA	0.481963	NA	NA	-1.81755	NA	NA	0.855929	NA	NA	-0.877903	NA	NA	-1.20127	NA	NA	-0.872721	NA	NA	-0.630204	NA	NA	-0.454662	NA	NA	-1.45221	NA	NA	-1.46694	NA	NA	NA
Igkv2-137	tr|A0A0B4J1H6|A0A0B4J1H6_MOUSE	lm	NA	-0.343159	NA	NA	-4.55609	NA	NA	-3.93144	NA	NA	-1.54355	NA	NA	0.378734	NA	NA	3.01671	NA	NA	-4.45541	NA	NA	2.36619	NA	NA	-0.931951	NA	NA	-3.59236	NA	NA	-5.14222	NA	NA	-4.8181	NA	NA	-1.35286	NA	NA	-4.76707	NA	NA	-0.500226	NA	NA	NA
	tr|A0A0M3KL49|A0A0M3KL49_MOUSE	lm	NA	NA	NA	NA	NA	NA	NA	NA	NA	NA	NA	NA	NA	NA	NA	NA	NA	NA	NA	NA	NA	NA	NA	NA	NA	NA	NA	NA	NA	NA	NA	NA	NA	NA	NA	NA	NA	NA	NA	NA	NA	NA	NA	NA	NA	NA	NA
Ldha	tr|A0A1B0GSX0|A0A1B0GSX0_MOUSE	lm	NA	NA	NA	NA	NA	NA	NA	NA	NA	NA	NA	NA	NA	NA	NA	NA	NA	NA	NA	NA	NA	NA	NA	NA	NA	NA	NA	NA	NA	NA	NA	NA	NA	NA	NA	NA	NA	NA	NA	NA	NA	NA	NA	NA	NA	NA	NA
Gm20547	tr|B8JJN0|B8JJN0_MOUSE	lm	-0.456075	-0.355648	-0.255221	-0.319816	-0.221818	-0.123819	-0.48876	-0.387012	-0.285265	0.206579	0.293741	0.380903	-0.321385	-0.222185	-0.122984	-0.179251	-0.0865278	0.00619481	-0.01256	0.0827647	0.17809	-0.341805	-0.242966	-0.144126	-0.124046	-0.0308228	0.0624005	-0.48207	-0.38114	-0.28021	-0.289854	-0.191818	-0.093782	-0.271016	-0.171553	-0.0720895	-0.324565	-0.224779	-0.124993	-0.186571	-0.0922297	0.00211115	-0.356635	-0.252921	-0.149208	NA	NA
Itih2	tr|G3X977|G3X977_MOUSE	lm	-0.409484	-0.32211	-0.234736	-0.166143	-0.0825771	0.00098933	-0.410976	-0.323091	-0.235205	0.191851	0.268289	0.344728	-0.361312	-0.273754	-0.186197	-0.006917	0.0719253	0.150768	0.215144	0.295125	0.375106	-0.115623	-0.0326489	0.0503254	-0.27956	-0.195604	-0.111648	-0.530112	-0.440924	-0.351736	-0.150955	-0.0672579	0.0164393	-0.142797	-0.0577851	0.0272272	-0.113337	-0.0293174	0.054702	-0.173491	-0.0908771	-0.0082631	-0.247308	-0.158364	-0.0694201	NA	NA
Mup3	tr|Q3KQQ2|Q3KQQ2_MOUSE	lm	-0.0541392	0.362343	0.778825	0.352345	0.745452	1.13856	-0.0652937	0.352231	0.769755	-0.194382	0.220723	0.635828	0.121937	0.531505	0.941072	-0.342553	0.0818894	0.506332	-0.982027	-0.476748	0.0285318	-0.895805	-0.412276	0.0712525	0.227229	0.621794	1.01636	0.373159	0.763847	1.15453	-0.518588	-0.0692902	0.380007	0.02362	0.442702	0.861784	-0.290004	0.146633	0.58327	-0.0231303	0.387269	0.797668	-0.568023	-0.0968829	0.374257	NA	NA
Hspa5	tr|Q3TI47|Q3TI47_MOUSE	lm	-1.80612	-1.03496	-0.263801	-0.841586	-0.197535	0.446517	-1.60295	-0.857971	-0.112993	0.0503684	0.600186	1.15	-1.50544	-0.770285	-0.035126	-0.181427	0.385536	0.9525	-0.533549	0.0940351	0.721619	-1.92058	-1.05804	-0.195507	-0.705402	-0.0843504	0.536701	-0.616666	0.00304439	0.622755	-1.46537	-0.738924	-0.012477	-1.19474	-0.492063	0.21061	-1.56244	-0.806966	-0.0514892	-2.32426	-1.40403	-0.483806	-0.878783	-0.126463	0.625857	NA	NA
Hspa8	tr|Q3TZJ3|Q3TZJ3_MOUSE	lm	NA	NA	NA	NA	NA	NA	NA	NA	NA	NA	NA	NA	NA	NA	NA	NA	NA	NA	NA	NA	NA	NA	NA	NA	NA	NA	NA	NA	NA	NA	NA	NA	NA	NA	NA	NA	NA	NA	NA	NA	NA	NA	NA	NA	NA	NA	NA
Aldob	tr|Q3UER1|Q3UER1_MOUSE	lm	NA	-6.81646	NA	NA	-2.0822	NA	NA	-3.88887	NA	NA	2.31924	NA	NA	-2.05885	NA	NA	0.529063	NA	NA	1.42033	NA	NA	-1.31874	NA	NA	-1.29021	NA	NA	-6.25566	NA	NA	-4.38043	NA	NA	-6.93031	NA	NA	-2.90707	NA	NA	-3.21853	NA	NA	-1.36213	NA	NA	NA
Tfrc	tr|Q542D9|Q542D9_MOUSE	lm	NA	-0.222645	NA	NA	0.318998	NA	NA	0.622103	NA	NA	-1.0229	NA	NA	0.428962	NA	NA	0.23949	NA	NA	-0.255269	NA	NA	0.362924	NA	NA	-0.100249	NA	NA	0.56604	NA	NA	0.318447	NA	NA	0.0156801	NA	NA	0.656981	NA	NA	0.366175	NA	NA	-0.0481393	NA	NA	NA
IgG1	tr|Q5F2I8|Q5F2I8_MOUSE	lm	NA	NA	NA	NA	NA	NA	NA	NA	NA	NA	NA	NA	NA	NA	NA	NA	NA	NA	NA	NA	NA	NA	NA	NA	NA	NA	NA	NA	NA	NA	NA	NA	NA	NA	NA	NA	NA	NA	NA	NA	NA	NA	NA	NA	NA	NA	NA
Cfhr1	tr|Q61406|Q61406_MOUSE	lm	-0.219095	0.18551	0.590115	-0.421368	-0.00264	0.416088	-0.735746	-0.292044	0.151657	-0.500919	-0.0886273	0.323664	-0.609659	-0.172271	0.265117	-0.444514	-0.0357927	0.372928	-0.246198	0.171651	0.5895	-0.380408	0.0359831	0.452375	-0.665071	-0.235329	0.194413	-1.48141	-0.971031	-0.46065	-0.656454	-0.218666	0.219123	-0.726365	-0.274386	0.177592	-0.500128	-0.0698761	0.360376	-0.81339	-0.370764	0.0718623	-1.19482	-0.685465	-0.176114	NA	NA
Tce7	tr|Q6RUT5|Q6RUT5_MOUSE	lm	NA	NA	NA	NA	NA	NA	NA	NA	NA	NA	NA	NA	NA	NA	NA	NA	NA	NA	NA	NA	NA	NA	NA	NA	NA	NA	NA	NA	NA	NA	NA	NA	NA	NA	NA	NA	NA	NA	NA	NA	NA	NA	NA	NA	NA	NA	NA
Igf1	tr|Q8CAR0|Q8CAR0_MOUSE	lm	NA	NA	NA	NA	NA	NA	NA	NA	NA	NA	NA	NA	NA	NA	NA	NA	NA	NA	NA	NA	NA	NA	NA	NA	NA	NA	NA	NA	NA	NA	NA	NA	NA	NA	NA	NA	NA	NA	NA	NA	NA	NA	NA	NA	NA	NA	NA
Ighv1-53	tr|Q924Q1|Q924Q1_MOUSE	lm	-3.99449	-1.39875	1.19699	-11.3333	-5.28963	0.753999	-9.99113	-3.94749	2.09614	-1.45173	0.201183	1.85409	-2.00535	-0.0108281	1.98369	-1.01499	0.568058	2.15111	-1.95912	-0.112928	1.73326	-4.00892	-1.38648	1.23596	-0.916278	0.650818	2.21791	-2.57842	-0.451445	1.67553	-2.77877	-0.495936	1.78689	-14.2301	-8.18647	-2.14284	-2.97946	-0.706265	1.56693	-10.3655	-4.32183	1.7218	-10.191	-4.14739	1.89624	NA	NA
Iglc2	tr|Q99JC1|Q99JC1_MOUSE	lm	NA	NA	NA	NA	NA	NA	NA	NA	NA	NA	NA	NA	NA	NA	NA	NA	NA	NA	NA	NA	NA	NA	NA	NA	NA	NA	NA	NA	NA	NA	NA	NA	NA	NA	NA	NA	NA	NA	NA	NA	NA	NA	NA	NA	NA	NA	NA
Egfr	tr|Q9EP98|Q9EP98_MOUSE	lm	0.227902	0.444884	0.661865	0.191441	0.411476	0.631511	0.179951	0.400768	0.621584	-2.10504	-1.75881	-1.41258	0.0178485	0.245774	0.473699	-1.61938	-1.31155	-1.00372	-2.07273	-1.69957	-1.32641	0.0540909	0.278272	0.502453	0.12358	0.341568	0.559557	0.313486	0.528748	0.74401	-0.320723	-0.079937	0.160849	-0.287434	-0.044049	0.199336	0.140757	0.36477	0.588782	0.152776	0.371279	0.589782	-0.0920375	0.149959	0.391955	NA	NA
	tr|X5J4R8|X5J4R8_MOUSE	lm	NA	0.410437	NA	NA	0.690712	NA	NA	-0.548625	NA	NA	-0.0852813	NA	NA	0.343566	NA	NA	-1.51794	NA	NA	-1.5341	NA	NA	-0.853101	NA	NA	-1.21677	NA	NA	-0.433511	NA	NA	-0.632294	NA	NA	-0.725643	NA	NA	-1.16999	NA	NA	-0.0306217	NA	NA	-0.473244	NA	NA	NA
Itih4	sp|A6X935|ITIH4_MOUSE	lm	-0.659634	-0.575143	-0.490651	-0.685062	-0.599951	-0.51484	-0.652407	-0.567493	-0.482579	0.155058	0.225724	0.29639	-0.565127	-0.481284	-0.39744	-0.0843764	-0.0109178	0.0625408	0.175576	0.249645	0.323715	-0.54147	-0.458548	-0.375626	-0.297035	-0.219595	-0.142154	-0.521893	-0.439904	-0.357915	-0.573228	-0.489605	-0.405981	-0.473805	-0.390222	-0.30664	-0.616941	-0.531591	-0.44624	-0.631862	-0.549017	-0.466171	-0.486795	-0.400819	-0.314843	NA	NA
Bhmt	sp|O35490|BHMT1_MOUSE	lm	NA	NA	NA	NA	NA	NA	NA	NA	NA	NA	NA	NA	NA	NA	NA	NA	NA	NA	NA	NA	NA	NA	NA	NA	NA	NA	NA	NA	NA	NA	NA	NA	NA	NA	NA	NA	NA	NA	NA	NA	NA	NA	NA	NA	NA	NA	NA
Aldh1a7	sp|O35945|AL1A7_MOUSE	lm	NA	NA	NA	NA	NA	NA	NA	NA	NA	NA	NA	NA	NA	NA	NA	NA	NA	NA	NA	NA	NA	NA	NA	NA	NA	NA	NA	NA	NA	NA	NA	NA	NA	NA	NA	NA	NA	NA	NA	NA	NA	NA	NA	NA	NA	NA	NA
Pigr	sp|O70570|PIGR_MOUSE	lm	-1.66734	-0.597506	0.472331	-1.99087	-0.809999	0.370869	-1.95574	-0.771408	0.412926	0.501112	1.28258	2.06404	-1.95925	-0.819406	0.320436	-0.566657	0.315808	1.19827	-0.0720526	0.790703	1.65346	-1.9449	-0.80933	0.326245	-2.0511	-0.876528	0.298042	-1.74816	-0.626876	0.494407	-1.66033	-0.578552	0.503229	-1.53252	-0.462867	0.606788	-2.3917	-1.09093	0.209835	-2.17046	-0.947788	0.274885	-2.04941	-0.797227	0.454953	NA	NA
C4bpa	sp|P08607|C4BPA_MOUSE	lm	-0.284167	-0.0165855	0.250996	-0.505063	-0.223709	0.0576442	-0.511309	-0.22936	0.0525884	-0.290787	-0.0287612	0.233264	-0.211479	0.0563738	0.324226	-0.413708	-0.145943	0.121822	-0.167743	0.102199	0.37214	-0.011547	0.247312	0.506171	-0.609857	-0.327291	-0.0447256	-0.460307	-0.183502	0.093304	-0.0066202	0.252528	0.511677	-0.0448996	0.218838	0.482575	0.180391	0.433486	0.68658	0.00886995	0.262878	0.516885	-0.247174	0.0330466	0.313267	NA	NA
Gpx1	sp|P11352|GPX1_MOUSE	lm	NA	NA	NA	NA	NA	NA	NA	NA	NA	NA	NA	NA	NA	NA	NA	NA	NA	NA	NA	NA	NA	NA	NA	NA	NA	NA	NA	NA	NA	NA	NA	NA	NA	NA	NA	NA	NA	NA	NA	NA	NA	NA	NA	NA	NA	NA	NA
Gsn	sp|P13020|GELS_MOUSE	lm	0.106687	0.206386	0.306084	0.0991156	0.19934	0.299564	0.286292	0.383617	0.480942	-0.192215	-0.0897644	0.0126858	0.0279693	0.130312	0.232655	-0.0852906	0.0153494	0.115989	0.072168	0.175385	0.278602	-0.0143055	0.0882512	0.190808	-0.017243	0.0834346	0.184112	0.416386	0.511477	0.606568	0.0934573	0.194156	0.294854	0.0917333	0.194327	0.296922	0.118769	0.220046	0.321323	0.27277	0.369081	0.465391	0.217753	0.320331	0.42291	NA	NA
Ahsg	sp|P29699|FETUA_MOUSE	lm	0.318235	0.391736	0.465236	0.129695	0.205736	0.281777	0.240564	0.315461	0.390358	-0.0413464	0.0348212	0.110989	0.112237	0.189195	0.266153	-0.25224	-0.173146	-0.0940531	-0.124072	-0.0422254	0.0396214	0.122266	0.198746	0.275226	0.294255	0.367518	0.440782	0.332348	0.405811	0.479274	-0.111394	-0.0316151	0.0481637	-0.0901499	-0.0091862	0.0717776	-0.052112	0.0277491	0.10761	0.0961412	0.171875	0.247608	0.0283847	0.109393	0.190401	NA	NA
Proc	sp|P33587|PROC_MOUSE	lm	-1.09655	-0.461701	0.173153	-0.770317	-0.173525	0.423266	-1.38636	-0.715085	-0.0438071	0.0149504	0.528556	1.04216	-0.94504	-0.321414	0.302212	-0.497104	0.055212	0.607528	-0.317904	0.245358	0.808619	-1.11827	-0.47677	0.164729	-0.554454	0.00991193	0.574278	-1.08886	-0.455281	0.178296	-0.71853	-0.122185	0.47416	-1.03279	-0.389734	0.253318	-0.969321	-0.345661	0.277999	-1.26693	-0.618135	0.0306644	-1.44199	-0.728322	-0.0146552	NA	NA
Pon1	sp|P52430|PON1_MOUSE	lm	-0.18284	0.0240399	0.23092	-0.73182	-0.50202	-0.272219	-0.111985	0.0934711	0.298927	0.444178	0.628012	0.811846	-0.969397	-0.724382	-0.479367	0.538478	0.719993	0.901509	0.695897	0.881105	1.06631	-0.135179	0.0716569	0.278493	-0.939198	-0.702881	-0.466563	-0.522185	-0.301898	-0.0816115	-0.421547	-0.203662	0.014223	0.0377971	0.242549	0.447301	-0.0249562	0.179675	0.384306	-0.240788	-0.0340466	0.172695	-0.147923	0.0679974	0.283918	NA	NA
Cdh5	sp|P55284|CADH5_MOUSE	lm	NA	0.258848	NA	NA	-0.126323	NA	NA	0.0548717	NA	NA	-0.0330431	NA	NA	-0.118745	NA	NA	0.192082	NA	NA	0.150064	NA	NA	0.248384	NA	NA	-0.222429	NA	NA	-0.139101	NA	NA	0.409928	NA	NA	-0.306692	NA	NA	-0.121164	NA	NA	0.636616	NA	NA	0.0649633	NA	NA	NA
Actg1	sp|P63260|ACTG_MOUSE	lm	-1.94111	-0.884418	0.172273	-0.691074	0.169273	1.02962	-1.50535	-0.51975	0.465848	-0.15496	0.626991	1.40894	-0.497048	0.344411	1.18587	-0.732121	0.111726	0.955573	-1.43442	-0.438406	0.557609	-2.23091	-1.06505	0.100796	-0.478645	0.34639	1.17143	-1.35148	-0.373978	0.603523	-0.854141	0.0383517	0.930845	-0.848374	0.0531927	0.954759	-1.56272	-0.542533	0.477654	-1.32303	-0.376083	0.570862	-1.40911	-0.367167	0.67478	NA	NA
Psmb7	sp|P70195|PSB7_MOUSE	lm	NA	NA	NA	NA	NA	NA	NA	NA	NA	NA	NA	NA	NA	NA	NA	NA	NA	NA	NA	NA	NA	NA	NA	NA	NA	NA	NA	NA	NA	NA	NA	NA	NA	NA	NA	NA	NA	NA	NA	NA	NA	NA	NA	NA	NA	NA	NA
Serpinf2	sp|Q61247|A2AP_MOUSE	lm	-0.0616962	0.149815	0.361326	-0.100791	0.111835	0.324462	0.0399584	0.249346	0.458734	-0.419523	-0.199967	0.0195877	0.0328653	0.242415	0.451965	-0.251245	-0.0391961	0.172853	-0.289058	-0.0635217	0.162015	-0.0805842	0.131975	0.344534	-0.0964742	0.113157	0.322787	0.106184	0.312343	0.518503	-0.043135	0.168957	0.381049	0.0300926	0.244509	0.458926	-0.112494	0.103212	0.318917	-0.0167011	0.190312	0.397325	0.0994745	0.315012	0.53055	NA	NA
Ces2e	sp|Q8BK48|EST2E_MOUSE	lm	NA	NA	NA	NA	NA	NA	NA	NA	NA	NA	NA	NA	NA	NA	NA	NA	NA	NA	NA	NA	NA	NA	NA	NA	NA	NA	NA	NA	NA	NA	NA	NA	NA	NA	NA	NA	NA	NA	NA	NA	NA	NA	NA	NA	NA	NA	NA
C8g	sp|Q8VCG4|CO8G_MOUSE	lm	-0.47835	-0.320474	-0.162598	0.0474956	0.191574	0.335652	-0.413519	-0.256404	-0.0992876	-1.79965	-1.5928	-1.38595	-0.253471	-0.100163	0.0531458	-1.61413	-1.41831	-1.22249	-2.11053	-1.86315	-1.61576	-0.494286	-0.334874	-0.175463	0.254238	0.391727	0.529215	-0.423909	-0.267721	-0.111533	-0.470518	-0.31159	-0.152662	-0.389969	-0.230476	-0.0709829	-0.217517	-0.0645058	0.0885054	-0.355302	-0.202556	-0.0498104	-0.45708	-0.291621	-0.126163	NA	NA
Cpn2	sp|Q9DBB9|CPN2_MOUSE	lm	-0.0227481	0.347306	0.717361	0.0399249	0.407269	0.774613	-0.161193	0.219474	0.600141	-0.118262	0.248318	0.614898	0.0887602	0.455633	0.822505	0.22602	0.575457	0.924895	0.0522318	0.426003	0.799775	0.295588	0.650398	1.00521	-0.360668	0.0244989	0.409666	0.293872	0.646488	0.999104	0.0774985	0.444446	0.811394	0.174091	0.540368	0.906645	0.0365466	0.408591	0.780636	-0.117671	0.254021	0.625714	-0.0096975	0.374417	0.758532	NA	NA
Hgfac	sp|Q9R098|HGFA_MOUSE	lm	-0.559386	0.112624	0.784633	-0.591791	0.0868491	0.765489	-0.75996	-0.0486503	0.66266	-0.856309	-0.159131	0.538047	-1.03793	-0.300464	0.437002	-0.223099	0.407343	1.03779	0.0069902	0.641948	1.27691	-0.321222	0.332471	0.986164	-0.916759	-0.21002	0.49672	-0.172545	0.482685	1.13792	-0.418115	0.272111	0.962337	-0.842963	-0.0989874	0.644988	-0.564464	0.144752	0.853969	-0.679692	0.00163381	0.68296	-0.595681	0.143073	0.881828	NA	NA
Thbs4	sp|Q9Z1T2|TSP4_MOUSE	lm	NA	-0.53096	NA	NA	0.211101	NA	NA	-0.288247	NA	NA	-0.626892	NA	NA	-0.652914	NA	NA	-0.124771	NA	NA	-0.679981	NA	NA	-1.77725	NA	NA	-0.603751	NA	NA	-0.428321	NA	NA	-0.18316	NA	NA	-0.746714	NA	NA	-0.940187	NA	NA	-0.466321	NA	NA	-0.457652	NA	NA	NA
Gapdh	tr|A0A0A0MQF6|A0A0A0MQF6_MOUSE	lm	NA	NA	NA	NA	NA	NA	NA	NA	NA	NA	NA	NA	NA	NA	NA	NA	NA	NA	NA	NA	NA	NA	NA	NA	NA	NA	NA	NA	NA	NA	NA	NA	NA	NA	NA	NA	NA	NA	NA	NA	NA	NA	NA	NA	NA	NA	NA
Ighv8-12	tr|A0A0G2JDE1|A0A0G2JDE1_MOUSE	lm	NA	NA	NA	NA	NA	NA	NA	NA	NA	NA	NA	NA	NA	NA	NA	NA	NA	NA	NA	NA	NA	NA	NA	NA	NA	NA	NA	NA	NA	NA	NA	NA	NA	NA	NA	NA	NA	NA	NA	NA	NA	NA	NA	NA	NA	NA	NA
Mgam	tr|A0A0J9YVE6|A0A0J9YVE6_MOUSE	lm	NA	NA	NA	NA	NA	NA	NA	NA	NA	NA	NA	NA	NA	NA	NA	NA	NA	NA	NA	NA	NA	NA	NA	NA	NA	NA	NA	NA	NA	NA	NA	NA	NA	NA	NA	NA	NA	NA	NA	NA	NA	NA	NA	NA	NA	NA	NA
	tr|A0A0M5KS39|A0A0M5KS39_MOUSE	lm	NA	NA	NA	NA	NA	NA	NA	NA	NA	NA	NA	NA	NA	NA	NA	NA	NA	NA	NA	NA	NA	NA	NA	NA	NA	NA	NA	NA	NA	NA	NA	NA	NA	NA	NA	NA	NA	NA	NA	NA	NA	NA	NA	NA	NA	NA	NA
Btd	tr|A0A0R4J131|A0A0R4J131_MOUSE	lm	-0.834541	-0.22522	0.384101	-0.856576	-0.241002	0.374573	-0.573457	0.0134589	0.600375	-0.672344	-0.0935377	0.485269	-0.818437	-0.203622	0.411192	-0.68928	-0.10794	0.473399	-0.0979779	0.459641	1.01726	-0.633006	-0.0397321	0.553541	-1.51673	-0.832959	-0.14919	-0.733124	-0.13538	0.462363	-0.417355	0.162235	0.741826	-1.20612	-0.535395	0.135332	-0.67082	-0.0642254	0.542369	-0.301167	0.253105	0.807377	-0.925871	-0.275898	0.374075	NA	NA
Igkv6-20	tr|A0A140T8P2|A0A140T8P2_MOUSE	lm	NA	NA	NA	NA	NA	NA	NA	NA	NA	NA	NA	NA	NA	NA	NA	NA	NA	NA	NA	NA	NA	NA	NA	NA	NA	NA	NA	NA	NA	NA	NA	NA	NA	NA	NA	NA	NA	NA	NA	NA	NA	NA	NA	NA	NA	NA	NA
Itih4	tr|E9PVD2|E9PVD2_MOUSE	lm	-2.37801	-0.88522	0.607567	-2.29182	-0.901769	0.488284	-1.82458	-0.535166	0.754248	-1.14551	-0.0172738	1.11096	-1.46889	-0.239917	0.989052	-1.22895	-0.0739703	1.08101	-0.836182	0.295305	1.42679	-2.17875	-0.810224	0.558304	-1.88754	-0.521845	0.843851	-1.33455	-0.14552	1.04351	-2.47158	-0.952593	0.566396	-1.14463	0.0409916	1.22662	-2.67513	-1.16292	0.349289	-1.65896	-0.41026	0.838445	-2.40685	-0.848165	0.710518	NA	NA
Vwf	tr|E9QPU1|E9QPU1_MOUSE	lm	-0.725476	-0.222798	0.27988	-0.726528	-0.240931	0.244665	-0.345519	0.115581	0.576681	-2.607	-1.89397	-1.18094	-0.786376	-0.295657	0.195062	-0.586983	-0.126439	0.334105	-0.252783	0.205609	0.664	-1.25877	-0.701276	-0.143784	-0.004862	0.423272	0.851407	-1.76784	-1.14473	-0.521623	-0.789865	-0.290583	0.208699	-0.885993	-0.363683	0.158626	-0.456059	0.023034	0.502127	-2.17638	-1.52251	-0.868641	-1.18595	-0.603031	-0.0201147	NA	NA
Serpina3n	tr|G3X8T9|G3X8T9_MOUSE	lm	-1.2578	-0.976152	-0.694507	-0.757127	-0.504924	-0.252721	-0.817552	-0.559896	-0.302241	0.0746141	0.286646	0.498678	-0.354386	-0.118206	0.117975	-0.204617	0.0167174	0.238052	-0.09531	0.133722	0.362755	-0.93749	-0.673211	-0.408932	-0.17474	0.048326	0.271393	-0.802533	-0.549763	-0.296994	-0.873809	-0.614308	-0.354807	-0.765047	-0.505336	-0.245624	-0.628149	-0.378011	-0.127873	-0.833519	-0.579913	-0.326308	-0.720072	-0.457018	-0.193965	NA	NA
Rbp4	tr|H7BWY6|H7BWY6_MOUSE	lm	0.00662181	0.2432	0.479778	-0.207679	0.0382139	0.284107	-0.30997	-0.0593199	0.191331	0.656545	0.867473	1.0784	-0.117643	0.125757	0.369158	0.556791	0.770229	0.983667	0.459713	0.685049	0.910385	-0.111588	0.130935	0.373458	-0.356973	-0.109588	0.137797	-0.0883436	0.15044	0.389223	0.0311756	0.269186	0.507196	-0.350683	-0.0940146	0.162654	-0.0669698	0.175927	0.418823	-0.151645	0.0878519	0.327348	-0.0415095	0.212702	0.466913	NA	NA
C1qa	tr|Q3TXB1|Q3TXB1_MOUSE	lm	-0.53489	-0.249201	0.0364881	-0.142281	0.124282	0.390844	-0.354533	-0.0772121	0.200109	0.161579	0.410262	0.658946	-0.183206	0.0879971	0.3592	0.0300516	0.282966	0.53588	-0.524745	-0.231773	0.0611998	-0.923027	-0.612874	-0.30272	0.205317	0.454715	0.704112	-0.806146	-0.506755	-0.207363	-0.583295	-0.293557	-0.0038181	0.0516701	0.315341	0.579012	0.0511871	0.312903	0.57462	-0.672336	-0.38324	-0.094143	-0.41797	-0.125353	0.167264	NA	NA
Camp	tr|Q3TZ97|Q3TZ97_MOUSE	lm	NA	NA	NA	NA	NA	NA	NA	NA	NA	NA	NA	NA	NA	NA	NA	NA	NA	NA	NA	NA	NA	NA	NA	NA	NA	NA	NA	NA	NA	NA	NA	NA	NA	NA	NA	NA	NA	NA	NA	NA	NA	NA	NA	NA	NA	NA	NA
Try5	tr|Q3V2E0|Q3V2E0_MOUSE	lm	NA	-0.282583	NA	NA	-0.216773	NA	NA	-0.0217009	NA	NA	-0.213808	NA	NA	-0.0624677	NA	NA	-0.180131	NA	NA	0.0409607	NA	NA	-0.395625	NA	NA	0.010687	NA	NA	-0.636295	NA	NA	-0.343567	NA	NA	-0.0481067	NA	NA	0.0145399	NA	NA	-0.182964	NA	NA	-0.224195	NA	NA	NA
Pltp	tr|Q4FJT5|Q4FJT5_MOUSE	lm	-0.583263	-0.300596	-0.0179286	-0.856059	-0.5576	-0.259141	-0.763018	-0.469158	-0.175297	0.222924	0.463721	0.704517	-0.956879	-0.649913	-0.342947	0.29127	0.530502	0.769734	0.442784	0.686623	0.930462	-0.293142	-0.0242998	0.244542	-1.2285	-0.910077	-0.591656	-0.538229	-0.256376	0.0254777	-0.398426	-0.12497	0.148486	-0.382221	-0.104502	0.173217	-0.223783	0.0440032	0.311789	-0.126091	0.131366	0.388823	-0.618695	-0.319987	-0.0212785	NA	NA
Alb	tr|Q546G4|Q546G4_MOUSE	lm	0.572137	0.655221	0.738305	-0.0409678	0.0508219	0.142612	0.519964	0.604144	0.688324	0.0216596	0.110061	0.198462	0.0182061	0.110094	0.201983	0.0450769	0.133147	0.221217	0.144304	0.235557	0.32681	0.537676	0.621744	0.705813	0.063723	0.152784	0.241846	0.341167	0.427196	0.513226	0.125699	0.215499	0.3053	0.354425	0.442325	0.530225	0.217486	0.306641	0.395795	0.525064	0.608215	0.691367	0.316827	0.407032	0.497236	NA	NA
Serpind1	tr|Q5FW62|Q5FW62_MOUSE	lm	-0.327404	-0.103292	0.120819	-0.0391794	0.175417	0.390013	-0.167945	0.0519522	0.271849	-0.0431946	0.165665	0.374524	-0.124647	0.0944673	0.313581	0.0101939	0.217795	0.425395	-0.0376029	0.182649	0.402901	-0.0274564	0.187442	0.40234	-0.258463	-0.0394396	0.179584	-0.140711	0.077594	0.295899	-0.0023149	0.211371	0.425057	0.0609986	0.276949	0.492899	-0.111708	0.109473	0.330655	-0.119432	0.095176	0.309784	0.0248629	0.24596	0.467058	NA	NA
	tr|Q61852|Q61852_MOUSE	lm	NA	-0.298878	NA	NA	-0.641752	NA	NA	-0.499722	NA	NA	0.614359	NA	NA	0.253359	NA	NA	-0.214597	NA	NA	-0.0275984	NA	NA	-0.48649	NA	NA	0.520326	NA	NA	-0.48194	NA	NA	-0.599319	NA	NA	-0.537455	NA	NA	-0.780709	NA	NA	-0.503128	NA	NA	-0.709734	NA	NA	NA
Fetub	tr|Q6YJU2|Q6YJU2_MOUSE	lm	0.675942	0.98178	1.28762	0.201751	0.526624	0.851496	0.525803	0.838914	1.15202	-0.452736	-0.102763	0.247211	0.320492	0.641871	0.963249	-0.361895	-0.0166938	0.328508	-0.431161	-0.0606476	0.309866	0.571862	0.883797	1.19573	0.23082	0.551466	0.872112	0.432461	0.74701	1.06156	0.429818	0.747854	1.06589	0.253854	0.583061	0.912267	0.147697	0.479948	0.812198	0.447859	0.761526	1.07519	0.488453	0.814199	1.13994	NA	NA
scFv	tr|Q7TQM2|Q7TQM2_MOUSE	lm	NA	-0.948051	NA	NA	-3.02836	NA	NA	-1.24865	NA	NA	0.37344	NA	NA	-1.09721	NA	NA	-0.913006	NA	NA	-0.927331	NA	NA	-0.3592	NA	NA	0.467534	NA	NA	-2.72997	NA	NA	0.295846	NA	NA	0.23501	NA	NA	-0.481599	NA	NA	-1.73307	NA	NA	-1.92345	NA	NA	NA
Igh	tr|Q80ZI7|Q80ZI7_MOUSE	lm	-1.36486	-0.78662	-0.208376	-0.88689	-0.366386	0.154117	-1.46234	-0.867993	-0.273644	-0.26428	0.193956	0.652191	-1.18795	-0.620844	-0.0537402	-0.501686	-0.0250168	0.451652	-0.329877	0.156096	0.642068	-0.627038	-0.12237	0.382298	-1.84751	-1.20984	-0.572164	-1.38153	-0.80819	-0.234855	-0.46121	0.0266698	0.51455	-0.0343863	0.427924	0.890235	-1.2825	-0.697475	-0.112446	-1.96726	-1.29038	-0.613498	-1.74345	-1.08677	-0.430088	NA	NA
3	tr|Q8CIR9|Q8CIR9_MOUSE	lm	NA	-0.340858	NA	NA	-0.662676	NA	NA	-7.38662	NA	NA	0.110709	NA	NA	-2.39243	NA	NA	0.551517	NA	NA	0.0674405	NA	NA	-1.75425	NA	NA	-1.15209	NA	NA	-0.180131	NA	NA	0.157687	NA	NA	-0.0820176	NA	NA	-0.798533	NA	NA	-0.736106	NA	NA	-0.341616	NA	NA	NA
1300017J02Rik	tr|Q8VC96|Q8VC96_MOUSE	lm	0.0136794	0.137696	0.261713	-0.0836546	0.042913	0.169481	0.0597469	0.183718	0.307689	-0.0516501	0.0709128	0.193476	0.102513	0.226209	0.349904	-0.162949	-0.038239	0.086471	-0.0141699	0.114241	0.242651	0.0245902	0.149178	0.273766	-0.0591423	0.0649335	0.189009	0.0287184	0.15257	0.276422	-0.121612	0.00626836	0.134148	-0.0910018	0.0385382	0.168078	-0.0935378	0.0350768	0.163691	-0.0853532	0.0397879	0.164929	-0.152704	-0.0184131	0.115878	NA	NA
V165-D-J-C	tr|Q924Q0|Q924Q0_MOUSE	lm	-1.73329	-0.919245	-0.105201	-1.88875	-1.04519	-0.201625	-0.424896	0.227478	0.879852	-0.737998	-0.0718854	0.594228	-1.4388	-0.615546	0.207704	-1.18827	-0.469378	0.249517	-1.41131	-0.620905	0.169495	-0.590918	0.0782609	0.74744	-0.0758264	0.535967	1.14776	-2.09602	-1.20964	-0.323263	-1.31646	-0.546468	0.223525	-1.63458	-0.807866	0.0188496	-0.766853	-0.070376	0.6261	-1.91774	-1.08263	-0.247516	-1.26418	-0.478044	0.308096	NA	NA
Lcat	tr|Q9CW47|Q9CW47_MOUSE	lm	-0.188849	0.0270287	0.242906	-0.360164	-0.136999	0.086167	-0.207456	0.0104202	0.228296	0.137851	0.338039	0.538227	-0.246668	-0.0257708	0.195126	0.0365491	0.240069	0.443588	0.390509	0.592393	0.794277	-0.375441	-0.150122	0.0751956	-0.247741	-0.0320026	0.183736	-0.166439	0.0485686	0.263576	-0.13288	0.0826155	0.298111	-0.387247	-0.157061	0.0731251	0.00235067	0.21508	0.42781	-0.105987	0.105033	0.316053	-0.568267	-0.324454	-0.0806405	NA	NA
Gsto1	sp|O09131|GSTO1_MOUSE	lm	NA	0.310135	NA	NA	-1.30311	NA	NA	-0.232055	NA	NA	-0.166408	NA	NA	0.446861	NA	NA	1.39507	NA	NA	-0.56955	NA	NA	-0.658797	NA	NA	-0.196812	NA	NA	0.221718	NA	NA	0.00809935	NA	NA	0.737795	NA	NA	0.869342	NA	NA	0.654157	NA	NA	-0.312536	NA	NA	NA
Amy1	sp|P00687|AMY1_MOUSE	lm	-0.906883	0.164463	1.23581	-1.19542	-0.0308499	1.13372	-1.23283	-0.105043	1.02275	-0.951232	0.140892	1.23302	-0.641526	0.400899	1.44332	-1.00683	0.0579472	1.12272	-1.08571	0.0495343	1.18478	-1.51844	-0.338789	0.840861	-2.70852	-1.2051	0.298312	-1.03228	0.0606914	1.15367	-0.636604	0.395675	1.42795	-0.966346	0.136896	1.24014	-1.37421	-0.152288	1.06963	-0.522822	0.483419	1.48966	-1.68219	-0.345699	0.990788	NA	NA
	sp|P00761|TRYP_PIG_contaminant	lm	NA	NA	NA	NA	NA	NA	NA	NA	NA	NA	NA	NA	NA	NA	NA	NA	NA	NA	NA	NA	NA	NA	NA	NA	NA	NA	NA	NA	NA	NA	NA	NA	NA	NA	NA	NA	NA	NA	NA	NA	NA	NA	NA	NA	NA	NA	NA
	sp|P01654|KV3A1_MOUSE	lm	NA	-1.62216	NA	NA	-1.9203	NA	NA	-1.2726	NA	NA	0.44565	NA	NA	-0.437711	NA	NA	1.72216	NA	NA	0.304253	NA	NA	-0.438631	NA	NA	-0.55389	NA	NA	-1.73326	NA	NA	0.699735	NA	NA	0.833218	NA	NA	0.0857661	NA	NA	-1.00474	NA	NA	-2.07372	NA	NA	NA
H2-Q10	sp|P01898|HA10_MOUSE	lm	-0.210873	-0.0203835	0.170106	-0.512176	-0.309769	-0.107361	-0.444014	-0.243718	-0.0434224	0.490344	0.658046	0.825748	-0.0992818	0.0902122	0.279706	0.748772	0.911354	1.07394	1.0654	1.22777	1.39015	-0.26058	-0.0663624	0.127855	-0.644442	-0.439499	-0.234556	0.0216268	0.205073	0.388519	-0.260887	-0.0663212	0.128244	-0.161655	0.0329086	0.227472	-0.117054	0.0743152	0.265685	-0.248881	-0.0583303	0.13222	-0.122084	0.0750491	0.272183	NA	NA
Bpifa2	sp|P07743|BPIA2_MOUSE	lm	NA	NA	NA	NA	NA	NA	NA	NA	NA	NA	NA	NA	NA	NA	NA	NA	NA	NA	NA	NA	NA	NA	NA	NA	NA	NA	NA	NA	NA	NA	NA	NA	NA	NA	NA	NA	NA	NA	NA	NA	NA	NA	NA	NA	NA	NA	NA
Apoe	sp|P08226|APOE_MOUSE	lm	-0.794164	-0.673438	-0.552712	-0.435097	-0.322506	-0.209915	-1.06907	-0.939599	-0.810123	1.53494	1.61883	1.70273	-0.826297	-0.702818	-0.579339	0.334789	0.430684	0.526578	0.934394	1.02657	1.11875	-1.2261	-1.09121	-0.956332	-0.0737469	0.0299576	0.133662	-0.414345	-0.302453	-0.190561	-0.667079	-0.548261	-0.429443	-1.15367	-1.01796	-0.882244	-1.08357	-0.951291	-0.819017	-0.409112	-0.298481	-0.187851	-0.825905	-0.696586	-0.567268	NA	NA
Lyz2	sp|P08905|LYZ2_MOUSE	lm	NA	NA	NA	NA	NA	NA	NA	NA	NA	NA	NA	NA	NA	NA	NA	NA	NA	NA	NA	NA	NA	NA	NA	NA	NA	NA	NA	NA	NA	NA	NA	NA	NA	NA	NA	NA	NA	NA	NA	NA	NA	NA	NA	NA	NA	NA	NA
Csf1r	sp|P09581|CSF1R_MOUSE	lm	-0.0205557	0.225659	0.471874	-0.286007	-0.0273706	0.231266	-0.136862	0.116365	0.369592	-0.45341	-0.194499	0.0644118	-0.0444155	0.20629	0.456995	-0.0134768	0.227786	0.469049	-0.120388	0.138078	0.396543	0.323308	0.55957	0.795833	-0.0211622	0.223494	0.46815	0.132185	0.373928	0.615671	-0.0401784	0.209633	0.459445	0.0780239	0.32775	0.577476	-0.110485	0.144884	0.400253	0.12466	0.36474	0.604821	0.116415	0.369183	0.621952	NA	NA
Cdh1	sp|P09803|CADH1_MOUSE	lm	NA	NA	NA	NA	NA	NA	NA	NA	NA	NA	NA	NA	NA	NA	NA	NA	NA	NA	NA	NA	NA	NA	NA	NA	NA	NA	NA	NA	NA	NA	NA	NA	NA	NA	NA	NA	NA	NA	NA	NA	NA	NA	NA	NA	NA	NA	NA
Col1a1	sp|P11087|CO1A1_MOUSE	lm	NA	0.410123	NA	NA	2.20664	NA	NA	0.0261764	NA	NA	-1.97987	NA	NA	0.773875	NA	NA	-0.042313	NA	NA	-1.45022	NA	NA	-0.331438	NA	NA	0.831771	NA	NA	1.60052	NA	NA	0.923925	NA	NA	-0.526389	NA	NA	0.0666006	NA	NA	0.859597	NA	NA	1.55198	NA	NA	NA
F9	sp|P16294|FA9_MOUSE	lm	NA	NA	NA	NA	NA	NA	NA	NA	NA	NA	NA	NA	NA	NA	NA	NA	NA	NA	NA	NA	NA	NA	NA	NA	NA	NA	NA	NA	NA	NA	NA	NA	NA	NA	NA	NA	NA	NA	NA	NA	NA	NA	NA	NA	NA	NA	NA
C2	sp|P21180|CO2_MOUSE	lm	NA	0.534404	NA	NA	0.770007	NA	NA	0.484682	NA	NA	-0.281377	NA	NA	0.601033	NA	NA	-0.682618	NA	NA	-0.190003	NA	NA	0.204264	NA	NA	0.608543	NA	NA	0.392183	NA	NA	0.27865	NA	NA	0.184484	NA	NA	0.431863	NA	NA	0.512186	NA	NA	0.361263	NA	NA	NA
Ces1c	sp|P23953|EST1C_MOUSE	lm	-0.503426	0.00090588	0.505238	-0.411835	0.0769876	0.56581	-0.265504	0.211264	0.688032	-0.690715	-0.192264	0.306187	-0.959713	-0.419539	0.120636	-0.329372	0.139289	0.60795	-0.146533	0.338489	0.823511	-0.144054	0.32413	0.792315	-0.667446	-0.167568	0.332311	-0.308906	0.176656	0.662217	-0.510051	-0.0148587	0.480334	-0.447071	0.0535863	0.554243	-0.45114	0.0474841	0.546108	-0.267673	0.201499	0.670671	-0.33953	0.175187	0.689904	NA	NA
Vtn	sp|P29788|VTNC_MOUSE	lm	NA	NA	NA	NA	NA	NA	NA	NA	NA	NA	NA	NA	NA	NA	NA	NA	NA	NA	NA	NA	NA	NA	NA	NA	NA	NA	NA	NA	NA	NA	NA	NA	NA	NA	NA	NA	NA	NA	NA	NA	NA	NA	NA	NA	NA	NA	NA
Serpina1e	sp|Q00898|A1AT5_MOUSE	lm	0.143854	0.31491	0.485967	0.0750573	0.248257	0.421456	0.188043	0.358859	0.529674	-0.868663	-0.668389	-0.468116	-0.0880818	0.0915613	0.271204	-0.871596	-0.670905	-0.470214	-0.767831	-0.558776	-0.349722	0.0235679	0.19905	0.374531	-0.0166028	0.156375	0.329352	0.114125	0.285154	0.456184	-0.0635693	0.114139	0.291847	-0.122615	0.0598387	0.242293	0.132752	0.306041	0.47933	-0.0889314	0.0866287	0.262189	-0.123908	0.0628345	0.249577	NA	NA
Apoh	sp|Q01339|APOH_MOUSE	lm	-0.122518	0.00150136	0.125521	-0.371159	-0.24072	-0.11028	-0.269335	-0.140974	-0.0126125	0.275385	0.389109	0.502832	-0.403027	-0.270571	-0.138116	0.278636	0.392203	0.50577	0.187291	0.30833	0.429368	-0.154114	-0.0282798	0.0975542	-0.336857	-0.209307	-0.0817579	-0.447269	-0.315349	-0.183429	-0.125582	-0.0003881	0.124806	-0.224082	-0.0944658	0.0351506	-0.301907	-0.171076	-0.0402461	-0.376576	-0.248175	-0.119775	-0.329516	-0.193951	-0.0583853	NA	NA
Igfbp5	sp|Q07079|IBP5_MOUSE	lm	NA	NA	NA	NA	NA	NA	NA	NA	NA	NA	NA	NA	NA	NA	NA	NA	NA	NA	NA	NA	NA	NA	NA	NA	NA	NA	NA	NA	NA	NA	NA	NA	NA	NA	NA	NA	NA	NA	NA	NA	NA	NA	NA	NA	NA	NA	NA
Reln	sp|Q60841|RELN_MOUSE	lm	NA	NA	NA	NA	NA	NA	NA	NA	NA	NA	NA	NA	NA	NA	NA	NA	NA	NA	NA	NA	NA	NA	NA	NA	NA	NA	NA	NA	NA	NA	NA	NA	NA	NA	NA	NA	NA	NA	NA	NA	NA	NA	NA	NA	NA	NA	NA
Lbp	sp|Q61805|LBP_MOUSE	lm	NA	NA	NA	NA	NA	NA	NA	NA	NA	NA	NA	NA	NA	NA	NA	NA	NA	NA	NA	NA	NA	NA	NA	NA	NA	NA	NA	NA	NA	NA	NA	NA	NA	NA	NA	NA	NA	NA	NA	NA	NA	NA	NA	NA	NA	NA	NA
Pzp	sp|Q61838|PZP_MOUSE	lm	0.132942	0.344949	0.556956	-0.368946	-0.137762	0.0934218	0.011026	0.228519	0.446011	-0.14091	0.0758202	0.29255	-0.491026	-0.25161	-0.012194	-0.0998079	0.115059	0.329926	0.0970797	0.315785	0.534489	0.180948	0.392634	0.60432	-0.103	0.114909	0.332817	-0.183689	0.0394602	0.262609	-0.165902	0.0581524	0.282207	0.12955	0.347018	0.564486	-0.0749574	0.147813	0.370583	0.0976966	0.308735	0.519773	0.132354	0.35316	0.573966	NA	NA
C8b	sp|Q8BH35|CO8B_MOUSE	lm	NA	-0.113728	NA	NA	0.49041	NA	NA	-0.143869	NA	NA	-1.47507	NA	NA	0.29244	NA	NA	-0.97195	NA	NA	-4.63845	NA	NA	0.0103396	NA	NA	0.683995	NA	NA	0.19367	NA	NA	-0.131378	NA	NA	-0.16634	NA	NA	0.231041	NA	NA	0.289767	NA	NA	-0.435762	NA	NA	NA
Masp2	sp|Q91WP0|MASP2_MOUSE	lm	NA	-0.163252	NA	NA	-0.231273	NA	NA	-0.309978	NA	NA	0.126484	NA	NA	0.030385	NA	NA	0.427115	NA	NA	0.138169	NA	NA	-0.0426372	NA	NA	-1.00475	NA	NA	-0.718669	NA	NA	0.0936583	NA	NA	0.0363409	NA	NA	-0.237281	NA	NA	-0.0947785	NA	NA	0.0809073	NA	NA	NA
Ugp2	sp|Q91ZJ5|UGPA_MOUSE	lm	NA	NA	NA	NA	NA	NA	NA	NA	NA	NA	NA	NA	NA	NA	NA	NA	NA	NA	NA	NA	NA	NA	NA	NA	NA	NA	NA	NA	NA	NA	NA	NA	NA	NA	NA	NA	NA	NA	NA	NA	NA	NA	NA	NA	NA	NA	NA
Angptl3	sp|Q9R182|ANGL3_MOUSE	lm	NA	NA	NA	NA	NA	NA	NA	NA	NA	NA	NA	NA	NA	NA	NA	NA	NA	NA	NA	NA	NA	NA	NA	NA	NA	NA	NA	NA	NA	NA	NA	NA	NA	NA	NA	NA	NA	NA	NA	NA	NA	NA	NA	NA	NA	NA	NA
Psma4	sp|Q9R1P0|PSA4_MOUSE	lm	NA	-0.544634	NA	NA	0.0998796	NA	NA	-0.347096	NA	NA	0.743592	NA	NA	0.0679782	NA	NA	0.319639	NA	NA	0.203232	NA	NA	0.281915	NA	NA	0.93898	NA	NA	-0.163299	NA	NA	-0.206058	NA	NA	-0.0410767	NA	NA	0.0403029	NA	NA	0.356965	NA	NA	0.733348	NA	NA	NA
Cpq	sp|Q9WVJ3|CBPQ_MOUSE	lm	NA	NA	NA	NA	NA	NA	NA	NA	NA	NA	NA	NA	NA	NA	NA	NA	NA	NA	NA	NA	NA	NA	NA	NA	NA	NA	NA	NA	NA	NA	NA	NA	NA	NA	NA	NA	NA	NA	NA	NA	NA	NA	NA	NA	NA	NA	NA
Ccl8	sp|Q9Z121|CCL8_MOUSE	lm	NA	NA	NA	NA	NA	NA	NA	NA	NA	NA	NA	NA	NA	NA	NA	NA	NA	NA	NA	NA	NA	NA	NA	NA	NA	NA	NA	NA	NA	NA	NA	NA	NA	NA	NA	NA	NA	NA	NA	NA	NA	NA	NA	NA	NA	NA	NA
Ighv1-39	tr|A0A075B5V5|A0A075B5V5_MOUSE	lm	NA	-1.49622	NA	NA	-0.62691	NA	NA	0.419106	NA	NA	0.00771845	NA	NA	-0.950175	NA	NA	-0.856902	NA	NA	-0.194546	NA	NA	-0.539656	NA	NA	0.225592	NA	NA	-0.714169	NA	NA	-0.163115	NA	NA	-0.449533	NA	NA	-0.147862	NA	NA	-0.24001	NA	NA	-0.52702	NA	NA	NA
Ighv1-9	tr|A0A0A6YW37|A0A0A6YW37_MOUSE	lm	NA	NA	NA	NA	NA	NA	NA	NA	NA	NA	NA	NA	NA	NA	NA	NA	NA	NA	NA	NA	NA	NA	NA	NA	NA	NA	NA	NA	NA	NA	NA	NA	NA	NA	NA	NA	NA	NA	NA	NA	NA	NA	NA	NA	NA	NA	NA
Ighv8-8	tr|A0A0A6YXQ0|A0A0A6YXQ0_MOUSE	lm	NA	NA	NA	NA	NA	NA	NA	NA	NA	NA	NA	NA	NA	NA	NA	NA	NA	NA	NA	NA	NA	NA	NA	NA	NA	NA	NA	NA	NA	NA	NA	NA	NA	NA	NA	NA	NA	NA	NA	NA	NA	NA	NA	NA	NA	NA	NA
Ighv5-16	tr|A0A0B4J1P4|A0A0B4J1P4_MOUSE	lm	-11.9787	-7.34858	-2.7185	-8.2352	-3.60511	1.02497	-8.07242	-3.44234	1.18774	-2.11384	-0.344912	1.42401	-3.23932	-1.14025	0.958814	0.038553	1.38725	2.73594	-2.51953	-0.274615	1.9703	-2.81108	-0.923801	0.963481	-2.4707	-0.580751	1.3092	-1.76349	0.00478101	1.77306	-0.356571	1.05016	2.45689	-0.0293912	1.36034	2.75007	-7.76637	-3.13629	1.49379	-8.27533	-3.64524	0.984842	-8.84448	-4.2144	0.415683	NA	NA
HC	tr|A0A0B6VMB2|A0A0B6VMB2_MOUSE	lm	-1.60357	-0.545393	0.512784	-2.23246	-1.05804	0.116373	-0.331083	0.535878	1.40284	-0.693858	0.22439	1.14264	-1.70352	-0.617436	0.468651	-1.64161	-0.614858	0.411893	-1.38534	-0.337339	0.710663	-0.101985	0.736003	1.57399	-0.0342743	0.790627	1.61553	-2.62519	-1.36311	-0.10103	-0.624019	0.275388	1.1748	-0.95778	0.00489635	0.967573	-0.827017	0.112105	1.05123	-2.83248	-1.3366	0.159282	-4.93807	-2.28395	0.370173	NA	NA
Rarres2	tr|A0A0N4SVV4|A0A0N4SVV4_MOUSE	lm	NA	NA	NA	NA	NA	NA	NA	NA	NA	NA	NA	NA	NA	NA	NA	NA	NA	NA	NA	NA	NA	NA	NA	NA	NA	NA	NA	NA	NA	NA	NA	NA	NA	NA	NA	NA	NA	NA	NA	NA	NA	NA	NA	NA	NA	NA	NA
C9	tr|A0A0R4J032|A0A0R4J032_MOUSE	lm	-0.461637	-0.310183	-0.158729	-0.166442	-0.0232944	0.119853	-0.42096	-0.269848	-0.118735	-0.593688	-0.442691	-0.291694	-0.162676	-0.0179031	0.12687	-0.8829	-0.723009	-0.563118	-1.07941	-0.900393	-0.721371	-0.493608	-0.340728	-0.187848	0.144748	0.279139	0.413529	-0.304577	-0.157872	-0.0111663	-0.447151	-0.295031	-0.142911	-0.490126	-0.333458	-0.17679	-0.286013	-0.137083	0.011846	-0.457351	-0.307872	-0.158394	-0.705148	-0.536867	-0.368586	NA	NA
Comp	tr|A2VCQ0|A2VCQ0_MOUSE	lm	NA	NA	NA	NA	NA	NA	NA	NA	NA	NA	NA	NA	NA	NA	NA	NA	NA	NA	NA	NA	NA	NA	NA	NA	NA	NA	NA	NA	NA	NA	NA	NA	NA	NA	NA	NA	NA	NA	NA	NA	NA	NA	NA	NA	NA	NA	NA
Aldoa	tr|A6ZI44|A6ZI44_MOUSE	lm	NA	NA	NA	NA	NA	NA	NA	NA	NA	NA	NA	NA	NA	NA	NA	NA	NA	NA	NA	NA	NA	NA	NA	NA	NA	NA	NA	NA	NA	NA	NA	NA	NA	NA	NA	NA	NA	NA	NA	NA	NA	NA	NA	NA	NA	NA	NA
Fbln1	tr|B2CQD6|B2CQD6_MOUSE	lm	-0.0865653	0.179609	0.445782	0.163359	0.419185	0.675011	-0.167784	0.103261	0.374307	-0.38095	-0.109107	0.162736	-0.0784694	0.189575	0.45762	-0.51253	-0.232833	0.0468641	-0.668287	-0.364237	-0.0601872	-0.107463	0.161698	0.430859	0.129107	0.383525	0.637944	0.204177	0.458071	0.711965	-0.257715	0.0171638	0.292043	-0.141796	0.133428	0.408651	0.160687	0.419596	0.678504	-0.0702476	0.191865	0.453978	-0.167683	0.114098	0.395878	NA	NA
Gm4788	tr|E9Q8B5|E9Q8B5_MOUSE	lm	-0.336148	-0.182154	-0.0281606	-0.481074	-0.32197	-0.162865	-0.935295	-0.758415	-0.581534	-0.594685	-0.437801	-0.280918	-0.300662	-0.146369	0.00792383	-0.394271	-0.243051	-0.0918302	-0.728863	-0.555655	-0.382447	-0.207721	-0.0568159	0.0940894	-0.0751288	0.069604	0.214337	-0.453224	-0.296292	-0.13936	-0.257166	-0.104209	0.0487489	-0.432033	-0.270871	-0.109709	-0.186946	-0.0348168	0.117312	-0.303147	-0.150939	0.00126903	-1.05818	-0.865228	-0.67228	NA	NA
Apoc3	tr|E9QP56|E9QP56_MOUSE	lm	-1.26991	-1.06173	-0.853557	-0.333088	-0.16226	0.00856758	-1.17086	-0.965331	-0.759804	0.533134	0.678078	0.823021	-0.17416	-0.0071673	0.159826	0.187548	0.339437	0.491327	0.303809	0.460505	0.617201	-1.21117	-1.00441	-0.797644	-0.36857	-0.199203	-0.0298354	0.0332603	0.192482	0.351703	-0.723271	-0.537861	-0.352452	-1.24944	-1.03426	-0.819073	-1.24515	-1.03443	-0.823706	-0.734978	-0.551517	-0.368056	-0.87674	-0.675857	-0.474974	NA	NA
	tr|I6L998|I6L998_MOUSE	lm	NA	0.121124	NA	NA	-0.854854	NA	NA	-0.78752	NA	NA	0.328751	NA	NA	-0.787596	NA	NA	-0.866189	NA	NA	-0.639903	NA	NA	-0.138054	NA	NA	0.130116	NA	NA	-1.99481	NA	NA	-0.258327	NA	NA	-0.315259	NA	NA	-0.800497	NA	NA	-1.93724	NA	NA	-0.538541	NA	NA	NA
Serpina1b	tr|Q3KQQ4|Q3KQQ4_MOUSE	lm	-1.41918	-0.36139	0.696396	-0.574163	0.233451	1.04107	-1.67999	-0.546596	0.586797	-0.821838	0.00371088	0.829259	-0.474514	0.328181	1.13088	-0.882869	-0.0566134	0.769643	-0.514833	0.30896	1.13275	-0.366423	0.435656	1.23774	-1.56987	-0.637776	0.294314	-0.842116	-0.0046666	0.832783	-0.0158519	0.756148	1.52815	-0.960465	-0.092134	0.776197	-0.509769	0.301061	1.11189	-0.906499	-0.033021	0.840457	-0.342958	0.469786	1.28253	NA	NA
Ecm1	tr|Q3TXB7|Q3TXB7_MOUSE	lm	NA	NA	NA	NA	NA	NA	NA	NA	NA	NA	NA	NA	NA	NA	NA	NA	NA	NA	NA	NA	NA	NA	NA	NA	NA	NA	NA	NA	NA	NA	NA	NA	NA	NA	NA	NA	NA	NA	NA	NA	NA	NA	NA	NA	NA	NA	NA
Apoc2	tr|Q3UJG0|Q3UJG0_MOUSE	lm	-1.60843	-1.38067	-1.15291	-1.32935	-1.11519	-0.901031	-1.80841	-1.56701	-1.3256	0.545038	0.692991	0.840944	-0.733359	-0.543226	-0.353094	0.431917	0.582183	0.73245	0.56151	0.715522	0.869533	-1.90303	-1.65248	-1.40193	-1.14885	-0.946685	-0.744519	-0.822451	-0.631388	-0.440325	-1.38116	-1.16147	-0.941778	-1.88948	-1.6355	-1.38151	-1.88433	-1.63313	-1.38192	-1.47703	-1.25841	-1.03979	-1.65493	-1.40851	-1.16208	NA	NA
Serpina6	tr|Q3UKW1|Q3UKW1_MOUSE	lm	-0.011914	0.0992448	0.210404	-0.0935857	0.0196374	0.13286	0.214809	0.322568	0.430326	0.205742	0.310695	0.415648	-0.151441	-0.0358773	0.0796859	0.568493	0.668184	0.767875	1.03841	1.13608	1.23375	0.146755	0.255754	0.364753	-0.56884	-0.446989	-0.325139	-0.0470006	0.0647902	0.176581	0.151229	0.260192	0.369156	0.0265391	0.139876	0.253213	0.126324	0.236842	0.347361	0.00531425	0.115229	0.225144	0.15718	0.270275	0.383371	NA	NA
Mst1	tr|Q3UZ05|Q3UZ05_MOUSE	lm	NA	0.3238	NA	NA	-0.219595	NA	NA	-0.375535	NA	NA	-0.085861	NA	NA	0.357104	NA	NA	-0.770537	NA	NA	0.130346	NA	NA	0.33162	NA	NA	0.492402	NA	NA	-0.41447	NA	NA	0.0194086	NA	NA	-0.151048	NA	NA	0.170148	NA	NA	0.219891	NA	NA	0.272939	NA	NA	NA
Crp	tr|Q542I3|Q542I3_MOUSE	lm	NA	-0.107478	NA	NA	0.138285	NA	NA	-0.120425	NA	NA	0.0982813	NA	NA	0.0706929	NA	NA	-0.034042	NA	NA	0.0362106	NA	NA	-0.0235839	NA	NA	0.151543	NA	NA	-0.0547696	NA	NA	-0.119394	NA	NA	0.0152089	NA	NA	-0.0205011	NA	NA	-0.11551	NA	NA	-0.0594299	NA	NA	NA
Col3a1	tr|Q5DTG2|Q5DTG2_MOUSE	lm	NA	NA	NA	NA	NA	NA	NA	NA	NA	NA	NA	NA	NA	NA	NA	NA	NA	NA	NA	NA	NA	NA	NA	NA	NA	NA	NA	NA	NA	NA	NA	NA	NA	NA	NA	NA	NA	NA	NA	NA	NA	NA	NA	NA	NA	NA	NA
Sod3	tr|Q64466|Q64466_MOUSE	lm	NA	0.275729	NA	NA	0.149527	NA	NA	0.42264	NA	NA	0.43482	NA	NA	-0.113153	NA	NA	0.49196	NA	NA	0.375229	NA	NA	0.157081	NA	NA	0.192599	NA	NA	-0.0994435	NA	NA	0.179398	NA	NA	0.260191	NA	NA	0.235716	NA	NA	-0.458447	NA	NA	0.2445	NA	NA	NA
	tr|Q6LEM8|Q6LEM8_MOUSE	lm	NA	-1.35046	NA	NA	-1.50742	NA	NA	-1.24235	NA	NA	-1.40739	NA	NA	-2.41582	NA	NA	4.68577	NA	NA	-2.33003	NA	NA	3.45082	NA	NA	0.245872	NA	NA	-0.948844	NA	NA	0.0533355	NA	NA	-1.77736	NA	NA	-2.73149	NA	NA	-1.48332	NA	NA	-0.598985	NA	NA	NA
Kng2	tr|Q6S9I0|Q6S9I0_MOUSE	lm	0.13386	0.394355	0.65485	-0.633553	-0.33585	-0.0381471	-0.163269	0.11092	0.38511	-0.617567	-0.327354	-0.0371414	-0.144792	0.130575	0.405943	-0.518941	-0.233962	0.0510169	-0.539714	-0.23846	0.0627941	0.0334259	0.300704	0.567983	-0.656366	-0.360377	-0.0643883	-0.142022	0.129138	0.400298	-0.0315931	0.237543	0.506679	-0.343511	-0.054463	0.234585	-0.342399	-0.0544685	0.233462	-0.221363	0.0513642	0.324092	-0.295479	-0.0026994	0.29008	NA	NA
Vcam1	tr|Q91X98|Q91X98_MOUSE	lm	NA	NA	NA	NA	NA	NA	NA	NA	NA	NA	NA	NA	NA	NA	NA	NA	NA	NA	NA	NA	NA	NA	NA	NA	NA	NA	NA	NA	NA	NA	NA	NA	NA	NA	NA	NA	NA	NA	NA	NA	NA	NA	NA	NA	NA	NA	NA
Als	tr|Q9JIL0|Q9JIL0_MOUSE	lm	-0.253793	0.00282328	0.259439	-0.199267	0.0538903	0.307047	-0.232817	0.0246595	0.282136	-0.839688	-0.564224	-0.288761	-0.0530512	0.198618	0.450288	-0.451081	-0.194056	0.0629695	-0.334016	-0.0662718	0.201472	-0.147708	0.104074	0.355855	-0.194278	0.0550993	0.304477	0.178055	0.41552	0.652984	-0.0890415	0.161022	0.411085	-0.284565	-0.020811	0.242943	0.0229195	0.270121	0.517322	-0.339359	-0.0835683	0.172223	-0.125434	0.136302	0.398038	NA	NA
	tr|Q9U410|Q9U410_MOUSE	lm	NA	-1.57027	NA	NA	-2.86221	NA	NA	-3.93621	NA	NA	-1.44907	NA	NA	-0.206818	NA	NA	1.35158	NA	NA	0.304483	NA	NA	-1.16381	NA	NA	2.2517	NA	NA	-2.43198	NA	NA	-1.9041	NA	NA	-2.56074	NA	NA	0.47309	NA	NA	-0.313629	NA	NA	-4.36073	NA	NA	NA
[truncated: 241 more columns]

## Sheet: Proteomics_Time_significant
Gene	Protein	modelFit	Est_3	Pval_3	Qval_3	Est_2	Pval_2	Qval_2
Orm2	sp|P07361|A1AG2_MOUSE	lmer	0.0284515	0.818852	0.896024	0.0442066	0.720118	0.907691
Reln	sp|Q60841|RELN_MOUSE	lmer_1_Level	0.013285	0.942868	0.962629	-0.0225973	0.901439	0.954301
C8b	sp|Q8BH35|CO8B_MOUSE	lmer	-0.237384	0.0016088	0.00694432	-0.0115742	0.870449	0.948257
F13a1	sp|Q8BH61|F13A_MOUSE	lmer	0.0869246	0.259061	0.409183	0.0155059	0.839853	0.936651
C8g	sp|Q8VCG4|CO8G_MOUSE	lmer	-0.201534	0.00150982	0.00664098	0.00213344	0.972824	0.982116
Ighv7-1	tr|A0A075B5S2|A0A075B5S2_MOUSE	lmer_1_Level	-0.440312	6.5269e-05	0.00054285	-0.292867	0.00599528	0.0428135
Ighv8-8	tr|A0A0A6YXQ0|A0A0A6YXQ0_MOUSE	lmer_1_Level	1.18681	0.00343881	0.0136353	0.858296	0.0515071	0.231482
Ighv1-47	tr|A0A0A6YY41|A0A0A6YY41_MOUSE	lmer	-0.0492515	0.838888	0.902588	0.230138	0.352643	0.753584
Serpina1c	tr|A0A0R4J0X5|A0A0R4J0X5_MOUSE	lmer	-0.0189605	0.721911	0.825998	-0.016615	0.747271	0.910924
Lcp1	tr|Q3U6N7|Q3U6N7_MOUSE	lmer_1_Level	-0.123675	0.648651	0.775319	-0.0902997	0.758517	0.910924
Psma7	tr|Q3UIT9|Q3UIT9_MOUSE	lmer	-0.18187	0.0445135	0.109994	-0.080028	0.368039	0.757345
Cfhr2	tr|Q4LDF6|Q4LDF6_MOUSE	lmer_1_Level	-0.0558816	0.619408	0.753056	-0.0609001	0.627253	0.853761
Vcam1	tr|Q91X98|Q91X98_MOUSE	lmer_1_Level	0.0785356	0.239404	0.390735	-0.0904032	0.163899	0.493136
	sp|P01787|HVM18_MOUSE	lmer_1_Level	-0.212967	0.302615	0.460678	0.135002	0.477766	0.77798
Tkt	sp|P40142|TKT_MOUSE	lmer_1_Level	-0.703011	0.0038027	0.0147355	-0.648271	0.00477868	0.0367227
Pon1	sp|P52430|PON1_MOUSE	lmer	0.217127	0.00056798	0.00302625	0.166466	0.0079031	0.0531522
Tuba1a	sp|P68369|TBA1A_MOUSE	lmer_1_Level	-0.362642	0.688041	0.803726	-0.0534427	0.947914	0.97932
Bche	sp|Q03311|CHLE_MOUSE	lmer_1_Level	-0.0248747	0.526818	0.685668	-0.0176738	0.647079	0.870385
Gm20547	tr|B8JJN0|B8JJN0_MOUSE	lmer	-0.0866057	0.0210524	0.0629726	-0.039799	0.286884	0.669396
Man1a	tr|Q544T7|Q544T7_MOUSE	lmer_1_Level	0.0682537	0.45561	0.611665	0.149451	0.0797677	0.294197
Als	tr|Q9JIL0|Q9JIL0_MOUSE	lmer	-0.0384685	0.399497	0.556035	-0.0678185	0.135035	0.432869
	sp|P03987|IGHG3_MOUSE	lmer	0.426309	1.8438e-05	0.00017963	0.178138	0.0687696	0.271126
Igfbp5	sp|Q07079|IBP5_MOUSE	lmer_1_Level	-0.554769	0.176585	0.316923	-0.387163	0.217644	0.580126
Hp	sp|Q61646|HPT_MOUSE	lmer	0.0516548	0.838691	0.902588	0.134643	0.596106	0.82779
Nt5c3a	sp|Q9D020|5NT3A_MOUSE	lmer_1_Level	-0.0127204	0.86999	0.918472	-0.0854007	0.320426	0.719051
Ighv5-15	tr|A0A0A6YWC7|A0A0A6YWC7_MOUSE	lmer_1_Level	-0.274859	0.688235	0.803726	-0.0476897	2.64e-273	2.26e-271
Pglyrp2	tr|A2TJ61|A2TJ61_MOUSE	lmer	0.127978	0.00026026	0.00164352	0.0184177	0.600126	0.830013
Spp1	tr|F8WIP8|F8WIP8_MOUSE	lmer_1_Level	0.244797	0.799014	0.884622	-7.11649	1	1
Hbb-b2	tr|Q9QUN8|Q9QUN8_MOUSE	lmer_1_Level	0.107419	0.594908	0.738534	-0.650975	0.00195511	0.0197236
Saa2	sp|P05367|SAA2_MOUSE	lmer	-1.19282	0.0224502	0.0644864	-0.378878	0.410423	0.757345
Igkv2-137	tr|A0A0B4J1H6|A0A0B4J1H6_MOUSE	lmer_1_Level	1.17481	0.0683323	0.152296	0.777105	0.207564	0.565034
Lrp1	tr|A0A0R4J0I9|A0A0R4J0I9_MOUSE	lmer_1_Level	-0.0400788	0.845985	0.904329	0.149694	0.437319	0.765889
Aldoa	tr|A6ZI44|A6ZI44_MOUSE	lmer_1_Level	-0.553953	0.0392199	0.100556	0.0749157	0.74517	0.910924
Cp	tr|E9PZD8|E9PZD8_MOUSE	lmer	-0.0026487	0.949509	0.963639	-0.053982	0.195725	0.545801
	tr|I6L9E1|I6L9E1_MOUSE	lmer_1_Level	0.285914	0.0180114	0.0551505	0.0317684	0.811043	0.92591
Ecm1	tr|Q3TXB7|Q3TXB7_MOUSE	lmer_1_Level	-0.0625111	0.24532	0.398354	-0.0136561	0.791988	0.9186
F10	tr|Q3U3V1|Q3U3V1_MOUSE	lmer	-0.0680725	0.0320795	0.0861347	-0.115433	0.00024106	0.0035949
Hsp90b1	tr|Q3UBU0|Q3UBU0_MOUSE	lmer_1_Level	0.108627	7.8526e-05	0.00062273	-0.0827803	0.67529	0.884062
Serpina7	tr|Q3UEL9|Q3UEL9_MOUSE	lmer	0.408681	7.509e-06	8.8296e-05	0.18579	0.0411587	0.2046
IgG1	tr|Q5F2I0|Q5F2I0_MOUSE	lmer	0.120402	0.200281	0.350235	-0.0979142	0.296245	0.686568
V165-D-J-C	tr|Q924Q0|Q924Q0_MOUSE	lmer_1_Level	0.254986	0.0138181	0.0448758	0.0764487	0.485767	0.782168
	tr|Q9U410|Q9U410_MOUSE	lmer_1_Level	0.653021	0.00030035	0.00182891	-0.0208631	0.912306	0.955549
C4bpa	sp|P08607|C4BPA_MOUSE	lmer	-0.150015	0.0948978	0.19148	-0.0765154	0.389938	0.757345
Mbl1	sp|P39039|MBL1_MOUSE	lmer_1_Level	0.0372814	0.558257	0.71298	0.0749644	0.230847	0.592337
Loxl1	sp|P97873|LOXL1_MOUSE	lmer_1_Level	-0.260642	0.507443	0.662981	-0.0858128	0.792545	0.9186
Psma4	sp|Q9R1P0|PSA4_MOUSE	lmer_1_Level	-0.28628	0.151729	0.27817	-0.131839	0.512903	0.782168
Thbs4	sp|Q9Z1T2|TSP4_MOUSE	lmer	-0.192029	0.0233705	0.0658624	-0.369303	1.9034e-05	0.0003627
AI182371	tr|A2AS37|A2AS37_MOUSE	lmer	-0.28579	6.5078e-08	1.2329e-06	-0.252313	1.3798e-06	3.3804e-05
	tr|A2N1N1|A2N1N1_MOUSE	lmer_1_Level	0.279593	0.00021538	0.00143406	0.0744752	0.386782	0.757345
Man2b1	sp|O09159|MA2B1_MOUSE	lmer_1_Level	0.298282	0.0048042	0.017428	0.0150054	0.8987	0.954301
Pigr	sp|O70570|PIGR_MOUSE	lmer_1_Level	-0.134289	0.436885	0.595911	-0.493662	0.0338218	0.173148
Ighv14-4	tr|A0A0A6YVR1|A0A0A6YVR1_MOUSE	lmer_1_Level	0.0680573	0.903949	0.931258	0.076471	0.839115	0.936651
Igkv17-121	tr|A0A0G2JFA8|A0A0G2JFA8_MOUSE	lmer_1_Level	0.208737	0.0730181	0.15759	-0.0987802	0.457475	0.773659
Kng1	tr|A0A0R4J038|A0A0R4J038_MOUSE	lmer	-0.0282706	0.469047	0.627236	-0.0329583	0.396705	0.757345
Scgb2b7	tr|D3YYY1|D3YYY1_MOUSE	lmer	0.942693	0.108144	0.211938	1.02767	0.0817379	0.298256
Itih4	tr|E9PVD2|E9PVD2_MOUSE	lmer	-0.273707	0.0456391	0.111315	-0.101718	0.450124	0.771962
Psma5	tr|Q3TUI9|Q3TUI9_MOUSE	lmer_1_Level	-0.372941	0.147205	0.2743	0.24225	0.286746	0.669396
Serpina6	tr|Q3UKW1|Q3UKW1_MOUSE	lmer	0.24736	9.457e-06	0.00010749	0.142286	0.010303	0.0654432
Igf1	tr|Q8CAR0|Q8CAR0_MOUSE	lmer_1_Level	-0.16184	0.479666	0.636443	-0.397737	0.084498	0.301904
H2-Q4	tr|Q8HWB2|Q8HWB2_MOUSE	lmer	0.118902	0.0742597	0.159261	-0.0496902	0.455586	0.773659
H2-Q10	sp|P01898|HA10_MOUSE	lmer	0.123565	0.052074	0.12192	-0.0587954	0.357866	0.753584
Gpx3	sp|P46412|GPX3_MOUSE	lmer	0.0771759	0.0457011	0.111315	0.0615252	0.108721	0.376681
Ighm	tr|A0A075B5P6|A0A075B5P6_MOUSE	lmer	0.197684	0.00427829	0.01621	-0.0162624	0.812533	0.92591
Igkv6-23	tr|A0A140T8N5|A0A140T8N5_MOUSE	lmer_1_Level	0.258274	0.268323	0.417799	-0.114274	0.619167	0.849498
Scgb1b20	tr|E9PWZ2|E9PWZ2_MOUSE	lmer	1.47048	9.9207e-05	0.00073543	1.33646	0.00049939	0.00685165
	tr|Q6LEM8|Q6LEM8_MOUSE	lmer_1_Level	1.596	0.040868	0.104	0.777958	0.0725135	0.282638
	tr|X5J4R8|X5J4R8_MOUSE	lmer	0.141838	0.0510892	0.120982	0.0491755	0.500201	0.782168
F2	sp|P19221|THRB_MOUSE	lmer	-0.188866	2.3208e-14	1.319e-12	-0.155221	2.4061e-10	7.5027e-09
Ces1c	sp|P23953|EST1C_MOUSE	lmer	0.198796	0.00021868	0.00143406	0.0925142	0.0788744	0.294064
Igkv4-53	tr|A0A075B677|A0A075B677_MOUSE	lmer_1_Level	0.408773	3.187e-05	0.00027866	0.144997	0.209751	0.566492
	tr|A2N494|A2N494_MOUSE	lmer_1_Level	0.255081	0.113302	0.219522	0.0489036	0.760165	0.910924
	tr|G0YP42|G0YP42_MOUSE	lmer	0.167283	0.00727077	0.0250438	0.0542619	0.38609	0.757345
Igh	tr|Q58E61|Q58E61_MOUSE	lmer_1_Level	0.324814	2.748e-05	0.0002466	0.0265158	0.737395	0.910924
C6	tr|Q91X70|Q91X70_MOUSE	lmer	-0.157209	0.00985893	0.0332861	0.0700187	0.245537	0.610283
Apoe	sp|P08226|APOE_MOUSE	lmer	-0.3566	2.2696e-05	0.00020917	-0.550199	3.0892e-10	8.8301e-09
Cfi	sp|Q61129|CFAI_MOUSE	lmer	-0.066449	0.21244	0.36221	0.0211927	0.689225	0.89547
Itih1	sp|Q61702|ITIH1_MOUSE	lmer	-0.0930547	0.00105458	0.00506493	-0.097219	0.00057296	0.00755861
Ccl8	sp|Q9Z121|CCL8_MOUSE	lmer_1_Level	-0.366069	0.127589	0.24306	-0.419625	0.0614155	0.256896
Ighv1-80	tr|A0A075B5Y3|A0A075B5Y3_MOUSE	lmer_1_Level	0.474708	0.00070398	0.00358294	-0.0074778	0.961117	0.982116
Igkv6-32	tr|A0A140T8N9|A0A140T8N9_MOUSE	lmer_1_Level	0.141891	0.692686	0.806164	-1.02095	0.150892	0.470508
C1qa	tr|Q3TXB1|Q3TXB1_MOUSE	lmer	-0.192696	0.0149681	0.0472605	0.0216165	0.778673	0.9186
Hspa4	tr|Q571M2|Q571M2_MOUSE	lmer_1_Level	0.0176376	0.970981	0.982506	0.522321	0.238893	0.602502
Cfhr1	tr|Q61406|Q61406_MOUSE	lmer_1_Level	0.0357921	0.658188	0.779313	0.100356	0.220965	0.580126
Serpina1b	tr|Q91X22|Q91X22_MOUSE	lmer	0.0686888	0.0283847	0.0780578	0.047698	0.123939	0.408761
F5	sp|O88783|FA5_MOUSE	lmer_1_Level	-0.0008015	0.996531	1	0.289958	0.0769198	0.29315
Nrp1	sp|P97333|NRP1_MOUSE	lmer_1_Level	-0.583432	0.0713425	0.156954	-0.0111827	0.973526	0.982116
Cpn2	sp|Q9DBB9|CPN2_MOUSE	lmer	0.0390501	0.386155	0.540453	-0.0191517	0.670435	0.884062
Gm4788	tr|E9Q8B5|E9Q8B5_MOUSE	lmer	0.00726656	0.842826	0.903785	0.0731118	0.0445792	0.21237
Pcyox1	tr|Q3UYP2|Q3UYP2_MOUSE	lmer_1_Level	-0.0477799	0.834858	0.902588	0.291868	1e-300	1.14e-298
Serpind1	tr|Q5FW62|Q5FW62_MOUSE	lmer	0.0226992	0.347906	0.506992	-0.013869	0.561302	0.802193
Igh	tr|Q80ZI7|Q80ZI7_MOUSE	lmer	0.0323509	0.721306	0.825998	0.00972408	0.913762	0.955549
Egfr	tr|Q9EP98|Q9EP98_MOUSE	lmer	-0.0384913	0.451085	0.607984	0.01888	0.708678	0.907002
	sp|P01628|KV2A3_MOUSE	lmer_1_Level	-2.1024	0.445486	0.605222	-0.65363	1	1
	sp|P01750|HVM06_MOUSE	lmer_1_Level	1.49659	0.183853	0.326531	0.396832	0.72624	0.907691
Ugp2	sp|Q91ZJ5|UGPA_MOUSE	lmer_1_Level	-0.529166	0.317163	0.474353	-0.292018	0.631864	0.856638
Tf	sp|Q921I1|TRFE_MOUSE	lmer	-0.125911	0.00012909	0.00093659	-0.0192539	0.555754	0.798901
Fn1	tr|A0A087WSN6|A0A087WSN6_MOUSE	lmer	-0.075939	0.141832	0.265741	-0.042762	0.406914	0.757345
Ighv1-15	tr|A0A0A6YXA5|A0A0A6YXA5_MOUSE	lmer	0.37771	0.00398701	0.0152761	0.102157	0.444349	0.765889
Colec11	tr|A0A0R4J0M6|A0A0R4J0M6_MOUSE	lmer	0.172838	0.00560894	0.019718	0.0686328	0.241904	0.605643
Comp	tr|A2VCQ0|A2VCQ0_MOUSE	lmer_1_Level	-0.827992	0.332222	0.48831	0.650468	0.795405	0.9186
Aldob	tr|Q3UER1|Q3UER1_MOUSE	lmer_1_Level	-0.537665	0.0223093	0.0644864	0.105807	0.589038	0.821301
Tce7	tr|Q6RUT5|Q6RUT5_MOUSE	lmer_1_Level	0.0889542	0.882726	0.92324	-1.1286	0.185682	0.542725
Fga	sp|E9PV24|FIBA_MOUSE	lmer	-0.134501	0.0890944	0.185251	-0.0579562	0.460496	0.774265
Ca2	sp|P00920|CAH2_MOUSE	lmer_1_Level	0.0316212	0.878947	0.92324	-0.147639	0.512066	0.782168
Lyz2	sp|P08905|LYZ2_MOUSE	lmer_1_Level	-0.0438065	0.826476	0.90041	-0.225647	0.373603	0.757345
Cdh1	sp|P09803|CADH1_MOUSE	lmer_1_Level	-0.0587345	0.697189	0.808644	-0.151975	1e-300	1.14e-298
Selenop	sp|P70274|SEPP1_MOUSE	lmer	0.115858	0.0770479	0.164208	-0.047184	0.478583	0.77798
Serpinf1	sp|P97298|PEDF_MOUSE	lmer	-0.115051	0.00164385	0.00700692	-0.154587	1.7123e-05	0.00034547
Igkv8-28	tr|A0A075B5N3|A0A075B5N3_MOUSE	lmer_1_Level	0.306895	0.0148275	0.0472541	0.154812	0.280983	0.664669
C9	tr|A0A0R4J032|A0A0R4J032_MOUSE	lmer	-0.205363	6.5678e-06	8.2948e-05	0.0593445	0.18671	0.542725
Fuca1	tr|Q3TCW3|Q3TCW3_MOUSE	lmer_1_Level	0.261887	0.0788564	0.167019	0.0443066	0.760249	0.910924
Ighv1-53	tr|Q924Q1|Q924Q1_MOUSE	lmer	0.171435	0.151531	0.27817	0.0764989	0.512232	0.782168
B2m	sp|P01887|B2MG_MOUSE	lmer	0.137466	0.0159798	0.0499918	-0.019192	0.733216	0.910924
	sp|P03977|KV3A4_MOUSE	lmer	0.423604	2.6393e-06	3.7499e-05	0.0404715	0.660094	0.882225
Me1	sp|P06801|MAOX_MOUSE	lmer_1_Level	0.728553	0.0255525	0.0714213	0.557936	0.0316633	0.167085
Gc	sp|P21614|VTDB_MOUSE	lmer	0.185375	0.00015225	0.00108164	0.0637397	0.190937	0.545801
Orm1	sp|Q60590|A1AG1_MOUSE	lmer	0.0494992	0.617191	0.753056	0.0647067	0.512893	0.782168
Pzp	sp|Q61838|PZP_MOUSE	lmer	0.0909934	0.0484443	0.115521	0.00989024	0.829796	0.936651
Ighv1-18	tr|A0A0A6YXN4|A0A0A6YXN4_MOUSE	lmer_1_Level	0.221045	0.171432	0.309303	0.0962888	0.513871	0.782168
Btd	tr|A0A0R4J131|A0A0R4J131_MOUSE	lmer	0.105591	0.0463942	0.112202	0.0149797	0.779626	0.9186
Vwf	tr|E9QPU1|E9QPU1_MOUSE	lmer	-0.0457413	0.729107	0.825998	0.104112	0.420569	0.757345
Ltf	tr|Q3TP24|Q3TP24_MOUSE	lmer_1_Level	-0.224872	0.102755	0.202541	-0.169078	0.23574	0.598955
Agt	tr|Q3UTR7|Q3UTR7_MOUSE	lmer	0.00493078	0.900914	0.931258	0.0185592	0.638036	0.8616
Col3a1	tr|Q5DTG2|Q5DTG2_MOUSE	lmer_1_Level	-0.285078	0.0565425	0.12854	-0.28929	0.0607314	0.256896
IgG1	tr|Q5F2I8|Q5F2I8_MOUSE	lmer_1_Level	0.381167	0.663962	0.78343	0.451123	0.471676	0.777812
Flt4	tr|Q5SU94|Q5SU94_MOUSE	lmer_1_Level	0.119719	0.362145	0.514547	-0.106194	0.419158	0.757345
	tr|Q8K1F0|Q8K1F0_MOUSE	lmer_1_Level	0.142922	0.282204	0.433475	-0.0768308	0.572619	0.811604
Iglc2	tr|Q99JC1|Q99JC1_MOUSE	lmer_1_Level	0.236403	0.259372	0.409183	-0.142406	0.475614	0.77798
C5	sp|P06684|CO5_MOUSE	lmer	-0.0429396	0.378471	0.5333	0.00783338	0.871616	0.948257
Cpq	sp|Q9WVJ3|CBPQ_MOUSE	lmer_1_Level	0.167189	0.0229168	0.0651218	0.0272799	0.704939	0.905596
Igkv6-13	tr|A0A075B5N7|A0A075B5N7_MOUSE	lmer_1_Level	0.514277	6.2921e-07	1.0117e-05	-0.0582355	0.62311	0.851502
Ighv1-4	tr|A0A075B5T4|A0A075B5T4_MOUSE	lmer_1_Level	0.197408	0.0919167	0.187686	0.100733	0.391357	0.757345
Serpina1a	tr|A0A0A0MQA3|A0A0A0MQA3_MOUSE	lmer	-0.0638608	0.0319204	0.0861347	-0.0289284	0.327281	0.719051
Ighv1-42	tr|A0A0A6YY38|A0A0A6YY38_MOUSE	lmer_1_Level	0.646189	4.86791e-315	1.65996e-312	-0.185043	8.52e-41	3.65e-39
Sell	tr|B1B507|B1B507_MOUSE	lmer_1_Level	0.168897	0.0525579	0.12192	-0.032473	0.72774	0.907691
Scgb2b24	tr|D2XZ39|D2XZ39_MOUSE	lmer_1_Level	0.560397	0.30678	0.464942	-0.0329478	0.966214	0.982116
Ctsb	tr|Q3TVS6|Q3TVS6_MOUSE	lmer_1_Level	-0.0102898	0.856361	0.91256	-0.208206	0.00099034	0.0109577
	tr|Q925S2|Q925S2_MOUSE	lmer_1_Level	1.13467	2.4814e-13	1.2088e-11	-2.22066	0.00423392	0.0363059
Fcn1	sp|O70165|FCN1_MOUSE	lmer	0.030876	0.485737	0.639522	0.11413	0.0100033	0.0647387
Ahsg	sp|P29699|FETUA_MOUSE	lmer	-0.0780067	0.0047623	0.017428	0.00553348	0.840056	0.936651
C8a	sp|Q8K182|CO8A_MOUSE	lmer	-0.227072	0.00032743	0.00192504	0.0479263	0.440526	0.765889
Igkv2-109	tr|A0A075B5K6|A0A075B5K6_MOUSE	lmer_1_Level	-0.607919	0.404493	0.558429	-0.16753	0.770985	0.918222
Kng2	tr|Q6S9I0|Q6S9I0_MOUSE	lmer	0.0499414	0.316227	0.474353	0.137437	0.00537944	0.0401119
Fetub	tr|Q6YJU2|Q6YJU2_MOUSE	lmer	0.203187	3.4481e-06	4.7032e-05	0.142984	0.0009069	0.0109577
3	tr|Q8CIR9|Q8CIR9_MOUSE	lmer_1_Level	0.351526	0.132291	0.250618	0.037109	0.877781	0.948257
Bhmt	sp|O35490|BHMT1_MOUSE	lmer_1_Level	-0.574004	0.0137259	0.0448758	0.223866	0.319507	0.719051
Psma3	sp|O70435|PSA3_MOUSE	lmer_1_Level	-0.110657	0.724347	0.825998	0.116378	0.762202	0.910924
Amy1	sp|P00687|AMY1_MOUSE	lmer	0.0837361	0.219179	0.368979	0.034632	0.608124	0.837697
	sp|P01654|KV3A1_MOUSE	lmer_1_Level	0.300888	0.00559269	0.019718	-0.0716798	0.518967	0.782168
Apoa2	sp|P09813|APOA2_MOUSE	lmer	0.076686	0.353243	0.50787	0.01229	0.880451	0.948257
Apoh	sp|Q01339|APOH_MOUSE	lmer	0.0375386	0.354466	0.50787	-0.0229025	0.570049	0.811315
Iglv3	tr|A0A0B4J1K5|A0A0B4J1K5_MOUSE	lmer_1_Level	0.26999	0.219656	0.368979	0.128798	0.501707	0.782168
Ighv8-12	tr|A0A0G2JDE1|A0A0G2JDE1_MOUSE	lmer_1_Level	0.963381	0.0614742	0.138826	0.273175	0.665843	0.882225
Wgn-scFv	tr|A0A1E1GJG6|A0A1E1GJG6_MOUSE	lmer_1_Level	0.0665823	0.548568	0.703239	0.170915	0.191681	0.545801
Hbbt1	tr|A8DUP5|A8DUP5_MOUSE	lmer	0.271746	0.0314493	0.0857938	-0.369838	0.00363108	0.0327752
Igkv5-39	tr|Q65ZI1|Q65ZI1_MOUSE	lmer	0.308243	0.0012092	0.00557211	0.0590227	0.549789	0.798901
Thbs1	tr|Q80YQ1|Q80YQ1_MOUSE	lmer	-0.462966	0.361036	0.514547	-1.41858	0.00888853	0.0586301
Cat	tr|Q8C6E3|Q8C6E3_MOUSE	lmer_1_Level	0.0542403	0.902071	0.931258	-1.0433	0.0506621	0.231482
Aldh1a7	sp|O35945|AL1A7_MOUSE	lmer_1_Level	-1.76375	0.796421	0.884622	-0.516555	0.833335	0.936651
Amy2	sp|P00688|AMYP_MOUSE	lmer_1_Level	-0.32961	0.236293	0.389255	-0.0228767	0.942159	0.977784
F13b	sp|Q07968|F13B_MOUSE	lmer	0.0449738	0.53728	0.693987	0.0403599	0.578517	0.81659
Ces2e	sp|Q8BK48|EST2E_MOUSE	lmer_1_Level	-1.52479	0.353439	0.50787	-0.529613	0.696639	0.898297
Qsox1	sp|Q8BND5|QSOX1_MOUSE	lmer_1_Level	-0.0945826	0.187956	0.332088	-0.0872703	0.225997	0.58725
Igkv4-57	tr|A0A0A6YYE7|A0A0A6YYE7_MOUSE	lmer_1_Level	0.219458	0.265818	0.415799	-0.131908	0.530457	0.792597
Scgb2b2	tr|G5E8B4|G5E8B4_MOUSE	lmer_1_Level	1.5133	2.0505e-05	0.00019423	1.26376	0.00096888	0.0109577
Saa1	tr|Q5I0U6|Q5I0U6_MOUSE	lmer	-0.482766	0.211716	0.36221	0.225795	0.556669	0.798901
Ttr	tr|Q5M9K1|Q5M9K1_MOUSE	lmer	-0.0484244	0.289454	0.442618	-0.173423	0.00014255	0.00232836
Sod3	tr|Q64466|Q64466_MOUSE	lmer_1_Level	-0.0321647	0.645246	0.774749	-0.0635011	0.355625	0.753584
scFv	tr|Q7TQM2|Q7TQM2_MOUSE	lmer_1_Level	0.0893201	0.566651	0.715659	0.017003	0.910362	0.955549
VH186.2-D-J-C	tr|Q91V67|Q91V67_MOUSE	lmer_1_Level	-0.306942	0.58272	0.727867	-0.44975	0.489052	0.782168
Ighv3-6	sp|P18531|HVM60_MOUSE	lmer	0.419422	0.00027038	0.00167638	0.115878	0.327863	0.719051
Serping1	sp|P97290|IC1_MOUSE	lmer	-0.0034684	0.915154	0.939962	0.0172091	0.586894	0.821301
Prdx2	sp|Q61171|PRDX2_MOUSE	lmer_1_Level	0.665883	0.22532	0.373602	0.340597	0.382819	0.757345
Fn1	tr|A0A087WQW8|A0A087WQW8_MOUSE	lmer_1_Level	-0.193234	0.535621	0.693987	-0.212813	0.495842	0.782168
Igkv12-46	tr|A0A140T8P6|A0A140T8P6_MOUSE	lmer	0.421043	0.00043744	0.00244538	0.159013	0.195534	0.545801
Igk	tr|I6L978|I6L978_MOUSE	lmer_1_Level	0.543136	6.5273e-07	1.0117e-05	0.165105	0.161782	0.491074
Hspa5	tr|Q3TI47|Q3TI47_MOUSE	lmer_1_Level	-0.289048	0.00602419	0.0209617	-0.0934184	0.358117	0.753584
Apoc2	tr|Q3UJG0|Q3UJG0_MOUSE	lmer_1_Level	-0.294594	1.1923e-05	0.00013115	-0.162908	0.0214787	0.120774
Gpld1	tr|Q8VCU2|Q8VCU2_MOUSE	lmer	0.0804986	0.0179503	0.0551505	0.0526472	0.119199	0.396946
	tr|Q9CY06|Q9CY06_MOUSE	lmer	0.224058	0.102484	0.202541	-0.404969	0.00339229	0.0314475
Mbl2	sp|P41317|MBL2_MOUSE	lmer	0.128387	0.00439795	0.0164802	0.0287714	0.519925	0.782168
Cdh5	sp|P55284|CADH5_MOUSE	lmer_1_Level	0.451683	0.00037927	0.0021555	0.122849	0.421728	0.757345
F7	sp|P70375|FA7_MOUSE	lmer_1_Level	-0.148269	0.280959	0.433475	-0.09533	0.491548	0.782168
Pla2g7	sp|Q60963|PAFA_MOUSE	lmer_1_Level	0.0715629	0.33887	0.495942	0.0682591	0.345795	0.745961
Gapdh	tr|A0A0A0MQF6|A0A0A0MQF6_MOUSE	lmer_1_Level	-0.0667911	0.885336	0.92324	-0.602396	0.278925	0.664383
Ighv1-82	tr|A0A0G2JEU7|A0A0G2JEU7_MOUSE	lmer_1_Level	-0.0349008	0.614333	0.753056	-0.102052	0.160988	0.491074
Mgam	tr|A0A0J9YVE6|A0A0J9YVE6_MOUSE	lmer_1_Level	-0.147104	0.423366	0.57979	-0.609471	0.00280351	0.0267112
Rbp4	tr|H7BWY6|H7BWY6_MOUSE	lmer	0.216441	0.00135634	0.00616682	-0.0262375	0.695292	0.898297
Igh	tr|I6L985|I6L985_MOUSE	lmer	0.14425	0.127501	0.24306	0.0835905	0.375049	0.757345
Il1rap	tr|Q3V2X3|Q3V2X3_MOUSE	lmer	0.0531111	0.271989	0.421583	-0.0353128	0.463415	0.774509
Pltp	tr|Q4FJT5|Q4FJT5_MOUSE	lmer	0.166111	9.1646e-05	0.00069448	0.0346163	0.412544	0.757345
Proc	sp|P33587|PROC_MOUSE	lmer	-0.184881	0.00209908	0.00862392	-0.0874765	0.130707	0.426978
Bmp1	sp|P98063|BMP1_MOUSE	lmer_1_Level	-0.444357	0.0434324	0.108106	-0.589777	0.0116629	0.0714351
Efemp1	sp|Q8BPB5|FBLN3_MOUSE	lmer	0.191461	0.0118347	0.039181	0.158201	0.0316606	0.167085
Dpep2	sp|Q8C255|DPEP2_MOUSE	lmer_1_Level	0.433105	0.580224	0.727413	-0.103218	0.905887	0.955549
HC	tr|A0A0B6VMB2|A0A0B6VMB2_MOUSE	lmer_1_Level	1.23472	8.9617e-05	0.00069448	0.392596	0.325124	0.719051
Apof	tr|A0A0R4J0M4|A0A0R4J0M4_MOUSE	lmer_1_Level	-0.577869	3.3785e-08	8.2291e-07	-0.33333	0.00032573	0.00465524
Serpina3n	tr|G3X8T9|G3X8T9_MOUSE	lmer	-0.272512	0.018114	0.0551505	0.0165075	0.884672	0.948257
Alb	tr|Q546G4|Q546G4_MOUSE	lmer	0.304104	7.4449e-06	8.8296e-05	0.186132	0.00587555	0.0428135
Cfd	sp|P03953|CFAD_MOUSE	lmer	0.106483	0.0389152	0.100531	0.0895383	0.0781538	0.294064
Mug1	sp|P28665|MUG1_MOUSE	lmer	-0.077102	0.0941607	0.191124	-0.001738	0.969756	0.982116
F12	sp|Q80YC5|FA12_MOUSE	lmer	-0.217892	0.0018809	0.00782179	-0.18737	0.00458998	0.0367227
Igkv8-27	tr|A0A075B5N4|A0A075B5N4_MOUSE	lmer	0.13533	0.167199	0.30327	0.0348692	0.718893	0.907691
LC	tr|A0A0B6VQ20|A0A0B6VQ20_MOUSE	lmer_1_Level	0.657915	0.0916672	0.187686	0.47638	0.231409	0.592337
Serpina3k	tr|A0A0R4J0I1|A0A0R4J0I1_MOUSE	lmer	-0.173717	0.0002465	0.00158596	-0.0170913	0.715666	0.907691
Camp	tr|Q3TZ97|Q3TZ97_MOUSE	lmer_1_Level	-0.443095	0.0531467	0.122453	-0.727465	0.00095277	0.0109577
	tr|Q7M084|Q7M084_MOUSE	lmer	0.0104069	0.744212	0.840319	0.00490743	0.877499	0.948257
	tr|Q9D8L4|Q9D8L4_MOUSE	lmer	0.53155	7.614e-09	2.3603e-07	0.14526	0.110773	0.379952
Col1a1	sp|P11087|CO1A1_MOUSE	lmer	-0.513596	0.00051292	0.00277629	-0.731601	1.0967e-06	2.8937e-05
Gsn	sp|P13020|GELS_MOUSE	lmer	-0.0081071	0.777438	0.87206	-0.0173701	0.541994	0.798901
Cst3	sp|P21460|CYTC_MOUSE	lmer_1_Level	-0.0283279	0.817361	0.896024	-0.225293	0.0544339	0.23634
	tr|A0A0M4KPD8|A0A0M4KPD8_MOUSE	lmer	0.53385	2.3436e-09	7.9917e-08	0.165163	0.0662729	0.270702
Cd44	tr|A2APM2|A2APM2_MOUSE	lmer_1_Level	-0.42004	0.637986	0.768739	0.345252	0.750603	0.910924
Cfh	tr|E9Q8I0|E9Q8I0_MOUSE	lmer	-0.0709934	0.221808	0.370767	-0.0143144	0.804856	0.924623
Ace	tr|Q3TU20|Q3TU20_MOUSE	lmer_1_Level	0.00053112	0.993429	1	0.0270733	0.674983	0.884062
Fgg	tr|Q3UER8|Q3UER8_MOUSE	lmer	-0.162613	0.0426777	0.107008	-0.0819227	0.304788	0.701626
Apcs	tr|Q4JFI8|Q4JFI8_MOUSE	lmer	-0.355866	0.209738	0.361324	0.0615153	0.826541	0.936651
	tr|Q920E7|Q920E7_MOUSE	lmer_1_Level	0.633714	5.436e-08	1.0904e-06	0.118225	0.370031	0.757345
Lcat	tr|Q9CW47|Q9CW47_MOUSE	lmer	-0.0699471	0.0902949	0.186609	-0.0534457	0.192792	0.545801
Csf1r	sp|P09581|CSF1R_MOUSE	lmer	0.146985	0.0349077	0.0922754	0.0911984	0.202768	0.556396
Pkm	sp|P52480|KPYM_MOUSE	lmer	-0.245276	0.00885575	0.0301981	0.0703362	0.41941	0.757345
Masp2	sp|Q91WP0|MASP2_MOUSE	lmer_1_Level	0.146684	0.0992525	0.199089	0.0314572	0.723859	0.907691
	tr|A0A0D5ZY64|A0A0D5ZY64_MOUSE	lmer	0.282281	1.2947e-08	3.679e-07	0.048461	0.329128	0.719051
Igkc	tr|A2NHM3|A2NHM3_MOUSE	lmer_1_Level	0.369067	0.00372531	0.0146015	-0.0078386	0.963884	0.982116
Itih2	tr|G3X977|G3X977_MOUSE	lmer	-0.0423063	0.239482	0.390735	-0.0596262	0.0962221	0.338498
Lrg1	tr|Q91XL1|Q91XL1_MOUSE	lmer	-0.19173	0.022504	0.0644864	0.0690475	0.407696	0.757345
Ifnar2	tr|Q9D1R7|Q9D1R7_MOUSE	lmer_1_Level	0.00707842	0.920742	0.942862	-0.0242318	0.738532	0.910924
C4b	sp|P01029|CO4B_MOUSE	lmer	-0.125106	0.0216899	0.0643153	-0.0152268	0.778408	0.9186
Ighv6-3	tr|A0A075B5T2|A0A075B5T2_MOUSE	lmer	0.103221	0.157257	0.286762	-0.121018	0.117562	0.395331
Ighv5-16	tr|A0A0B4J1P4|A0A0B4J1P4_MOUSE	lmer_1_Level	0.238423	0.0726158	0.15759	-0.153976	0.25455	0.619224
Rarres2	tr|A0A0N4SVV4|A0A0N4SVV4_MOUSE	lmer_1_Level	-0.0647486	0.880786	0.92324	0.246611	0.519207	0.782168
Hrg	tr|A0A0R4J039|A0A0R4J039_MOUSE	lmer	-0.211338	4.1943e-08	9.1779e-07	-0.107973	0.00462795	0.0367227
	tr|A2NVE9|A2NVE9_MOUSE	lmer_1_Level	0.243838	0.00069713	0.00358294	0.143663	0.0286047	0.155737
C7	tr|D3YXF5|D3YXF5_MOUSE	lmer	0.227096	1.807e-05	0.00017963	0.147704	0.00481784	0.0367227
Serpina1b	tr|Q3KQQ4|Q3KQQ4_MOUSE	lmer_1_Level	0.079893	0.253015	0.40615	0.111138	0.0836783	0.301904
Tfrc	tr|Q542D9|Q542D9_MOUSE	lmer_1_Level	0.133176	0.0413512	0.10445	0.568444	7.01e-21	2.67e-19
	tr|Q61852|Q61852_MOUSE	lmer	-0.42288	4.6322e-06	6.0753e-05	-0.263268	0.00387861	0.0341119
Clec3b	sp|P43025|TETN_MOUSE	lmer_1_Level	-0.0472508	0.810133	0.89403	-0.126858	0.583256	0.819905
Serpinf2	sp|Q61247|A2AP_MOUSE	lmer	-0.0057768	0.792167	0.882774	0.0055929	0.793327	0.9186
Spp2	sp|Q8K1I3|SPP24_MOUSE	lmer_1_Level	0.191147	0.448438	0.606815	0.464721	0.0453885	0.213264
	tr|A0A0M5KS39|A0A0M5KS39_MOUSE	lmer_1_Level	0.772498	0.0819943	0.171534	0.330484	0.383176	0.757345
Igkv6-20	tr|A0A140T8P2|A0A140T8P2_MOUSE	lmer_1_Level	-0.630567	0.667187	0.78452	-1.13054	0.439698	0.765889
Klkb1	tr|H9H9R5|H9H9R5_MOUSE	lmer_1_Level	0.234539	0.0704504	0.155997	-0.0244865	0.866153	0.948257
C1s1	tr|Q14DT6|Q14DT6_MOUSE	lmer	-0.094307	1.3614e-05	0.00014508	-0.0271736	0.198575	0.549285
Mup1	tr|Q4FZE8|Q4FZE8_MOUSE	lmer	-0.126961	0.138023	0.260032	-0.149312	0.0739674	0.285065
Igh-VJ558	tr|Q99KA4|Q99KA4_MOUSE	lmer	0.128376	0.148362	0.274954	0.171164	0.0487564	0.225993
C3	sp|P01027|CO3_MOUSE	lmer	-0.246503	0.00017587	0.00122388	-0.14547	0.0251295	0.139023
Mmp2	sp|P33434|MMP2_MOUSE	lmer_1_Level	0.0755834	0.595592	0.738534	0.108715	0.425802	0.759714
Igfbp3	sp|P47878|IBP3_MOUSE	lmer_1_Level	-0.246984	8.86e-16	6.0405e-14	-0.50359	0.0121965	0.0733931
Itih3	sp|Q61704|ITIH3_MOUSE	lmer	-0.279242	0.00086216	0.00426081	-0.111033	0.178504	0.527817
Fgl1	sp|Q71KU9|FGL1_MOUSE	lmer_1_Level	0.217242	0.866157	0.918472	-0.0415279	0.964372	0.982116
Cela1	sp|Q91X79|CELA1_MOUSE	lmer_1_Level	0.438741	0.253695	0.40615	0.301654	0.427478	0.759714
Psma6	sp|Q9QUM9|PSA6_MOUSE	lmer_1_Level	-0.0885356	0.652541	0.775319	0.0430821	0.806012	0.924623
Plod1	sp|Q9R0E2|PLOD1_MOUSE	lmer_1_Level	-0.761311			-4.68615	1	1
Angptl3	sp|Q9R182|ANGL3_MOUSE	lmer_1_Level	0.0501571			0.168124
	tr|A0NA69|A0NA69_MOUSE	lmer_1_Level	0.0900277	0.892453	0.927825	0.288535	0.551777	0.798901
Hspa8	tr|Q3TZJ3|Q3TZJ3_MOUSE	lmer_1_Level	-0.398043	0.00176129	0.00741479	-0.25955	0.0429362	0.210387
Tgfbi	tr|Q3UBG4|Q3UBG4_MOUSE	lmer_1_Level	-0.435002	0.322568	0.479418	-0.466358	0.344922	0.745961
1300017J02Rik	tr|Q8VC96|Q8VC96_MOUSE	lmer	-0.0212194	0.474235	0.631696	0.0214928	0.465157	0.774509
Apoa4	sp|P06728|APOA4_MOUSE	lmer	-0.127264	0.0114342	0.0382262	-0.190726	0.00015712	0.00244962
Ncam1	sp|P13595|NCAM1_MOUSE	lmer_1_Level	0.0275036	0.650858	0.775319	-0.0117516	0.84902	0.9394
Plg	sp|P20918|PLMN_MOUSE	lmer	-0.0140342	0.614102	0.753056	0.0237232	0.390859	0.757345
C1qc	sp|Q02105|C1QC_MOUSE	lmer_1_Level	-0.176233	0.0201266	0.0607359	-0.0293702	0.680364	0.887319
Lbp	sp|Q61805|LBP_MOUSE	lmer_1_Level	-0.699694	0.0380538	0.0990562	-0.115998	0.66617	0.882225
Apoa5	sp|Q8C7G5|APOA5_MOUSE	lmer_1_Level	-5.49203	1	1	0.444518	0.548397	0.798901
C1ra	sp|Q8CG16|C1RA_MOUSE	lmer	-0.169984	1.2883e-06	1.91e-05	-0.105121	0.0022241	0.0217962
Gm5938	tr|A0A0D3M046|A0A0D3M046_MOUSE	lmer_1_Level	1.12297	0.00032707	0.00192504	1.31998	3.9539e-05	0.00071379
Ighv1-78	tr|A0A0G2JGN3|A0A0G2JGN3_MOUSE	lmer_1_Level	0.418483	0.0006935	0.00358294	0.0795004	0.544923	0.798901
Ces1b	tr|D3Z5G7|D3Z5G7_MOUSE	lmer	0.120759	0.00147421	0.00661454	0.0297585	0.431155	0.762301
Apon	tr|G3X9D6|G3X9D6_MOUSE	lmer_1_Level	-0.103387	0.323361	0.479418	-0.0142298	0.893173	0.951423
Efemp2	tr|G5E8D6|G5E8D6_MOUSE	lmer_1_Level	-0.656873	0.782483	0.874841	-0.550285	0.743888	0.910924
	tr|I6L998|I6L998_MOUSE	lmer_1_Level	0.173856	0.369725	0.523138	0.0682354	0.783311	0.9186
Masp1	sp|P98064|MASP1_MOUSE	lmer	0.0481064	0.256043	0.407993	0.0478242	0.248196	0.612455
HC	tr|A0A0F7QZE4|A0A0F7QZE4_MOUSE	lmer	0.379801	1.9582e-08	5.1366e-07	0.0652096	0.325197	0.719051
Gpx5	tr|F2Z3Y2|F2Z3Y2_MOUSE	lmer_1_Level	-0.144213	1e-300	8.53e-299	-0.0157414	1.46e-101	7.14e-100
Mup3	tr|Q3KQQ2|Q3KQQ2_MOUSE	lmer	-0.212416	0.00538683	0.0193359	-0.159818	0.0381113	0.192238
	sp|P01660|KV3A8_MOUSE	lmer	0.520464	1.6266e-05	0.00016808	0.104416	0.419585	0.757345
C1qb	sp|P14106|C1QB_MOUSE	lmer	-0.263703	0.0144228	0.046398	-0.0288129	0.785204	0.9186
Actg1	sp|P63260|ACTG_MOUSE	lmer	-0.454598	1.2922e-09	4.8962e-08	-0.354347	1.5957e-06	3.6489e-05
Psmb7	sp|P70195|PSB7_MOUSE	lmer_1_Level	-0.598758	1e-300	8.53e-299	0.0658483	4.26e-194	2.44e-192
Sparcl1	sp|P70663|SPRL1_MOUSE	lmer_1_Level	-0.112597	0.498756	0.654138	0.326633	0.0439065	0.212112
Serpina1d	sp|Q00897|A1AT4_MOUSE	lmer	0.0676102	0.218065	0.368979	0.00803298	0.883149	0.948257
Adipoq	sp|Q60994|ADIPO_MOUSE	lmer	0.123305	0.260389	0.409183	0.109489	0.326603	0.719051
Ighv1-12	tr|A0A0A6YXJ9|A0A0A6YXJ9_MOUSE	lmer_1_Level	-0.0136767	0.945907	0.962849	0.381786	0.0599234	0.256896
Dspp	tr|A1L2Z1|A1L2Z1_MOUSE	lmer_1_Level	-1.21212	0.0355671	0.0932952	-0.802725	0.147655	0.464641
Hbbt1	tr|A8DUK4|A8DUK4_MOUSE	lmer	0.244382	0.0726582	0.15759	-0.375748	0.00611622	0.0428135
Mup8	tr|E9PVW0|E9PVW0_MOUSE	lmer	-0.151659	0.0670613	0.150447	-0.0903886	0.272823	0.659001
Apoc3	tr|E9QP56|E9QP56_MOUSE	lmer	-0.370317	4.3063e-08	9.1779e-07	-0.50884	1.32e-13	4.5276e-12
Try5	tr|Q3V2E0|Q3V2E0_MOUSE	lmer_1_Level	0.0917987	0.3153	0.474353	0.0748234	0.443291	0.765889
	tr|U5JE79|U5JE79_MOUSE	lmer_1_Level	0.457316	5.7547e-05	0.00049058	0.0996224	0.400376	0.757345
F9	sp|P16294|FA9_MOUSE	lmer_1_Level	-0.0945545	0.386717	0.540453	0.142257	0.133537	0.432104
Lifr	sp|P42703|LIFR_MOUSE	lmer	-0.0967676	0.209801	0.361324	-0.0067493	0.929148	0.968687
Fgb	sp|Q8K0E8|FIBB_MOUSE	lmer	-0.141906	0.0547079	0.125204	-0.0453771	0.536638	0.796827
Ighv1-54	tr|A0A075B5W5|A0A075B5W5_MOUSE	lmer_1_Level	0.520197	0.1263	0.24306	-0.264082	0.414881	0.757345
Ighv1-71	tr|A0A0G2JFL3|A0A0G2JFL3_MOUSE	lmer	0.215569	0.0479009	0.11503	0.0991983	0.398949	0.757345
Prg4	tr|E0CZ58|E0CZ58_MOUSE	lmer_1_Level	-0.355359	0.705752	0.815802	-0.491615	0.46968	0.777812
Pi16	tr|E9QNE5|E9QNE5_MOUSE	lmer	0.182895	0.00019185	0.00130843	0.164217	0.00103183	0.0110599
	tr|Q53VP8|Q53VP8_MOUSE	lmer_1_Level	0.362634	6.9095e-05	0.00056098	-0.0033608	0.973464	0.982116
V303-D-J-C	tr|Q924P9|Q924P9_MOUSE	lmer_1_Level	0.540108	2.3113e-07	3.9408e-06	0.225408	0.032587	0.169354
Ighv1-61	sp|P01749|HVM05_MOUSE	lmer_1_Level	1.60006	0.407004	0.55963	0.779468	0.661049	0.882225
Apoa1	sp|Q00623|APOA1_MOUSE	lmer	0.0138248	0.771749	0.868536	0.0095428	0.841074	0.936651
Serpina1e	sp|Q00898|A1AT5_MOUSE	lmer	-0.0229233	0.484923	0.639522	0.0796426	0.0141519	0.0836916
Proz	sp|Q9CQW3|PROZ_MOUSE	lmer	-0.0454795	0.539813	0.694627	-0.139107	0.0529463	0.232828
Ighv1-76	tr|A0A0G2JFE9|A0A0G2JFE9_MOUSE	lmer_1_Level	0.316021	0.00151905	0.00664098	0.202616	0.0519654	0.231482
Igkv6-15	tr|A0A140T8M5|A0A140T8M5_MOUSE	lmer_1_Level	0.736945	0.0816952	0.171534	-0.167276	0.71393	0.907691
Fbln1	tr|B2CQD6|B2CQD6_MOUSE	lmer	-0.150543	0.00049764	0.00273705	-0.137714	0.00129703	0.0134813
Crp	tr|Q542I3|Q542I3_MOUSE	lmer	-0.178597	0.00103877	0.00506029	-0.0446791	0.404582	0.757345
Clu	tr|Q549A5|Q549A5_MOUSE	lmer	-0.0121485	0.712053	0.820304	0.0600793	0.0668156	0.270702
	sp|P06330|HVM51_MOUSE	lmer	0.17972	0.100015	0.199446	0.119836	0.277663	0.664383
Vtn	sp|P29788|VTNC_MOUSE	lmer_1_Level	0.293232	0.330231	0.487484	0.556444	0.0168831	0.0981512
Ighv14-2	tr|A0A075B5R7|A0A075B5R7_MOUSE	lmer_1_Level	-0.0599464	0.565247	0.715659	0.23541	0.0967136	0.338498
Igkv3-4	tr|A0A140T8Q4|A0A140T8Q4_MOUSE	lmer	0.428953	0.00107282	0.00508098	0.0256551	0.846833	0.9394
Cfp	tr|A2AE15|A2AE15_MOUSE	lmer	0.035675	0.571656	0.719316	-0.0463381	0.45788	0.773659
Cfhr2	tr|Q8R0I8|Q8R0I8_MOUSE	lmer	-0.0579565	0.203565	0.354162	-0.117394	0.0107749	0.0671963
Mucl2	sp|P02815|MUCL2_MOUSE	lmer_1_Level	1.25265	0.00444999	0.016494	0.989948	0.0192807	0.110221
Gpx1	sp|P11352|GPX1_MOUSE	lmer_1_Level	-0.304709	0.404299	0.558429	-0.258657	0.50426	0.782168
Pros1	sp|Q08761|PROS_MOUSE	lmer_1_Level	0.0117307	0.839063	0.902588	0.108008	0.0685552	0.271126
Hpx	sp|Q91X72|HEMO_MOUSE	lmer	-0.0985752	0.110322	0.21497	-0.0496728	0.418852	0.757345
Ighv9-2	tr|A0A0B4J1J4|A0A0B4J1J4_MOUSE	lmer_1_Level	0.865153	0.00228274	0.00926685	0.873455	0.00093712	0.0109577
Ighv1-67	tr|A0A0G2JFN9|A0A0G2JFN9_MOUSE	lmer_1_Level	0.699661	0.0523237	0.12192	-0.643814	0.251003	0.614957
Sbsn	tr|B9EID7|B9EID7_MOUSE	lmer_1_Level	-0.40466	0.248088	0.400939	-0.581135	0.146889	0.464641
	tr|Q7TS98|Q7TS98_MOUSE	lmer_1_Level	0.458166	0.180425	0.32212	0.200331	0.531479	0.792597
Cst6	tr|Q9D1B1|Q9D1B1_MOUSE	lmer_1_Level	0.171391	0.609713	0.753056	-0.162317	0.760457	0.910924
Itih4	sp|A6X935|ITIH4_MOUSE	lmer	-0.197715	0.0334359	0.0890754	-0.0065136	0.943576	0.977784
Apob	sp|E9Q414|APOB_MOUSE	lmer	-0.4231	2.1947e-07	3.939e-06	-0.307646	0.00012279	0.0021058
Gsto1	sp|O09131|GSTO1_MOUSE	lmer_1_Level	0.412551	0.194277	0.341488	0.740031	0.0670836	0.270702
Bpifa2	sp|P07743|BPIA2_MOUSE	lmer_1_Level	0.898706	1e-300	8.53e-299	0.567115	1e-300	1.14e-298
C2	sp|P21180|CO2_MOUSE	lmer_1_Level	0.0123727	0.868328	0.918472	0.0520317	0.512135	0.782168
Serpinc1	sp|P32261|ANT3_MOUSE	lmer	0.0792199	0.00075807	0.00380152	0.00368891	0.874716	0.948257
Ecm1	sp|Q61508|ECM1_MOUSE	lmer	0.0268667	0.225695	0.373602	0.0579057	0.00777902	0.0531522
Postn	sp|Q62009|POSTN_MOUSE	lmer	-0.183923	0.00252649	0.0101357	-0.281289	4.2336e-06	9.0758e-05
Habp2	sp|Q8K0D2|HABP2_MOUSE	lmer	-0.012232	0.819823	0.896024	0.0647659	0.219725	0.580126
Hgfac	sp|Q9R098|HGFA_MOUSE	lmer	0.208476	0.0011016	0.00514585	0.0872921	0.17657	0.52664
Fbln5	sp|Q9WVH9|FBLN5_MOUSE	lmer_1_Level	0.0756703	0.728159	0.825998	0.0326381	0.888323	0.949205
Igkv9-124	tr|A0A075B5K2|A0A075B5K2_MOUSE	lmer	0.24584	0.0220479	0.0644864	0.0964059	0.383619	0.757345
Igkv3-1	tr|A0A075B5P1|A0A075B5P1_MOUSE	lmer_1_Level	0.492306	0.351735	0.50787	-0.636964	0.221564	0.580126
Ighv1-39	tr|A0A075B5V5|A0A075B5V5_MOUSE	lmer	-0.0998999	0.564761	0.715659	-0.106321	0.555368	0.798901
Ighv1-9	tr|A0A0A6YW37|A0A0A6YW37_MOUSE	lmer_1_Level	0.228723	0.629556	0.761272	0.0575522	2.41e-261	1.65e-259
	tr|A0A0M3KL49|A0A0M3KL49_MOUSE	lmer_1_Level	1.3997	0.0276806	0.0767405	0.153546	0.86136	0.948257
Ldha	tr|A0A1B0GSX0|A0A1B0GSX0_MOUSE	lmer_1_Level	-2.2864	1	1	-2.41281	0.116341	0.395098
Gp1ba	tr|A2CFB8|A2CFB8_MOUSE	lmer	0.395927	2.1821e-10	9.3011e-09	0.100054	0.155555	0.480678
Mgam	tr|B5THE2|B5THE2_MOUSE	lmer	0.268075	0.00033598	0.00194183	0.0698352	0.364763	0.757345
C1qtnf3	tr|D3YZ61|D3YZ61_MOUSE	lmer_1_Level	-0.708046			-0.779849	0.00440693	0.0367227
Mst1	tr|Q3UZ05|Q3UZ05_MOUSE	lmer	-0.043177	0.620554	0.753056	-0.0579759	0.504736	0.782168

## Sheet: Proteomics_Age_significant
Gene	Protein	modelFit	Est_OLD	Pval_OLD	Qval_OLD
	tr|A0A0D5ZY64|A0A0D5ZY64_MOUSE	lmer	1.40511	1.8144e-11	6.2415e-09
Col1a1	sp|P11087|CO1A1_MOUSE	lmer	-0.8852	3.5501e-09	6.1062e-07
Serpina7	tr|Q3UEL9|Q3UEL9_MOUSE	lmer	0.864719	6.5395e-09	7.4986e-07
	tr|Q9D8L4|Q9D8L4_MOUSE	lmer	1.70444	9.5239e-09	8.1906e-07
HC	tr|A0A0F7QZE4|A0A0F7QZE4_MOUSE	lmer	1.22122	6.1881e-08	4.2574e-06
Igkv9-124	tr|A0A075B5K2|A0A075B5K2_MOUSE	lmer	1.45613	4.6875e-07	2.6875e-05
Wgn-scFv	tr|A0A1E1GJG6|A0A1E1GJG6_MOUSE	lmer_1_Level	1.51648	2.9865e-06	0.00014677
Ighm	tr|A0A075B5P6|A0A075B5P6_MOUSE	lmer	1.51207	3.739e-06	0.00016078
	sp|P03977|KV3A4_MOUSE	lmer	1.51137	4.5715e-06	0.00016459
IgG1	tr|Q5F2I0|Q5F2I0_MOUSE	lmer	0.895751	4.7845e-06	0.00016459
V303-D-J-C	tr|Q924P9|Q924P9_MOUSE	lmer_1_Level	1.41795	5.494e-06	0.00017181
	sp|P03987|IGHG3_MOUSE	lmer	1.54341	9.89e-06	0.00028351
Igkv5-39	tr|Q65ZI1|Q65ZI1_MOUSE	lmer	1.87172	3.9652e-05	0.00103325
	tr|A0A0M4KPD8|A0A0M4KPD8_MOUSE	lmer	1.83878	4.2051e-05	0.00103325
Igkv3-4	tr|A0A140T8Q4|A0A140T8Q4_MOUSE	lmer	2.11021	4.7215e-05	0.00108279
Thbs4	sp|Q9Z1T2|TSP4_MOUSE	lmer	-0.503388	7.3432e-05	0.00157879
Ighv6-3	tr|A0A075B5T2|A0A075B5T2_MOUSE	lmer	1.0057	8.4332e-05	0.00170648
Igkv4-57	tr|A0A0A6YYE7|A0A0A6YYE7_MOUSE	lmer_1_Level	1.39555	0.0001189	0.00227233
Fn1	tr|A0A087WSN6|A0A087WSN6_MOUSE	lmer	0.24029	0.0001392	0.00252028
Ighv1-80	tr|A0A075B5Y3|A0A075B5Y3_MOUSE	lmer_1_Level	1.46824	0.00021289	0.00366173
	tr|I6L9E1|I6L9E1_MOUSE	lmer_1_Level	0.855561	0.00022546	0.00369318
Ace	tr|Q3TU20|Q3TU20_MOUSE	lmer_1_Level	-0.248959	0.00025612	0.00400485
	tr|Q9CY06|Q9CY06_MOUSE	lmer	-0.659098	0.00027829	0.00416221
Igkv17-121	tr|A0A0G2JFA8|A0A0G2JFA8_MOUSE	lmer_1_Level	1.16083	0.00029046	0.00416319
scFv	tr|Q7TQM2|Q7TQM2_MOUSE	lmer_1_Level	1.67291	0.00031414	0.0043226
	sp|P01660|KV3A8_MOUSE	lmer	1.63028	0.0003643	0.00481996
	tr|A2NVE9|A2NVE9_MOUSE	lmer_1_Level	0.850055	0.0004339	0.00552819
Ighv5-16	tr|A0A0B4J1P4|A0A0B4J1P4_MOUSE	lmer_1_Level	1.52432	0.0004772	0.0058627
Ltf	tr|Q3TP24|Q3TP24_MOUSE	lmer_1_Level	0.726934	0.00052717	0.00625329
Hbbt1	tr|A8DUK4|A8DUK4_MOUSE	lmer	-0.653984	0.00057739	0.00662078
Ighv1-53	tr|Q924Q1|Q924Q1_MOUSE	lmer	0.944052	0.00061946	0.00679793
	tr|Q9U410|Q9U410_MOUSE	lmer_1_Level	2.29548	0.00067193	0.00679793
Psma7	tr|Q3UIT9|Q3UIT9_MOUSE	lmer	0.377752	0.00067265	0.00679793
Ighv1-18	tr|A0A0A6YXN4|A0A0A6YXN4_MOUSE	lmer_1_Level	1.05223	0.00069348	0.00679793
Pkm	sp|P52480|KPYM_MOUSE	lmer	0.643878	0.00073384	0.00679793
Cfd	sp|P03953|CFAD_MOUSE	lmer	-0.243248	0.00073971	0.00679793
	tr|G0YP42|G0YP42_MOUSE	lmer	0.770712	0.00074455	0.00679793
Gsn	sp|P13020|GELS_MOUSE	lmer	-0.245037	0.00075375	0.00679793
	sp|P01654|KV3A1_MOUSE	lmer_1_Level	1.21411	0.0007707	0.00679793
Hbbt1	tr|A8DUP5|A8DUP5_MOUSE	lmer	-0.623539	0.00101727	0.00843542
Actg1	sp|P63260|ACTG_MOUSE	lmer	0.515304	0.00102553	0.00843542
Igkv12-46	tr|A0A140T8P6|A0A140T8P6_MOUSE	lmer	0.946198	0.00102991	0.00843542
Igh	tr|Q58E61|Q58E61_MOUSE	lmer_1_Level	0.748083	0.00113705	0.00909636
Fn1	tr|A0A087WQW8|A0A087WQW8_MOUSE	lmer_1_Level	1.16459	0.00133209	0.0104145
Ighv1-82	tr|A0A0G2JEU7|A0A0G2JEU7_MOUSE	lmer_1_Level	0.914087	0.0014662	0.0112083
Tfrc	tr|Q542D9|Q542D9_MOUSE	lmer_1_Level	-0.342856	0.00164464	0.012299
	tr|Q920E7|Q920E7_MOUSE	lmer_1_Level	1.72181	0.00175784	0.0128659
Hp	sp|Q61646|HPT_MOUSE	lmer	1.86255	0.00183117	0.0129167
HC	tr|A0A0B6VMB2|A0A0B6VMB2_MOUSE	lmer_1_Level	2.43567	0.00183988	0.0129167
Igkv6-13	tr|A0A075B5N7|A0A075B5N7_MOUSE	lmer_1_Level	0.885645	0.0020987	0.0144391
Apoa1	sp|Q00623|APOA1_MOUSE	lmer	-0.319782	0.00216395	0.0145483
V165-D-J-C	tr|Q924Q0|Q924Q0_MOUSE	lmer_1_Level	1.08718	0.00219917	0.0145483
Iglv3	tr|A0A0B4J1K5|A0A0B4J1K5_MOUSE	lmer_1_Level	1.57391	0.00239363	0.015536
Vcam1	tr|Q91X98|Q91X98_MOUSE	lmer_1_Level	0.221466	0.00268528	0.0171062
Ighv1-78	tr|A0A0G2JGN3|A0A0G2JGN3_MOUSE	lmer_1_Level	1.12733	0.00420048	0.0262721
Efemp1	sp|Q8BPB5|FBLN3_MOUSE	lmer	0.223941	0.00433457	0.0266266
Hbb-b2	tr|Q9QUN8|Q9QUN8_MOUSE	lmer_1_Level	-0.622861	0.00478063	0.0288515
Psma6	sp|Q9QUM9|PSA6_MOUSE	lmer_1_Level	0.543609	0.00558654	0.033134
Ighv1-15	tr|A0A0A6YXA5|A0A0A6YXA5_MOUSE	lmer	1.28036	0.00677249	0.0390708
Itih4	tr|E9PVD2|E9PVD2_MOUSE	lmer	0.647451	0.00681468	0.0390708
	tr|Q61852|Q61852_MOUSE	lmer	0.52075	0.00719522	0.0405763
Igh-VJ558	tr|Q99KA4|Q99KA4_MOUSE	lmer	0.693682	0.00735418	0.0408038
Cp	tr|E9PZD8|E9PZD8_MOUSE	lmer	0.18202	0.0075102	0.0410081
Lcp1	tr|Q3U6N7|Q3U6N7_MOUSE	lmer_1_Level	0.977326	0.00819858	0.0440674
Ighv3-6	sp|P18531|HVM60_MOUSE	lmer	0.696015	0.00903098	0.0477947
Ces1c	sp|P23953|EST1C_MOUSE	lmer	-0.323845	0.0097516	0.0502762
Clu	tr|Q549A5|Q549A5_MOUSE	lmer	0.177244	0.0101081	0.0502762
Ighv8-8	tr|A0A0A6YXQ0|A0A0A6YXQ0_MOUSE	lmer_1_Level	1.94449	0.0101545	0.0502762
Apcs	tr|Q4JFI8|Q4JFI8_MOUSE	lmer	1.28972	0.0101752	0.0502762
	tr|A2N1N1|A2N1N1_MOUSE	lmer_1_Level	0.769821	0.0102306	0.0502762
Proc	sp|P33587|PROC_MOUSE	lmer	0.187578	0.012429	0.0602195
Itih3	sp|Q61704|ITIH3_MOUSE	lmer	0.495607	0.0135723	0.0648456
Serpina3n	tr|G3X8T9|G3X8T9_MOUSE	lmer	0.541739	0.0144724	0.0677092
Itih4	sp|A6X935|ITIH4_MOUSE	lmer	0.447296	0.0145653	0.0677092
Ighv1-67	tr|A0A0G2JFN9|A0A0G2JFN9_MOUSE	lmer_1_Level	3.1288	0.0170866	0.0783707
Ighv1-71	tr|A0A0G2JFL3|A0A0G2JFL3_MOUSE	lmer	1.30649	0.0185241	0.0838461
Saa1	tr|Q5I0U6|Q5I0U6_MOUSE	lmer	2.05083	0.0209113	0.0934219
Lrg1	tr|Q91XL1|Q91XL1_MOUSE	lmer	0.541966	0.0216449	0.0943902
Aldoa	tr|A6ZI44|A6ZI44_MOUSE	lmer_1_Level	0.859062	0.0217249	0.0943902
	sp|P06330|HVM51_MOUSE	lmer	0.483134	0.0219512	0.0943902
Ighv1-39	tr|A0A075B5V5|A0A075B5V5_MOUSE	lmer	0.621882	0.0246397	0.104643
Igkv8-28	tr|A0A075B5N3|A0A075B5N3_MOUSE	lmer_1_Level	0.987179	0.0256568	0.107634
Ighv14-2	tr|A0A075B5R7|A0A075B5R7_MOUSE	lmer_1_Level	1.11406	0.0262384	0.108747
Tkt	sp|P40142|TKT_MOUSE	lmer_1_Level	0.669632	0.0274011	0.111813
LC	tr|A0A0B6VQ20|A0A0B6VQ20_MOUSE	lmer_1_Level	1.3598	0.0276281	0.111813
	tr|U5JE79|U5JE79_MOUSE	lmer_1_Level	0.792236	0.0293852	0.117541
Mup3	tr|Q3KQQ2|Q3KQQ2_MOUSE	lmer	-0.333836	0.0314864	0.124498
Igh	tr|I6L985|I6L985_MOUSE	lmer	0.69753	0.0333394	0.130327
Lifr	sp|P42703|LIFR_MOUSE	lmer	-0.31837	0.0351301	0.134734
Habp2	sp|Q8K0D2|HABP2_MOUSE	lmer	0.15615	0.0354807	0.134734
Pglyrp2	tr|A2TJ61|A2TJ61_MOUSE	lmer	-0.0883837	0.0359388	0.134734
	tr|Q8K1F0|Q8K1F0_MOUSE	lmer_1_Level	0.905134	0.0363391	0.134734
Hspa5	tr|Q3TI47|Q3TI47_MOUSE	lmer_1_Level	0.378986	0.0364252	0.134734
Flt4	tr|Q5SU94|Q5SU94_MOUSE	lmer_1_Level	-0.257622	0.0372836	0.136442
C5	sp|P06684|CO5_MOUSE	lmer	0.155887	0.0386404	0.139919
Ighv8-12	tr|A0A0G2JDE1|A0A0G2JDE1_MOUSE	lmer_1_Level	1.61074	0.0394561	0.140792
F5	sp|O88783|FA5_MOUSE	lmer_1_Level	0.415227	0.0397	0.140792
Hrg	tr|A0A0R4J039|A0A0R4J039_MOUSE	lmer	0.116034	0.0408297	0.143321
Serpina1e	sp|Q00898|A1AT5_MOUSE	lmer	-0.154306	0.0430084	0.14941
Cfhr2	tr|Q8R0I8|Q8R0I8_MOUSE	lmer	-0.110013	0.0434332	0.14941
Kng1	tr|A0A0R4J038|A0A0R4J038_MOUSE	lmer	0.0794737	0.0446833	0.152189
Ctsb	tr|Q3TVS6|Q3TVS6_MOUSE	lmer_1_Level	0.148651	0.0464873	0.156645
Gp1ba	tr|A2CFB8|A2CFB8_MOUSE	lmer	0.251538	0.0469024	0.156645
F13b	sp|Q07968|F13B_MOUSE	lmer	-0.159726	0.0482257	0.159201
Mug1	sp|P28665|MUG1_MOUSE	lmer	-0.176277	0.0485932	0.159201
Apob	sp|E9Q414|APOB_MOUSE	lmer	0.189441	0.0491047	0.159359
Igkv2-137	tr|A0A0B4J1H6|A0A0B4J1H6_MOUSE	lmer_1_Level	2.00431	0.049912	0.160465
Fgb	sp|Q8K0E8|FIBB_MOUSE	lmer	0.228064	0.0537042	0.170898
	tr|A2N494|A2N494_MOUSE	lmer_1_Level	0.575019	0.0541509	0.170898
Igkv8-27	tr|A0A075B5N4|A0A075B5N4_MOUSE	lmer	0.757958	0.0571145	0.177036
Prdx2	sp|Q61171|PRDX2_MOUSE	lmer_1_Level	-0.791573	0.0571249	0.177036
Ncam1	sp|P13595|NCAM1_MOUSE	lmer_1_Level	-0.155469	0.0584927	0.179656
Igh	tr|Q80ZI7|Q80ZI7_MOUSE	lmer	0.415469	0.0591361	0.180025
Gpx1	sp|P11352|GPX1_MOUSE	lmer_1_Level	-0.677996	0.0638184	0.192575
Tf	sp|Q921I1|TRFE_MOUSE	lmer	0.089369	0.0644366	0.19275
	tr|Q53VP8|Q53VP8_MOUSE	lmer_1_Level	0.546631	0.0669987	0.198686
Fgg	tr|Q3UER8|Q3UER8_MOUSE	lmer	0.218013	0.0677472	0.199189
Fga	sp|E9PV24|FIBA_MOUSE	lmer	0.244891	0.0700999	0.203923
Igkc	tr|A2NHM3|A2NHM3_MOUSE	lmer_1_Level	0.817265	0.0705432	0.203923
Ccl8	sp|Q9Z121|CCL8_MOUSE	lmer_1_Level	0.623831	0.0737628	0.209635
Cfh	tr|E9Q8I0|E9Q8I0_MOUSE	lmer	0.147861	0.0740115	0.209635
Alb	tr|Q546G4|Q546G4_MOUSE	lmer	-0.211925	0.0743473	0.209635
Nt5c3a	sp|Q9D020|5NT3A_MOUSE	lmer_1_Level	-0.339358	0.0753925	0.209645
Ces1b	tr|D3Z5G7|D3Z5G7_MOUSE	lmer	-0.21339	0.0757903	0.209645
Gpx5	tr|F2Z3Y2|F2Z3Y2_MOUSE	lmer_1_Level	-0.687537	0.0761792	0.209645
1300017J02Rik	tr|Q8VC96|Q8VC96_MOUSE	lmer	-0.0616014	0.077005	0.210236
Apoc2	tr|Q3UJG0|Q3UJG0_MOUSE	lmer_1_Level	-0.240338	0.0811003	0.218237
Lbp	sp|Q61805|LBP_MOUSE	lmer_1_Level	0.679869	0.0815625	0.218237
Proz	sp|Q9CQW3|PROZ_MOUSE	lmer	-0.147929	0.081839	0.218237
Igkv6-23	tr|A0A140T8N5|A0A140T8N5_MOUSE	lmer_1_Level	0.942078	0.084503	0.223608
Orm2	sp|P07361|A1AG2_MOUSE	lmer	0.517403	0.0860818	0.224276
	tr|A0A0M5KS39|A0A0M5KS39_MOUSE	lmer_1_Level	0.785657	0.0863421	0.224276
Ighv9-2	tr|A0A0B4J1J4|A0A0B4J1J4_MOUSE	lmer_1_Level	1.17793	0.0867114	0.224276
Ahsg	sp|P29699|FETUA_MOUSE	lmer	-0.0848243	0.0929788	0.238692
Gm20547	tr|B8JJN0|B8JJN0_MOUSE	lmer	0.101496	0.0940208	0.239579
Igk	tr|I6L978|I6L978_MOUSE	lmer_1_Level	0.586229	0.101629	0.255742
Saa2	sp|P05367|SAA2_MOUSE	lmer	1.72806	0.101851	0.255742
Vwf	tr|E9QPU1|E9QPU1_MOUSE	lmer	0.341551	0.108058	0.268708
Fbln1	tr|B2CQD6|B2CQD6_MOUSE	lmer	-0.100285	0.108577	0.268708
Gpx3	sp|P46412|GPX3_MOUSE	lmer	-0.0986287	0.117177	0.287921
C7	tr|D3YXF5|D3YXF5_MOUSE	lmer	-0.260734	0.119291	0.289804
Ighv5-15	tr|A0A0A6YWC7|A0A0A6YWC7_MOUSE	lmer_1_Level	1.00358	0.120875	0.289804
C4b	sp|P01029|CO4B_MOUSE	lmer	-0.186913	0.121167	0.289804
	tr|Q7M084|Q7M084_MOUSE	lmer	0.0492454	0.121313	0.289804
Igkv2-109	tr|A0A075B5K6|A0A075B5K6_MOUSE	lmer_1_Level	1.18316	0.122161	0.289817
Fcn1	sp|O70165|FCN1_MOUSE	lmer	-0.147177	0.124033	0.292243
Cpn2	sp|Q9DBB9|CPN2_MOUSE	lmer	0.0745203	0.129522	0.303098
Serpina1d	sp|Q00897|A1AT4_MOUSE	lmer	-0.0849211	0.131047	0.304597
Igkv3-1	tr|A0A075B5P1|A0A075B5P1_MOUSE	lmer_1_Level	1.73158	0.132461	0.305341
F9	sp|P16294|FA9_MOUSE	lmer_1_Level	0.213689	0.133143	0.305341
Thbs1	tr|Q80YQ1|Q80YQ1_MOUSE	lmer	-0.937903	0.135169	0.307936
Psma4	sp|Q9R1P0|PSA4_MOUSE	lmer_1_Level	0.304789	0.136923	0.309319
Ca2	sp|P00920|CAH2_MOUSE	lmer_1_Level	-0.285961	0.137575	0.309319
F2	sp|P19221|THRB_MOUSE	lmer	-0.0519288	0.140477	0.313794
Aldob	tr|Q3UER1|Q3UER1_MOUSE	lmer_1_Level	0.834587	0.141705	0.314495
Serpina1a	tr|A0A0A0MQA3|A0A0A0MQA3_MOUSE	lmer	-0.0689531	0.143825	0.317153
Serping1	sp|P97290|IC1_MOUSE	lmer	0.0483403	0.146514	0.31814
Colec11	tr|A0A0R4J0M6|A0A0R4J0M6_MOUSE	lmer	0.126077	0.146594	0.31814
F13a1	sp|Q8BH61|F13A_MOUSE	lmer	-0.156756	0.147289	0.31814
Serpina3k	tr|A0A0R4J0I1|A0A0R4J0I1_MOUSE	lmer	-0.158235	0.147972	0.31814
Hspa4	tr|Q571M2|Q571M2_MOUSE	lmer_1_Level	0.672756	0.150609	0.321799
Nrp1	sp|P97333|NRP1_MOUSE	lmer_1_Level	0.576141	0.152845	0.324561
Il1rap	tr|Q3V2X3|Q3V2X3_MOUSE	lmer	-0.165565	0.158323	0.332459
Hpx	sp|Q91X72|HEMO_MOUSE	lmer	0.277266	0.158498	0.332459
Try5	tr|Q3V2E0|Q3V2E0_MOUSE	lmer_1_Level	0.132971	0.162346	0.338467
Fuca1	tr|Q3TCW3|Q3TCW3_MOUSE	lmer_1_Level	0.238945	0.163951	0.339753
Postn	sp|Q62009|POSTN_MOUSE	lmer	-0.194735	0.172977	0.356312
Ecm1	tr|Q3TXB7|Q3TXB7_MOUSE	lmer_1_Level	0.0816393	0.177314	0.363071
Apoh	sp|Q01339|APOH_MOUSE	lmer	0.0736398	0.184264	0.375069
Loxl1	sp|P97873|LOXL1_MOUSE	lmer_1_Level	-0.448848	0.18651	0.377409
Ighv1-9	tr|A0A0A6YW37|A0A0A6YW37_MOUSE	lmer_1_Level	0.574649	0.190328	0.380649
Ighv1-12	tr|A0A0A6YXJ9|A0A0A6YXJ9_MOUSE	lmer_1_Level	0.533015	0.192667	0.380649
Prg4	tr|E0CZ58|E0CZ58_MOUSE	lmer_1_Level	1.40511	0.192708	0.380649
Orm1	sp|Q60590|A1AG1_MOUSE	lmer	0.309544	0.19344	0.380649
Egfr	tr|Q9EP98|Q9EP98_MOUSE	lmer	-0.21554	0.193644	0.380649
	tr|I6L998|I6L998_MOUSE	lmer_1_Level	0.462541	0.19734	0.38571
Iglc2	tr|Q99JC1|Q99JC1_MOUSE	lmer_1_Level	0.411287	0.201453	0.391525
Bhmt	sp|O35490|BHMT1_MOUSE	lmer_1_Level	-1.12285	0.203045	0.391848
Apoa4	sp|P06728|APOA4_MOUSE	lmer	-0.104189	0.203965	0.391848
Dspp	tr|A1L2Z1|A1L2Z1_MOUSE	lmer_1_Level	-0.940628	0.205037	0.391848
Scgb2b7	tr|D3YYY1|D3YYY1_MOUSE	lmer	0.671354	0.207307	0.393998
Gc	sp|P21614|VTDB_MOUSE	lmer	-0.0888462	0.213779	0.404066
Qsox1	sp|Q8BND5|QSOX1_MOUSE	lmer_1_Level	0.160145	0.219677	0.412945
Amy2	sp|P00688|AMYP_MOUSE	lmer_1_Level	0.405378	0.220931	0.413044
Ighv1-42	tr|A0A0A6YY38|A0A0A6YY38_MOUSE	lmer_1_Level	0.551354	0.223379	0.415365
Tce7	tr|Q6RUT5|Q6RUT5_MOUSE	lmer_1_Level	0.999075	0.227849	0.421398
	tr|Q7TS98|Q7TS98_MOUSE	lmer_1_Level	0.583885	0.238231	0.438244
Itih2	tr|G3X977|G3X977_MOUSE	lmer	0.0838338	0.245444	0.446914
Gm4788	tr|E9Q8B5|E9Q8B5_MOUSE	lmer	0.0955473	0.245543	0.446914
Cfhr2	tr|Q4LDF6|Q4LDF6_MOUSE	lmer_1_Level	-0.158467	0.254272	0.460365
Apon	tr|G3X9D6|G3X9D6_MOUSE	lmer_1_Level	-0.162424	0.257805	0.464319
	tr|A0NA69|A0NA69_MOUSE	lmer_1_Level	0.810703	0.260402	0.466553
Itih1	sp|Q61702|ITIH1_MOUSE	lmer	0.0570038	0.267392	0.474937
C2	sp|P21180|CO2_MOUSE	lmer_1_Level	-0.121305	0.268001	0.474937
	tr|Q6LEM8|Q6LEM8_MOUSE	lmer_1_Level	1.25098	0.272578	0.474937
Pi16	tr|E9QNE5|E9QNE5_MOUSE	lmer	-0.0627677	0.273661	0.474937
	sp|P01750|HVM06_MOUSE	lmer_1_Level	1.07697	0.273772	0.474937
Man2b1	sp|O09159|MA2B1_MOUSE	lmer_1_Level	-0.149873	0.2738	0.474937
Mgam	tr|A0A0J9YVE6|A0A0J9YVE6_MOUSE	lmer_1_Level	-0.343674	0.274746	0.474937
	sp|P01787|HVM18_MOUSE	lmer_1_Level	0.435912	0.276956	0.476365
Rarres2	tr|A0A0N4SVV4|A0A0N4SVV4_MOUSE	lmer_1_Level	-0.677007	0.28176	0.482216
Btd	tr|A0A0R4J131|A0A0R4J131_MOUSE	lmer	-0.0886837	0.291926	0.495155
Ighv1-4	tr|A0A075B5T4|A0A075B5T4_MOUSE	lmer_1_Level	-0.476085	0.292199	0.495155
Mucl2	sp|P02815|MUCL2_MOUSE	lmer_1_Level	0.58508	0.293682	0.495228
C1qa	tr|Q3TXB1|Q3TXB1_MOUSE	lmer	-0.146666	0.297211	0.497302
	sp|P01628|KV2A3_MOUSE	lmer_1_Level	2.58677	0.297803	0.497302
Bche	sp|Q03311|CHLE_MOUSE	lmer_1_Level	-0.114601	0.304604	0.506202
Masp1	sp|P98064|MASP1_MOUSE	lmer	0.0518055	0.320616	0.528427
Apoa2	sp|P09813|APOA2_MOUSE	lmer	-0.181961	0.322085	0.528427
	tr|X5J4R8|X5J4R8_MOUSE	lmer	-0.314839	0.324087	0.528427
Dpep2	sp|Q8C255|DPEP2_MOUSE	lmer_1_Level	0.915604	0.324122	0.528427
	tr|A0A0M3KL49|A0A0M3KL49_MOUSE	lmer_1_Level	1.0898	0.329867	0.535255
Mbl2	sp|P41317|MBL2_MOUSE	lmer	-0.0930288	0.335282	0.541488
Cfp	tr|A2AE15|A2AE15_MOUSE	lmer	-0.091691	0.3479	0.559242
Scgb2b24	tr|D2XZ39|D2XZ39_MOUSE	lmer_1_Level	-0.908811	0.352152	0.563421
Lcat	tr|Q9CW47|Q9CW47_MOUSE	lmer	-0.0538055	0.354222	0.563421
Hspa8	tr|Q3TZJ3|Q3TZJ3_MOUSE	lmer_1_Level	0.205928	0.355414	0.563421
Apoc3	tr|E9QP56|E9QP56_MOUSE	lmer	-0.0784382	0.360506	0.568872
Mgam	tr|B5THE2|B5THE2_MOUSE	lmer	-0.147938	0.363214	0.570079
Adipoq	sp|Q60994|ADIPO_MOUSE	lmer	0.141117	0.364585	0.570079
3	tr|Q8CIR9|Q8CIR9_MOUSE	lmer_1_Level	0.240801	0.368128	0.573014
Ces2e	sp|Q8BK48|EST2E_MOUSE	lmer_1_Level	0.988446	0.377527	0.584997
Pros1	sp|Q08761|PROS_MOUSE	lmer_1_Level	0.0673297	0.385498	0.588234
Camp	tr|Q3TZ97|Q3TZ97_MOUSE	lmer_1_Level	0.284247	0.388058	0.588234
C1ra	sp|Q8CG16|C1RA_MOUSE	lmer	-0.0576407	0.388189	0.588234
C1qb	sp|P14106|C1QB_MOUSE	lmer	-0.125167	0.389032	0.588234
Cst3	sp|P21460|CYTC_MOUSE	lmer_1_Level	0.11689	0.389989	0.588234
Agt	tr|Q3UTR7|Q3UTR7_MOUSE	lmer	0.034934	0.390888	0.588234
Hgfac	sp|Q9R098|HGFA_MOUSE	lmer	-0.0902049	0.392278	0.588234
Cpq	sp|Q9WVJ3|CBPQ_MOUSE	lmer_1_Level	-0.0879982	0.393296	0.588234
Gapdh	tr|A0A0A0MQF6|A0A0A0MQF6_MOUSE	lmer_1_Level	-0.541438	0.398153	0.59292
C3	sp|P01027|CO3_MOUSE	lmer	-0.0876	0.40397	0.59899
Cst6	tr|Q9D1B1|Q9D1B1_MOUSE	lmer_1_Level	0.375602	0.40747	0.601587
Serpind1	tr|Q5FW62|Q5FW62_MOUSE	lmer	0.0314364	0.411037	0.604259
Ttr	tr|Q5M9K1|Q5M9K1_MOUSE	lmer	-0.0991784	0.415874	0.608769
Lrp1	tr|A0A0R4J0I9|A0A0R4J0I9_MOUSE	lmer_1_Level	0.198159	0.418376	0.609837
Igfbp3	sp|P47878|IBP3_MOUSE	lmer_1_Level	-0.273303	0.424678	0.616411
Fetub	tr|Q6YJU2|Q6YJU2_MOUSE	lmer	-0.0406284	0.42672	0.616771
Serpina1b	tr|Q3KQQ4|Q3KQQ4_MOUSE	lmer_1_Level	-0.0809739	0.429903	0.618772
Gm5938	tr|A0A0D3M046|A0A0D3M046_MOUSE	lmer_1_Level	0.350727	0.432912	0.620508
Pon1	sp|P52430|PON1_MOUSE	lmer	-0.147005	0.438652	0.626125
Serpinf1	sp|P97298|PEDF_MOUSE	lmer	0.043513	0.448234	0.637158
Mst1	tr|Q3UZ05|Q3UZ05_MOUSE	lmer	0.0658766	0.472932	0.6695
Serpina6	tr|Q3UKW1|Q3UKW1_MOUSE	lmer	-0.13285	0.482905	0.680817
Ifnar2	tr|Q9D1R7|Q9D1R7_MOUSE	lmer_1_Level	-0.056725	0.489806	0.687728
Ighv7-1	tr|A0A075B5S2|A0A075B5S2_MOUSE	lmer_1_Level	0.262977	0.501265	0.700153
Igkv6-20	tr|A0A140T8P2|A0A140T8P2_MOUSE	lmer_1_Level	1.54291	0.505988	0.700153
Gpld1	tr|Q8VCU2|Q8VCU2_MOUSE	lmer	-0.0600826	0.506305	0.700153
C6	tr|Q91X70|Q91X70_MOUSE	lmer	0.126766	0.508723	0.700153
Sparcl1	sp|P70663|SPRL1_MOUSE	lmer_1_Level	0.116344	0.508832	0.700153
B2m	sp|P01887|B2MG_MOUSE	lmer	-0.0620137	0.511442	0.700941
Tgfbi	tr|Q3UBG4|Q3UBG4_MOUSE	lmer_1_Level	0.324533	0.516477	0.704529
Als	tr|Q9JIL0|Q9JIL0_MOUSE	lmer	-0.0430868	0.518156	0.704529
Plg	sp|P20918|PLMN_MOUSE	lmer	0.0203959	0.522637	0.707823
Col3a1	tr|Q5DTG2|Q5DTG2_MOUSE	lmer_1_Level	-0.153794	0.525021	0.708264
Serpinf2	sp|Q61247|A2AP_MOUSE	lmer	-0.0261389	0.527766	0.709186
C4bpa	sp|P08607|C4BPA_MOUSE	lmer	0.0588362	0.538342	0.720582
Igf1	tr|Q8CAR0|Q8CAR0_MOUSE	lmer_1_Level	-0.155893	0.547018	0.725863
Cdh1	sp|P09803|CADH1_MOUSE	lmer_1_Level	-0.0811331	0.54797	0.725863
Ighv1-76	tr|A0A0G2JFE9|A0A0G2JFE9_MOUSE	lmer_1_Level	0.177526	0.548617	0.725863
	tr|Q925S2|Q925S2_MOUSE	lmer_1_Level	0.883475	0.560872	0.739234
Serpina1b	tr|Q91X22|Q91X22_MOUSE	lmer	0.0308521	0.568799	0.74682
Cfi	sp|Q61129|CFAI_MOUSE	lmer	-0.0412673	0.571519	0.747538
Ecm1	sp|Q61508|ECM1_MOUSE	lmer	0.0139713	0.588383	0.76668
Me1	sp|P06801|MAOX_MOUSE	lmer_1_Level	0.294257	0.611345	0.791701
Lyz2	sp|P08905|LYZ2_MOUSE	lmer_1_Level	-0.204138	0.612188	0.791701
Igfbp5	sp|Q07079|IBP5_MOUSE	lmer_1_Level	0.259532	0.618265	0.793529
Comp	tr|A2VCQ0|A2VCQ0_MOUSE	lmer_1_Level	-0.291859	0.619759	0.793529
Bpifa2	sp|P07743|BPIA2_MOUSE	lmer_1_Level	0.328701	0.620988	0.793529
Cat	tr|Q8C6E3|Q8C6E3_MOUSE	lmer_1_Level	0.324473	0.624653	0.793529
Ighv14-4	tr|A0A0A6YVR1|A0A0A6YVR1_MOUSE	lmer_1_Level	0.457081	0.625135	0.793529
Masp2	sp|Q91WP0|MASP2_MOUSE	lmer_1_Level	0.0431607	0.635276	0.799481
Sod3	tr|Q64466|Q64466_MOUSE	lmer_1_Level	0.0494013	0.640025	0.799481
F12	sp|Q80YC5|FA12_MOUSE	lmer	-0.0333936	0.641022	0.799481
Serpina1c	tr|A0A0R4J0X5|A0A0R4J0X5_MOUSE	lmer	-0.035556	0.641157	0.799481
Fbln5	sp|Q9WVH9|FBLN5_MOUSE	lmer_1_Level	-0.111717	0.641444	0.799481
C1qc	sp|Q02105|C1QC_MOUSE	lmer_1_Level	-0.064961	0.649148	0.805256
Klkb1	tr|H9H9R5|H9H9R5_MOUSE	lmer_1_Level	0.0618721	0.650759	0.805256
C1s1	tr|Q14DT6|Q14DT6_MOUSE	lmer	-0.0214513	0.665867	0.819974
Igkv6-15	tr|A0A140T8M5|A0A140T8M5_MOUSE	lmer_1_Level	0.219631	0.667995	0.819974
Gsto1	sp|O09131|GSTO1_MOUSE	lmer_1_Level	0.243651	0.669804	0.819974
IgG1	tr|Q5F2I8|Q5F2I8_MOUSE	lmer_1_Level	0.399469	0.674027	0.822217
Rbp4	tr|H7BWY6|H7BWY6_MOUSE	lmer	-0.0563282	0.683845	0.829127
Selenop	sp|P70274|SEPP1_MOUSE	lmer	0.0366059	0.686581	0.829127
Apof	tr|A0A0R4J0M4|A0A0R4J0M4_MOUSE	lmer_1_Level	-0.0737642	0.686922	0.829127
Kng2	tr|Q6S9I0|Q6S9I0_MOUSE	lmer	0.0223379	0.694206	0.83499
Angptl3	sp|Q9R182|ANGL3_MOUSE	lmer_1_Level	-0.307815	0.710882	0.849175
AI182371	tr|A2AS37|A2AS37_MOUSE	lmer	0.025802	0.711529	0.849175
Csf1r	sp|P09581|CSF1R_MOUSE	lmer	0.0323011	0.714269	0.849175
C9	tr|A0A0R4J032|A0A0R4J032_MOUSE	lmer	-0.0476437	0.715874	0.849175
Psma5	tr|Q3TUI9|Q3TUI9_MOUSE	lmer_1_Level	0.10273	0.721108	0.852444
Scgb2b2	tr|G5E8B4|G5E8B4_MOUSE	lmer_1_Level	0.162049	0.724298	0.85278
Mup1	tr|Q4FZE8|Q4FZE8_MOUSE	lmer	-0.100545	0.727218	0.85278
Mmp2	sp|P33434|MMP2_MOUSE	lmer_1_Level	-0.0469659	0.730932	0.85278
Amy1	sp|P00687|AMY1_MOUSE	lmer	0.0298014	0.732199	0.85278
Pigr	sp|O70570|PIGR_MOUSE	lmer_1_Level	0.1104	0.735243	0.85278
Scgb1b20	tr|E9PWZ2|E9PWZ2_MOUSE	lmer	0.12248	0.73722	0.85278
Apoe	sp|P08226|APOE_MOUSE	lmer	0.0467746	0.741141	0.85278
Crp	tr|Q542I3|Q542I3_MOUSE	lmer	0.0184109	0.745506	0.85278
C8b	sp|Q8BH35|CO8B_MOUSE	lmer	0.0569728	0.745729	0.85278
Igkv4-53	tr|A0A075B677|A0A075B677_MOUSE	lmer_1_Level	-0.0861664	0.746183	0.85278
Cdh5	sp|P55284|CADH5_MOUSE	lmer_1_Level	-0.0396972	0.759657	0.862837
Igkv6-32	tr|A0A140T8N9|A0A140T8N9_MOUSE	lmer_1_Level	0.3505	0.759999	0.862837
Pltp	tr|Q4FJT5|Q4FJT5_MOUSE	lmer	0.032217	0.780288	0.882958
Psmb7	sp|P70195|PSB7_MOUSE	lmer_1_Level	0.122449	0.786122	0.886643
Sell	tr|B1B507|B1B507_MOUSE	lmer_1_Level	0.026272	0.79551	0.894298
Bmp1	sp|P98063|BMP1_MOUSE	lmer_1_Level	-0.0927217	0.805735	0.902843
Mbl1	sp|P39039|MBL1_MOUSE	lmer_1_Level	0.0197745	0.812803	0.90733
F7	sp|P70375|FA7_MOUSE	lmer_1_Level	0.0362952	0.815225	0.90733
Hsp90b1	tr|Q3UBU0|Q3UBU0_MOUSE	lmer_1_Level	-0.0838844	0.819304	0.90733
Ighv1-47	tr|A0A0A6YY41|A0A0A6YY41_MOUSE	lmer	-0.1217	0.821048	0.90733
Pla2g7	sp|Q60963|PAFA_MOUSE	lmer_1_Level	0.0206015	0.825078	0.90733
Clec3b	sp|P43025|TETN_MOUSE	lmer_1_Level	0.0486143	0.825565	0.90733
Man1a	tr|Q544T7|Q544T7_MOUSE	lmer_1_Level	0.0209253	0.831292	0.910714
Spp2	sp|Q8K1I3|SPP24_MOUSE	lmer_1_Level	-0.0606018	0.834758	0.911609
Serpinc1	sp|P32261|ANT3_MOUSE	lmer	-0.0087544	0.853721	0.929368
Sbsn	tr|B9EID7|B9EID7_MOUSE	lmer_1_Level	0.0807415	0.865111	0.935353
Fgl1	sp|Q71KU9|FGL1_MOUSE	lmer_1_Level	0.225632	0.867192	0.935353
Psma3	sp|O70435|PSA3_MOUSE	lmer_1_Level	-0.0606269	0.867377	0.935353
Ighv1-54	tr|A0A075B5W5|A0A075B5W5_MOUSE	lmer_1_Level	-0.0773168	0.876093	0.9418
C8a	sp|Q8K182|CO8A_MOUSE	lmer	-0.0257016	0.885424	0.948007
Reln	sp|Q60841|RELN_MOUSE	lmer_1_Level	-0.0338532	0.887378	0.948007
Ldha	tr|A0A1B0GSX0|A0A1B0GSX0_MOUSE	lmer_1_Level	0.444478	0.890269	0.94815
Pcyox1	tr|Q3UYP2|Q3UYP2_MOUSE	lmer_1_Level	-0.0229653	0.910262	0.963731
Vtn	sp|P29788|VTNC_MOUSE	lmer_1_Level	0.0230983	0.912504	0.963731
Cela1	sp|Q91X79|CELA1_MOUSE	lmer_1_Level	-0.0442034	0.915186	0.963731
H2-Q10	sp|P01898|HA10_MOUSE	lmer	0.0106277	0.916104	0.963731
Cfhr1	tr|Q61406|Q61406_MOUSE	lmer_1_Level	-0.0087894	0.934928	0.97897
VH186.2-D-J-C	tr|Q91V67|Q91V67_MOUSE	lmer_1_Level	0.0696625	0.937797	0.97897
F10	tr|Q3U3V1|Q3U3V1_MOUSE	lmer	-0.0028509	0.939129	0.97897
Cd44	tr|A2APM2|A2APM2_MOUSE	lmer_1_Level	0.0655315	0.948216	0.984311
Pzp	sp|Q61838|PZP_MOUSE	lmer	0.0042939	0.949975	0.984311
C8g	sp|Q8VCG4|CO8G_MOUSE	lmer	-0.0101648	0.953435	0.984929
Mup8	tr|E9PVW0|E9PVW0_MOUSE	lmer	0.0138895	0.968994	0.997102
Ugp2	sp|Q91ZJ5|UGPA_MOUSE	lmer_1_Level	0.0446217	0.971149	0.997102
H2-Q4	tr|Q8HWB2|Q8HWB2_MOUSE	lmer	0.00328089	0.973914	0.997102
Tuba1a	sp|P68369|TBA1A_MOUSE	lmer_1_Level	0.0263182	0.97949	0.999835
Efemp2	tr|G5E8D6|G5E8D6_MOUSE	lmer_1_Level	-0.0571512	0.984928	1
Spp1	tr|F8WIP8|F8WIP8_MOUSE	lmer_1_Level	8.29799	1	1
Plod1	sp|Q9R0E2|PLOD1_MOUSE	lmer_1_Level	7.95173	1	1
Apoa5	sp|Q8C7G5|APOA5_MOUSE	lmer_1_Level	2.77626	1	1
C1qtnf3	tr|D3YZ61|D3YZ61_MOUSE	lmer_1_Level	0.611715	1	1
Ighv1-61	sp|P01749|HVM05_MOUSE	lmer_1_Level	-1.46625	1	1
Aldh1a7	sp|O35945|AL1A7_MOUSE	lmer_1_Level	-4.1292	1	1

## Sheet: Proteomics_Diet_significant
Gene	Protein	modelFit	Est_HFD	Pval_HFD	Qval_HFD
Orm2	sp|P07361|A1AG2_MOUSE	lmer	-0.567971	0.0611524	0.168662
Reln	sp|Q60841|RELN_MOUSE	lmer_1_Level	0.42204	0.0624242	0.170111
C8b	sp|Q8BH35|CO8B_MOUSE	lmer	-0.941173	3.8507e-07	3.7627e-06
F13a1	sp|Q8BH61|F13A_MOUSE	lmer	-0.164813	0.129515	0.293339
C8g	sp|Q8VCG4|CO8G_MOUSE	lmer	-0.999628	8.2059e-07	7.3853e-06
Ighv7-1	tr|A0A075B5S2|A0A075B5S2_MOUSE	lmer_1_Level	-0.689932	0.0917479	0.224929
Ighv8-8	tr|A0A0A6YXQ0|A0A0A6YXQ0_MOUSE	lmer_1_Level	-0.526668	0.249691	0.459458
Ighv1-47	tr|A0A0A6YY41|A0A0A6YY41_MOUSE	lmer	-1.27756	0.024156	0.0805758
Serpina1c	tr|A0A0R4J0X5|A0A0R4J0X5_MOUSE	lmer	-0.32402	4.1454e-05	0.0003082
Lcp1	tr|Q3U6N7|Q3U6N7_MOUSE	lmer_1_Level	-0.316012	0.365256	0.584806
Psma7	tr|Q3UIT9|Q3UIT9_MOUSE	lmer	0.386882	0.00030157	0.00174807
Cfhr2	tr|Q4LDF6|Q4LDF6_MOUSE	lmer_1_Level	0.0545265	0.714124	0.819468
Vcam1	tr|Q91X98|Q91X98_MOUSE	lmer_1_Level	0.446035	1.1638e-10	1.9901e-09
	sp|P01787|HVM18_MOUSE	lmer_1_Level	-0.957521	0.0231871	0.0792999
Tkt	sp|P40142|TKT_MOUSE	lmer_1_Level	-0.106154	0.70676	0.819468
Pon1	sp|P52430|PON1_MOUSE	lmer	0.828381	5.2409e-05	0.00038136
Tuba1a	sp|P68369|TBA1A_MOUSE	lmer_1_Level	0.447805	0.706283	0.819468
Bche	sp|Q03311|CHLE_MOUSE	lmer_1_Level	0.218418	0.0468562	0.135804
Gm20547	tr|B8JJN0|B8JJN0_MOUSE	lmer	0.131214	0.0311268	0.0985682
Man1a	tr|Q544T7|Q544T7_MOUSE	lmer_1_Level	0.202881	0.022054	0.0761864
Als	tr|Q9JIL0|Q9JIL0_MOUSE	lmer	-0.140219	0.0384815	0.115445
	sp|P03987|IGHG3_MOUSE	lmer	-0.212804	0.477995	0.689766
Igfbp5	sp|Q07079|IBP5_MOUSE	lmer_1_Level	0.591354	0.165037	0.353238
Hp	sp|Q61646|HPT_MOUSE	lmer	2.26871	0.0002443	0.0014658
Nt5c3a	sp|Q9D020|5NT3A_MOUSE	lmer_1_Level	1.0507	2.3949e-09	3.1503e-08
Ighv5-15	tr|A0A0A6YWC7|A0A0A6YWC7_MOUSE	lmer_1_Level	0.0590864	0.926237	0.959919
Pglyrp2	tr|A2TJ61|A2TJ61_MOUSE	lmer	0.193386	3.4149e-06	2.8485e-05
Spp1	tr|F8WIP8|F8WIP8_MOUSE	lmer_1_Level	-7.23612	1	1
Hbb-b2	tr|Q9QUN8|Q9QUN8_MOUSE	lmer_1_Level	-0.463141	0.0772776	0.19641
Saa2	sp|P05367|SAA2_MOUSE	lmer	-0.30652	0.762158	0.851823
Igkv2-137	tr|A0A0B4J1H6|A0A0B4J1H6_MOUSE	lmer_1_Level	0.306751	0.73834	0.833374
Lrp1	tr|A0A0R4J0I9|A0A0R4J0I9_MOUSE	lmer_1_Level	0.237519	0.282003	0.49459
Aldoa	tr|A6ZI44|A6ZI44_MOUSE	lmer_1_Level	-0.463133	0.179908	0.368435
Cp	tr|E9PZD8|E9PZD8_MOUSE	lmer	0.193635	0.00454977	0.0189759
	tr|I6L9E1|I6L9E1_MOUSE	lmer_1_Level	-0.400325	0.0705262	0.185017
Ecm1	tr|Q3TXB7|Q3TXB7_MOUSE	lmer_1_Level	-0.0321354	0.588476	0.759265
F10	tr|Q3U3V1|Q3U3V1_MOUSE	lmer	0.0166973	0.654878	0.796541
Hsp90b1	tr|Q3UBU0|Q3UBU0_MOUSE	lmer_1_Level	1.17203	0.0102001	0.039196
Serpina7	tr|Q3UEL9|Q3UEL9_MOUSE	lmer	1.13433	2e-16	6.8349e-15
IgG1	tr|Q5F2I0|Q5F2I0_MOUSE	lmer	-0.745324	0.00011181	0.00073539
V165-D-J-C	tr|Q924Q0|Q924Q0_MOUSE	lmer_1_Level	0.161083	0.640557	0.790868
	tr|Q9U410|Q9U410_MOUSE	lmer_1_Level	0.278414	0.638784	0.790868
C4bpa	sp|P08607|C4BPA_MOUSE	lmer	0.129474	0.173837	0.364206
Mbl1	sp|P39039|MBL1_MOUSE	lmer_1_Level	0.10513	0.201123	0.393052
Loxl1	sp|P97873|LOXL1_MOUSE	lmer_1_Level	-0.138841	0.707989	0.819468
Psma4	sp|Q9R1P0|PSA4_MOUSE	lmer_1_Level	0.0483198	0.812828	0.893526
Thbs4	sp|Q9Z1T2|TSP4_MOUSE	lmer	0.289709	0.024267	0.0805758
AI182371	tr|A2AS37|A2AS37_MOUSE	lmer	-0.0673977	0.338359	0.565009
	tr|A2N1N1|A2N1N1_MOUSE	lmer_1_Level	0.240542	0.411335	0.625229
Man2b1	sp|O09159|MA2B1_MOUSE	lmer_1_Level	-0.763494	1.7096e-06	1.4992e-05
Pigr	sp|O70570|PIGR_MOUSE	lmer_1_Level	1.50575	6.5183e-06	5.0665e-05
Ighv14-4	tr|A0A0A6YVR1|A0A0A6YVR1_MOUSE	lmer_1_Level	1.01278	0.212168	0.41228
Igkv17-121	tr|A0A0G2JFA8|A0A0G2JFA8_MOUSE	lmer_1_Level	-0.176383	0.551956	0.752067
Kng1	tr|A0A0R4J038|A0A0R4J038_MOUSE	lmer	-0.347113	4.4e-17	1.6715e-15
Scgb2b7	tr|D3YYY1|D3YYY1_MOUSE	lmer	-0.216792	0.714944	0.819468
Itih4	tr|E9PVD2|E9PVD2_MOUSE	lmer	0.186472	0.419616	0.632196
Psma5	tr|Q3TUI9|Q3TUI9_MOUSE	lmer_1_Level	0.303514	0.218154	0.41915
Serpina6	tr|Q3UKW1|Q3UKW1_MOUSE	lmer	0.479587	0.0141553	0.0526209
Igf1	tr|Q8CAR0|Q8CAR0_MOUSE	lmer_1_Level	0.168078	0.539278	0.745429
H2-Q4	tr|Q8HWB2|Q8HWB2_MOUSE	lmer	0.831769	1.0712e-14	2.8181e-13
H2-Q10	sp|P01898|HA10_MOUSE	lmer	0.804889	5.9424e-15	1.6936e-13
Gpx3	sp|P46412|GPX3_MOUSE	lmer	0.0126152	0.841029	0.910228
Ighm	tr|A0A075B5P6|A0A075B5P6_MOUSE	lmer	0.330733	0.227256	0.434198
Igkv6-23	tr|A0A140T8N5|A0A140T8N5_MOUSE	lmer_1_Level	0.183861	0.711437	0.819468
Scgb1b20	tr|E9PWZ2|E9PWZ2_MOUSE	lmer	0.0832102	0.826762	0.903363
	tr|Q6LEM8|Q6LEM8_MOUSE	lmer_1_Level	-0.268372	0.831951	0.906137
	tr|X5J4R8|X5J4R8_MOUSE	lmer	-0.13149	0.680075	0.80827
F2	sp|P19221|THRB_MOUSE	lmer	0.414172	8.09e-29	5.53e-27
Ces1c	sp|P23953|EST1C_MOUSE	lmer	-0.0555836	0.654283	0.796541
Igkv4-53	tr|A0A075B677|A0A075B677_MOUSE	lmer_1_Level	-0.196143	0.445831	0.656456
	tr|A2N494|A2N494_MOUSE	lmer_1_Level	0.339627	0.257466	0.468369
	tr|G0YP42|G0YP42_MOUSE	lmer	-0.254352	0.249187	0.459458
Igh	tr|Q58E61|Q58E61_MOUSE	lmer_1_Level	0.131119	0.561212	0.755648
C6	tr|Q91X70|Q91X70_MOUSE	lmer	-0.388676	0.0488406	0.140365
Apoe	sp|P08226|APOE_MOUSE	lmer	1.1904	2.0201e-10	3.1404e-09
Cfi	sp|Q61129|CFAI_MOUSE	lmer	-0.096538	0.19111	0.386743
Itih1	sp|Q61702|ITIH1_MOUSE	lmer	0.181563	0.00053393	0.00276673
Ccl8	sp|Q9Z121|CCL8_MOUSE	lmer_1_Level	-0.248118	0.446411	0.656456
Ighv1-80	tr|A0A075B5Y3|A0A075B5Y3_MOUSE	lmer_1_Level	0.0128538	0.973473	0.993814
Igkv6-32	tr|A0A140T8N9|A0A140T8N9_MOUSE	lmer_1_Level	0.0267742	0.980476	0.995023
C1qa	tr|Q3TXB1|Q3TXB1_MOUSE	lmer	0.124515	0.37675	0.593771
Hspa4	tr|Q571M2|Q571M2_MOUSE	lmer_1_Level	-0.043709	0.931016	0.961956
Cfhr1	tr|Q61406|Q61406_MOUSE	lmer_1_Level	0.0493502	0.660047	0.796541
Serpina1b	tr|Q91X22|Q91X22_MOUSE	lmer	-0.0338528	0.532089	0.74208
F5	sp|O88783|FA5_MOUSE	lmer_1_Level	0.17517	0.280832	0.49459
Nrp1	sp|P97333|NRP1_MOUSE	lmer_1_Level	-0.475298	0.271922	0.484757
Cpn2	sp|Q9DBB9|CPN2_MOUSE	lmer	0.132328	0.00945739	0.0367549
Gm4788	tr|E9Q8B5|E9Q8B5_MOUSE	lmer	-0.29763	0.00053064	0.00276673
Pcyox1	tr|Q3UYP2|Q3UYP2_MOUSE	lmer_1_Level	0.67336	0.00911415	0.0358281
Serpind1	tr|Q5FW62|Q5FW62_MOUSE	lmer	0.0321672	0.399722	0.618574
Igh	tr|Q80ZI7|Q80ZI7_MOUSE	lmer	0.457631	0.0373629	0.11409
Egfr	tr|Q9EP98|Q9EP98_MOUSE	lmer	-1.14707	2.0098e-08	2.3702e-07
	sp|P01628|KV2A3_MOUSE	lmer_1_Level	-1.43292	0.575577	0.755899
	sp|P01750|HVM06_MOUSE	lmer_1_Level	-1.40601	0.160941	0.348366
Ugp2	sp|Q91ZJ5|UGPA_MOUSE	lmer_1_Level	1.47485	0.157944	0.348366
Tf	sp|Q921I1|TRFE_MOUSE	lmer	-0.0515114	0.286313	0.498884
Fn1	tr|A0A087WSN6|A0A087WSN6_MOUSE	lmer	0.467855	2.3854e-12	5.0988e-11
Ighv1-15	tr|A0A0A6YXA5|A0A0A6YXA5_MOUSE	lmer	0.0123061	0.977896	0.995023
Colec11	tr|A0A0R4J0M6|A0A0R4J0M6_MOUSE	lmer	0.189953	0.0177394	0.0625451
Comp	tr|A2VCQ0|A2VCQ0_MOUSE	lmer_1_Level	-1.11284	0.512696	0.730592
Aldob	tr|Q3UER1|Q3UER1_MOUSE	lmer_1_Level	3.26628	1.74e-17	7.42e-16
Tce7	tr|Q6RUT5|Q6RUT5_MOUSE	lmer_1_Level	0.353302	0.574211	0.755899
Fga	sp|E9PV24|FIBA_MOUSE	lmer	0.0238132	0.858193	0.918918
Ca2	sp|P00920|CAH2_MOUSE	lmer_1_Level	-0.326617	0.194582	0.389707
Lyz2	sp|P08905|LYZ2_MOUSE	lmer_1_Level	0.742857	0.0708689	0.185017
Cdh1	sp|P09803|CADH1_MOUSE	lmer_1_Level	-0.886316	7.2415e-05	0.00049532
Selenop	sp|P70274|SEPP1_MOUSE	lmer	0.127642	0.160063	0.348366
Serpinf1	sp|P97298|PEDF_MOUSE	lmer	0.0770567	0.180988	0.368439
Igkv8-28	tr|A0A075B5N3|A0A075B5N3_MOUSE	lmer_1_Level	0.133233	0.7372	0.833374
C9	tr|A0A0R4J032|A0A0R4J032_MOUSE	lmer	-0.244552	0.0665055	0.176317
Fuca1	tr|Q3TCW3|Q3TCW3_MOUSE	lmer_1_Level	-0.120861	0.452068	0.657903
Ighv1-53	tr|Q924Q1|Q924Q1_MOUSE	lmer	0.509792	0.0426946	0.1248
B2m	sp|P01887|B2MG_MOUSE	lmer	0.484177	1.8602e-07	1.8712e-06
	sp|P03977|KV3A4_MOUSE	lmer	0.641047	0.0335774	0.105124
Me1	sp|P06801|MAOX_MOUSE	lmer_1_Level	2.21787	1.2496e-10	2.035e-09
Gc	sp|P21614|VTDB_MOUSE	lmer	0.0452536	0.526708	0.74208
Orm1	sp|Q60590|A1AG1_MOUSE	lmer	-0.431417	0.0725287	0.187472
Pzp	sp|Q61838|PZP_MOUSE	lmer	-0.0716518	0.305014	0.521574
Ighv1-18	tr|A0A0A6YXN4|A0A0A6YXN4_MOUSE	lmer_1_Level	-0.420276	0.158956	0.348366
Btd	tr|A0A0R4J131|A0A0R4J131_MOUSE	lmer	0.390069	3.0505e-06	2.6082e-05
Vwf	tr|E9QPU1|E9QPU1_MOUSE	lmer	0.190833	0.362517	0.584806
Ltf	tr|Q3TP24|Q3TP24_MOUSE	lmer_1_Level	0.214831	0.273562	0.484757
Agt	tr|Q3UTR7|Q3UTR7_MOUSE	lmer	0.148475	0.00021791	0.00133079
Col3a1	tr|Q5DTG2|Q5DTG2_MOUSE	lmer_1_Level	-0.499135	0.0537576	0.150698
IgG1	tr|Q5F2I8|Q5F2I8_MOUSE	lmer_1_Level	-0.049429	0.948339	0.976275
Flt4	tr|Q5SU94|Q5SU94_MOUSE	lmer_1_Level	0.303808	0.0259296	0.0846011
	tr|Q8K1F0|Q8K1F0_MOUSE	lmer_1_Level	-0.160618	0.705891	0.819468
Iglc2	tr|Q99JC1|Q99JC1_MOUSE	lmer_1_Level	-0.158453	0.59498	0.759265
C5	sp|P06684|CO5_MOUSE	lmer	-0.147864	0.0496033	0.141369
Cpq	sp|Q9WVJ3|CBPQ_MOUSE	lmer_1_Level	0.129648	0.218041	0.41915
Igkv6-13	tr|A0A075B5N7|A0A075B5N7_MOUSE	lmer_1_Level	-0.224557	0.409619	0.625229
Ighv1-4	tr|A0A075B5T4|A0A075B5T4_MOUSE	lmer_1_Level	0.0613061	0.891765	0.935533
Serpina1a	tr|A0A0A0MQA3|A0A0A0MQA3_MOUSE	lmer	-0.274805	1.5731e-08	1.9215e-07
Ighv1-42	tr|A0A0A6YY38|A0A0A6YY38_MOUSE	lmer_1_Level	0.240142	0.667896	0.801475
Sell	tr|B1B507|B1B507_MOUSE	lmer_1_Level	0.346478	0.00061567	0.00314269
Scgb2b24	tr|D2XZ39|D2XZ39_MOUSE	lmer_1_Level	1.64172	0.092076	0.224929
Ctsb	tr|Q3TVS6|Q3TVS6_MOUSE	lmer_1_Level	0.265092	0.00045142	0.00245059
	tr|Q925S2|Q925S2_MOUSE	lmer_1_Level	-0.916558	0.636058	0.790868
Fcn1	sp|O70165|FCN1_MOUSE	lmer	-0.0655281	0.493611	0.709306
Ahsg	sp|P29699|FETUA_MOUSE	lmer	-0.203938	7.5042e-05	0.00050322
C8a	sp|Q8K182|CO8A_MOUSE	lmer	-0.962322	4.8443e-06	3.8529e-05
Igkv2-109	tr|A0A075B5K6|A0A075B5K6_MOUSE	lmer_1_Level	0.113258	0.86	0.918918
Kng2	tr|Q6S9I0|Q6S9I0_MOUSE	lmer	-0.11642	0.0423701	0.1248
Fetub	tr|Q6YJU2|Q6YJU2_MOUSE	lmer	-0.673298	1.97e-35	2.25e-33
3	tr|Q8CIR9|Q8CIR9_MOUSE	lmer_1_Level	0.415248	0.0575048	0.159891
Bhmt	sp|O35490|BHMT1_MOUSE	lmer_1_Level	4.82853	9.8142e-08	1.0827e-06
Psma3	sp|O70435|PSA3_MOUSE	lmer_1_Level	1.15945	0.0023134	0.0105491
Amy1	sp|P00687|AMY1_MOUSE	lmer	-0.0815885	0.348705	0.576121
	sp|P01654|KV3A1_MOUSE	lmer_1_Level	1.29576	0.00012238	0.00078971
Apoa2	sp|P09813|APOA2_MOUSE	lmer	0.972616	6.0848e-07	5.6243e-06
Apoh	sp|Q01339|APOH_MOUSE	lmer	0.339811	1.3616e-09	1.8627e-08
Iglv3	tr|A0A0B4J1K5|A0A0B4J1K5_MOUSE	lmer_1_Level	-0.494704	0.321191	0.542043
Ighv8-12	tr|A0A0G2JDE1|A0A0G2JDE1_MOUSE	lmer_1_Level	-0.736379	0.267102	0.481256
Wgn-scFv	tr|A0A1E1GJG6|A0A1E1GJG6_MOUSE	lmer_1_Level	-0.264382	0.398412	0.618574
Hbbt1	tr|A8DUP5|A8DUP5_MOUSE	lmer	-0.41	0.025974	0.0846011
Igkv5-39	tr|Q65ZI1|Q65ZI1_MOUSE	lmer	0.468773	0.24988	0.459458
Thbs1	tr|Q80YQ1|Q80YQ1_MOUSE	lmer	0.317533	0.619448	0.778865
Cat	tr|Q8C6E3|Q8C6E3_MOUSE	lmer_1_Level	0.368039	0.557755	0.753962
Aldh1a7	sp|O35945|AL1A7_MOUSE	lmer_1_Level	5.74369	1	1
Amy2	sp|P00688|AMYP_MOUSE	lmer_1_Level	-1.59319	0.00043338	0.00239058
F13b	sp|Q07968|F13B_MOUSE	lmer	-0.150901	0.0626723	0.170111
Ces2e	sp|Q8BK48|EST2E_MOUSE	lmer_1_Level	0.756059	0.533777	0.74208
Qsox1	sp|Q8BND5|QSOX1_MOUSE	lmer_1_Level	-0.195837	0.127819	0.291426
Igkv4-57	tr|A0A0A6YYE7|A0A0A6YYE7_MOUSE	lmer_1_Level	-0.108703	0.732646	0.832441
Scgb2b2	tr|G5E8B4|G5E8B4_MOUSE	lmer_1_Level	0.610046	0.126993	0.291426
Saa1	tr|Q5I0U6|Q5I0U6_MOUSE	lmer	0.530722	0.529661	0.74208
Ttr	tr|Q5M9K1|Q5M9K1_MOUSE	lmer	0.166647	0.172597	0.364206
Sod3	tr|Q64466|Q64466_MOUSE	lmer_1_Level	0.177895	0.0864124	0.217302
scFv	tr|Q7TQM2|Q7TQM2_MOUSE	lmer_1_Level	0.439932	0.288827	0.498884
VH186.2-D-J-C	tr|Q91V67|Q91V67_MOUSE	lmer_1_Level	0.533644	0.541152	0.745429
Ighv3-6	sp|P18531|HVM60_MOUSE	lmer	0.14999	0.556473	0.753962
Serping1	sp|P97290|IC1_MOUSE	lmer	0.015534	0.638485	0.790868
Prdx2	sp|Q61171|PRDX2_MOUSE	lmer_1_Level	-1.10912	0.0381608	0.115445
Fn1	tr|A0A087WQW8|A0A087WQW8_MOUSE	lmer_1_Level	-1.12917	0.00033657	0.00191847
Igkv12-46	tr|A0A140T8P6|A0A140T8P6_MOUSE	lmer	-0.0168108	0.950584	0.976275
Igk	tr|I6L978|I6L978_MOUSE	lmer_1_Level	0.0635117	0.857271	0.918918
Hspa5	tr|Q3TI47|Q3TI47_MOUSE	lmer_1_Level	0.499405	0.003668	0.0158792
Apoc2	tr|Q3UJG0|Q3UJG0_MOUSE	lmer_1_Level	1.93045	1.59e-50	2.71e-48
Gpld1	tr|Q8VCU2|Q8VCU2_MOUSE	lmer	0.20779	0.0240422	0.0805758
	tr|Q9CY06|Q9CY06_MOUSE	lmer	-0.240217	0.174649	0.364206
Mbl2	sp|P41317|MBL2_MOUSE	lmer	0.306227	0.00174797	0.00852711
Cdh5	sp|P55284|CADH5_MOUSE	lmer_1_Level	-0.0786553	0.62365	0.781275
F7	sp|P70375|FA7_MOUSE	lmer_1_Level	0.427144	0.00440579	0.0186022
Pla2g7	sp|Q60963|PAFA_MOUSE	lmer_1_Level	0.286942	0.00156583	0.00776107
Gapdh	tr|A0A0A0MQF6|A0A0A0MQF6_MOUSE	lmer_1_Level	0.348973	0.607749	0.769816
Ighv1-82	tr|A0A0G2JEU7|A0A0G2JEU7_MOUSE	lmer_1_Level	-0.15253	0.594833	0.759265
Mgam	tr|A0A0J9YVE6|A0A0J9YVE6_MOUSE	lmer_1_Level	0.113574	0.702457	0.819468
Rbp4	tr|H7BWY6|H7BWY6_MOUSE	lmer	0.451453	0.00177025	0.00852711
Igh	tr|I6L985|I6L985_MOUSE	lmer	-1.2712	0.00029888	0.00174807
Il1rap	tr|Q3V2X3|Q3V2X3_MOUSE	lmer	-0.1245	0.288287	0.498884
Pltp	tr|Q4FJT5|Q4FJT5_MOUSE	lmer	0.867974	3.1796e-11	6.0265e-10
Proc	sp|P33587|PROC_MOUSE	lmer	0.516573	1.4056e-12	3.2048e-11
Bmp1	sp|P98063|BMP1_MOUSE	lmer_1_Level	0.887987	0.00812396	0.0323069
Efemp1	sp|Q8BPB5|FBLN3_MOUSE	lmer	-0.229541	0.00204489	0.00958019
Dpep2	sp|Q8C255|DPEP2_MOUSE	lmer_1_Level	-1.07594	0.196785	0.391281
HC	tr|A0A0B6VMB2|A0A0B6VMB2_MOUSE	lmer_1_Level	-0.349245	0.587041	0.759265
Apof	tr|A0A0R4J0M4|A0A0R4J0M4_MOUSE	lmer_1_Level	0.554701	0.00193539	0.00919311
Serpina3n	tr|G3X8T9|G3X8T9_MOUSE	lmer	0.316903	0.142835	0.319278
Alb	tr|Q546G4|Q546G4_MOUSE	lmer	-0.219282	0.0651089	0.173963
Cfd	sp|P03953|CFAD_MOUSE	lmer	-1.5084	3.42e-66	1.17e-63
Mug1	sp|P28665|MUG1_MOUSE	lmer	0.0981704	0.267365	0.481256
F12	sp|Q80YC5|FA12_MOUSE	lmer	-0.0206732	0.769944	0.857722
Igkv8-27	tr|A0A075B5N4|A0A075B5N4_MOUSE	lmer	-0.0608509	0.875804	0.927963
LC	tr|A0A0B6VQ20|A0A0B6VQ20_MOUSE	lmer_1_Level	-0.0180097	0.970946	0.993814
Serpina3k	tr|A0A0R4J0I1|A0A0R4J0I1_MOUSE	lmer	-0.776974	1.0633e-09	1.5152e-08
Camp	tr|Q3TZ97|Q3TZ97_MOUSE	lmer_1_Level	1.25413	5.9079e-07	5.6125e-06
	tr|Q7M084|Q7M084_MOUSE	lmer	-0.335586	2.32e-24	1.32e-22
	tr|Q9D8L4|Q9D8L4_MOUSE	lmer	-0.379023	0.120178	0.279597
Col1a1	sp|P11087|CO1A1_MOUSE	lmer	-0.642926	0.00016851	0.0010672
Gsn	sp|P13020|GELS_MOUSE	lmer	-0.063571	0.369351	0.584806
Cst3	sp|P21460|CYTC_MOUSE	lmer_1_Level	-0.0651413	0.591626	0.759265
	tr|A0A0M4KPD8|A0A0M4KPD8_MOUSE	lmer	0.521485	0.194854	0.389707
Cd44	tr|A2APM2|A2APM2_MOUSE	lmer_1_Level	-0.0525041
Cfh	tr|E9Q8I0|E9Q8I0_MOUSE	lmer	-0.0376127	0.646903	0.795831
Ace	tr|Q3TU20|Q3TU20_MOUSE	lmer_1_Level	-0.261806	0.00048156	0.00257332
Fgg	tr|Q3UER8|Q3UER8_MOUSE	lmer	0.136686	0.24847	0.459458
Apcs	tr|Q4JFI8|Q4JFI8_MOUSE	lmer	0.0594448	0.899877	0.938287
	tr|Q920E7|Q920E7_MOUSE	lmer_1_Level	0.223408	0.658809	0.796541
Lcat	tr|Q9CW47|Q9CW47_MOUSE	lmer	0.386159	3.1678e-11	6.0265e-10
Csf1r	sp|P09581|CSF1R_MOUSE	lmer	-0.0793404	0.380953	0.596077
Pkm	sp|P52480|KPYM_MOUSE	lmer	-0.306909	0.0887682	0.221596
Masp2	sp|Q91WP0|MASP2_MOUSE	lmer_1_Level	0.280219	0.0031642	0.0138738
	tr|A0A0D5ZY64|A0A0D5ZY64_MOUSE	lmer	0.0477763	0.791129	0.875618
Igkc	tr|A2NHM3|A2NHM3_MOUSE	lmer_1_Level	-0.615403	0.167263	0.355305
Itih2	tr|G3X977|G3X977_MOUSE	lmer	0.252971	0.00063614	0.00319939
Lrg1	tr|Q91XL1|Q91XL1_MOUSE	lmer	0.0356373	0.87641	0.927963
Ifnar2	tr|Q9D1R7|Q9D1R7_MOUSE	lmer_1_Level	-0.09926	0.24275	0.458676
C4b	sp|P01029|CO4B_MOUSE	lmer	0.213832	0.0775304	0.19641
Ighv6-3	tr|A0A075B5T2|A0A075B5T2_MOUSE	lmer	0.198909	0.411221	0.625229
Ighv5-16	tr|A0A0B4J1P4|A0A0B4J1P4_MOUSE	lmer_1_Level	0.0928193	0.815147	0.893526
Rarres2	tr|A0A0N4SVV4|A0A0N4SVV4_MOUSE	lmer_1_Level	0.724677	0.232431	0.441618
Hrg	tr|A0A0R4J039|A0A0R4J039_MOUSE	lmer	0.0234112	0.680648	0.80827
	tr|A2NVE9|A2NVE9_MOUSE	lmer_1_Level	0.142496	0.542724	0.745429
C7	tr|D3YXF5|D3YXF5_MOUSE	lmer	-0.373292	0.0286323	0.0915164
Serpina1b	tr|Q3KQQ4|Q3KQQ4_MOUSE	lmer_1_Level	0.0900012	0.355846	0.584806
Tfrc	tr|Q542D9|Q542D9_MOUSE	lmer_1_Level	0.0467553	0.67259	0.804286
	tr|Q61852|Q61852_MOUSE	lmer	0.120505	0.529	0.74208
Clec3b	sp|P43025|TETN_MOUSE	lmer_1_Level	-0.408781	0.137008	0.308267
Serpinf2	sp|Q61247|A2AP_MOUSE	lmer	-0.226304	6.1285e-08	6.9865e-07
Spp2	sp|Q8K1I3|SPP24_MOUSE	lmer_1_Level	0.433312	0.0905913	0.224509
	tr|A0A0M5KS39|A0A0M5KS39_MOUSE	lmer_1_Level	-0.210027	0.583915	0.759265
Igkv6-20	tr|A0A140T8P2|A0A140T8P2_MOUSE	lmer_1_Level	0.305421	0.862493	0.918918
Klkb1	tr|H9H9R5|H9H9R5_MOUSE	lmer_1_Level	-0.0324884	0.836786	0.90851
C1s1	tr|Q14DT6|Q14DT6_MOUSE	lmer	0.264812	1.5109e-07	1.5658e-06
Mup1	tr|Q4FZE8|Q4FZE8_MOUSE	lmer	-0.813558	0.00615921	0.0250768
Igh-VJ558	tr|Q99KA4|Q99KA4_MOUSE	lmer	0.45208	0.0729057	0.187472
C3	sp|P01027|CO3_MOUSE	lmer	-0.298632	0.00593204	0.0244429
Mmp2	sp|P33434|MMP2_MOUSE	lmer_1_Level	-0.335796	0.019259	0.06721
Igfbp3	sp|P47878|IBP3_MOUSE	lmer_1_Level	0.26469	0.447234	0.656456
Itih3	sp|Q61704|ITIH3_MOUSE	lmer	0.270842	0.165258	0.353238
Fgl1	sp|Q71KU9|FGL1_MOUSE	lmer_1_Level	0.647723	0.564446	0.755899
Cela1	sp|Q91X79|CELA1_MOUSE	lmer_1_Level	-0.22645	0.583719	0.759265
Psma6	sp|Q9QUM9|PSA6_MOUSE	lmer_1_Level	0.0700076	0.716435	0.819468
Plod1	sp|Q9R0E2|PLOD1_MOUSE	lmer_1_Level	-3.61697	1	1
Angptl3	sp|Q9R182|ANGL3_MOUSE	lmer_1_Level	1.44186	0.033812	0.105124
	tr|A0NA69|A0NA69_MOUSE	lmer_1_Level	-0.210019	0.716249	0.819468
Hspa8	tr|Q3TZJ3|Q3TZJ3_MOUSE	lmer_1_Level	0.401795	0.0637252	0.171607
Tgfbi	tr|Q3UBG4|Q3UBG4_MOUSE	lmer_1_Level	0.0586477	0.910738	0.946724
1300017J02Rik	tr|Q8VC96|Q8VC96_MOUSE	lmer	-0.0153366	0.661455	0.796541
Apoa4	sp|P06728|APOA4_MOUSE	lmer	1.4343	6.45e-29	5.52e-27
Ncam1	sp|P13595|NCAM1_MOUSE	lmer_1_Level	-0.171063	0.0355362	0.10949
Plg	sp|P20918|PLMN_MOUSE	lmer	-0.128179	6.9334e-05	0.00048392
C1qc	sp|Q02105|C1QC_MOUSE	lmer_1_Level	0.0790103	0.57687	0.755899
Lbp	sp|Q61805|LBP_MOUSE	lmer_1_Level	-0.483353	0.199415	0.393052
Apoa5	sp|Q8C7G5|APOA5_MOUSE	lmer_1_Level	-0.211427
C1ra	sp|Q8CG16|C1RA_MOUSE	lmer	-0.0447177	0.503726	0.720812
Gm5938	tr|A0A0D3M046|A0A0D3M046_MOUSE	lmer_1_Level	0.135978	0.75517	0.846781
Ighv1-78	tr|A0A0G2JGN3|A0A0G2JGN3_MOUSE	lmer_1_Level	0.287337	0.437502	0.650546
Ces1b	tr|D3Z5G7|D3Z5G7_MOUSE	lmer	-0.0892854	0.451988	0.657903
Apon	tr|G3X9D6|G3X9D6_MOUSE	lmer_1_Level	0.86771	3.3481e-11	6.0265e-10
Efemp2	tr|G5E8D6|G5E8D6_MOUSE	lmer_1_Level	0.600882	0.774509	0.860007
	tr|I6L998|I6L998_MOUSE	lmer_1_Level	-0.155143	0.613554	0.7743
Masp1	sp|P98064|MASP1_MOUSE	lmer	-0.00915	0.858172	0.918918
HC	tr|A0A0F7QZE4|A0A0F7QZE4_MOUSE	lmer	0.307359	0.102063	0.245813
Gpx5	tr|F2Z3Y2|F2Z3Y2_MOUSE	lmer_1_Level	0.342856	0.311838	0.530591
Mup3	tr|Q3KQQ2|Q3KQQ2_MOUSE	lmer	-0.0993162	0.525494	0.74208
	sp|P01660|KV3A8_MOUSE	lmer	0.403826	0.338675	0.565009
C1qb	sp|P14106|C1QB_MOUSE	lmer	0.0773287	0.599227	0.761843
Actg1	sp|P63260|ACTG_MOUSE	lmer	0.120033	0.432113	0.64534
Psmb7	sp|P70195|PSB7_MOUSE	lmer_1_Level	0.401223	0.347146	0.576121
Sparcl1	sp|P70663|SPRL1_MOUSE	lmer_1_Level	-0.164547	0.364696	0.584806
Serpina1d	sp|Q00897|A1AT4_MOUSE	lmer	-0.345974	4.5839e-09	5.8062e-08
Adipoq	sp|Q60994|ADIPO_MOUSE	lmer	0.215585	0.178492	0.368435
Ighv1-12	tr|A0A0A6YXJ9|A0A0A6YXJ9_MOUSE	lmer_1_Level	-0.612316	0.124736	0.288241
Dspp	tr|A1L2Z1|A1L2Z1_MOUSE	lmer_1_Level	-0.744474	0.421728	0.632592
Hbbt1	tr|A8DUK4|A8DUK4_MOUSE	lmer	-0.453075	0.0145253	0.0534158
Mup8	tr|E9PVW0|E9PVW0_MOUSE	lmer	-1.09517	0.004242	0.0181345
Apoc3	tr|E9QP56|E9QP56_MOUSE	lmer	0.951124	4.4e-20	2.15e-18
Try5	tr|Q3V2E0|Q3V2E0_MOUSE	lmer_1_Level	-0.12755	0.247528	0.459458
	tr|U5JE79|U5JE79_MOUSE	lmer_1_Level	0.157786	0.652287	0.796541
F9	sp|P16294|FA9_MOUSE	lmer_1_Level	0.523013	4.0825e-05	0.0003082
Lifr	sp|P42703|LIFR_MOUSE	lmer	-1.36694	1.1863e-15	3.6882e-14
Fgb	sp|Q8K0E8|FIBB_MOUSE	lmer	0.157042	0.179718	0.368435
Ighv1-54	tr|A0A075B5W5|A0A075B5W5_MOUSE	lmer_1_Level	0.416314	0.414146	0.626717
Ighv1-71	tr|A0A0G2JFL3|A0A0G2JFL3_MOUSE	lmer	0.890407	0.0950318	0.230503
Prg4	tr|E0CZ58|E0CZ58_MOUSE	lmer_1_Level	1.381	0.111488	0.264784
Pi16	tr|E9QNE5|E9QNE5_MOUSE	lmer	-0.212833	0.00038022	0.00213173
	tr|Q53VP8|Q53VP8_MOUSE	lmer_1_Level	-0.722904	0.0150873	0.0548921
V303-D-J-C	tr|Q924P9|Q924P9_MOUSE	lmer_1_Level	-0.160352	0.572225	0.755899
Ighv1-61	sp|P01749|HVM05_MOUSE	lmer_1_Level	2.28867	1	1
Apoa1	sp|Q00623|APOA1_MOUSE	lmer	0.944493	1.8078e-13	4.4163e-12
Serpina1e	sp|Q00898|A1AT5_MOUSE	lmer	-0.507779	7.8545e-10	1.1679e-08
Proz	sp|Q9CQW3|PROZ_MOUSE	lmer	0.34367	6.5097e-05	0.00046382
Ighv1-76	tr|A0A0G2JFE9|A0A0G2JFE9_MOUSE	lmer_1_Level	0.176719	0.549932	0.752067
Igkv6-15	tr|A0A140T8M5|A0A140T8M5_MOUSE	lmer_1_Level	-0.593802	0.200237	0.393052
Fbln1	tr|B2CQD6|B2CQD6_MOUSE	lmer	-0.293098	4.6495e-06	3.7861e-05
Crp	tr|Q542I3|Q542I3_MOUSE	lmer	0.152268	0.00736337	0.0296267
Clu	tr|Q549A5|Q549A5_MOUSE	lmer	-0.111341	0.104452	0.249808
	sp|P06330|HVM51_MOUSE	lmer	0.06819	0.741798	0.834523
Vtn	sp|P29788|VTNC_MOUSE	lmer_1_Level	-0.69514	0.0106742	0.0405621
Ighv14-2	tr|A0A075B5R7|A0A075B5R7_MOUSE	lmer_1_Level	0.19271	0.696147	0.819468
Igkv3-4	tr|A0A140T8Q4|A0A140T8Q4_MOUSE	lmer	-0.0044973	0.992134	1
Cfp	tr|A2AE15|A2AE15_MOUSE	lmer	-0.155858	0.112488	0.265315
Cfhr2	tr|Q8R0I8|Q8R0I8_MOUSE	lmer	0.13347	0.0165323	0.0588963
Mucl2	sp|P02815|MUCL2_MOUSE	lmer_1_Level	0.413736	0.360197	0.584806
Gpx1	sp|P11352|GPX1_MOUSE	lmer_1_Level	0.731472	0.0412289	0.122611
Pros1	sp|Q08761|PROS_MOUSE	lmer_1_Level	0.189537	0.0137373	0.051628
Hpx	sp|Q91X72|HEMO_MOUSE	lmer	0.0284276	0.883366	0.932442
Ighv9-2	tr|A0A0B4J1J4|A0A0B4J1J4_MOUSE	lmer_1_Level	0.578539	0.360124	0.584806
Ighv1-67	tr|A0A0G2JFN9|A0A0G2JFN9_MOUSE	lmer_1_Level	-0.153499	0.895085	0.936144
Sbsn	tr|B9EID7|B9EID7_MOUSE	lmer_1_Level	0.375414	0.368294	0.584806
	tr|Q7TS98|Q7TS98_MOUSE	lmer_1_Level	-0.336237	0.456046	0.66088
Cst6	tr|Q9D1B1|Q9D1B1_MOUSE	lmer_1_Level	0.474791	0.251245	0.459496
Itih4	sp|A6X935|ITIH4_MOUSE	lmer	0.442203	0.0155865	0.0561114
Apob	sp|E9Q414|APOB_MOUSE	lmer	0.55798	1.407e-07	1.5037e-06
Gsto1	sp|O09131|GSTO1_MOUSE	lmer_1_Level	0.211484	0.731002	0.832441
Bpifa2	sp|P07743|BPIA2_MOUSE	lmer_1_Level	-0.119034	0.888028	0.934479
C2	sp|P21180|CO2_MOUSE	lmer_1_Level	-0.422292	0.00019529	0.00121437
Serpinc1	sp|P32261|ANT3_MOUSE	lmer	-0.0678733	0.155011	0.344245
Ecm1	sp|Q61508|ECM1_MOUSE	lmer	-0.0582534	0.0273336	0.0881897
Postn	sp|Q62009|POSTN_MOUSE	lmer	-0.436992	0.00284393	0.0126315
Habp2	sp|Q8K0D2|HABP2_MOUSE	lmer	-0.0726347	0.321739	0.542043
Hgfac	sp|Q9R098|HGFA_MOUSE	lmer	0.319149	0.00242108	0.0108949
Fbln5	sp|Q9WVH9|FBLN5_MOUSE	lmer_1_Level	0.221731	0.381698	0.596077
Igkv9-124	tr|A0A075B5K2|A0A075B5K2_MOUSE	lmer	-0.245747	0.368934	0.584806
Igkv3-1	tr|A0A075B5P1|A0A075B5P1_MOUSE	lmer_1_Level	-4.5388	0.00214961	0.00993466
Ighv1-39	tr|A0A075B5V5|A0A075B5V5_MOUSE	lmer	0.285463	0.297951	0.512056
Ighv1-9	tr|A0A0A6YW37|A0A0A6YW37_MOUSE	lmer_1_Level	0.114671	0.795138	0.877217
	tr|A0A0M3KL49|A0A0M3KL49_MOUSE	lmer_1_Level	0.40234	0.576664	0.755899
Ldha	tr|A0A1B0GSX0|A0A1B0GSX0_MOUSE	lmer_1_Level	3.72481	0.27284	0.484757
Gp1ba	tr|A2CFB8|A2CFB8_MOUSE	lmer	-0.245595	0.0502276	0.141966
Mgam	tr|B5THE2|B5THE2_MOUSE	lmer	0.253089	0.119277	0.279403
C1qtnf3	tr|D3YZ61|D3YZ61_MOUSE	lmer_1_Level	-0.328464	0.407065	0.625229
Mst1	tr|Q3UZ05|Q3UZ05_MOUSE	lmer	-0.0502317	0.576764	0.755899
