# Supplementary material for: Automated preparation of plasma lipids, metabolites, and proteins for LC/MS-based analysis of a high-fat diet in mice
Source: J Lipid Res. 2024 Jul 25;65(9):100607. doi: 10.1016/j.jlr.2024.100607 (PMC11399584; doi:10.1016/j.jlr.2024.100607)
Supplement: Table_S6 [file mmc8.xlsx]

## Sheet: Sheet1
	Young-Chow (μM)			Adult-Chow (μM)			HFD_Chow (μM)
Lipid Class	TP1	TP2	TP3	TP1	TP2	TP3	TP1	TP2	TP3
CE	6200±960	8870±2100	10100±960	6850±890	8150±1300	8190±950	13500±1900	23100±2900	23300±3100
DG	14.1±1.3	15.7±3.9	7.22±1.4	12.8±1.9	8.69±1.2	13.7±3.2	5.37±0.69	6.85±0.93	6.78±1.3
LPC	68.6±1.3	58±1.5	62.7±1.3	61.4±1.7	47±0.75	52.2±0.98	80.1±4.3	83.7±3.9	79.8±5.5
LPE	9.79±0.37	7.11±0.46	6.13±0.29	8.17±0.45	4.76±0.26	5.91±0.27	9.33±0.44	11.5±0.58	9.09±0.63
MG	0.945±0.11	0.617±0.086	1.07±0.19	1.07±0.21	0.972±0.22	1.57±0.58	0.87±0.11	0.956±0.11	1.17±0.29
PC	409±11	356±8.6	366±12	382±10	333±13	321±8.3	688±41	690±32	631±36
PE	15.7±0.56	13.9±0.8	11.4±0.38	13.4±0.88	12.2±0.93	10.9±0.42	20±1.2	28.1±1.3	21.3±0.81
PG	0.0584±0.0017	0.0565±0.002	0.0441±0.0015	0.0586±0.0024	0.0525±0.0023	0.048±0.0033	0.209±0.026	0.196±0.014	0.173±0.026
PI	38.9±1.2	31.1±1.1	32.6±1.6	32.3±1.3	27.2±1.1	27.7±1.1	36.2±1.8	40.7±2.2	39.8±2.4
SM	10.6±0.32	11.8±0.43	11.6±0.39	10.4±0.42	11.5±0.84	10.3±0.18	22.2±0.91	26.5±1.8	27±1.7
TG	140±12	79.5±4.8	62.1±4.3	112±9.6	66.1±4.5	75.4±5	109±7.8	71.1±5.5	67.5±8
o-LPE	0.159±0.012	0.134±0.017	0.0906±0.01	0.126±0.015	0.0733±0.0077	0.102±0.015	0.163±0.025	0.217±0.032	0.182±0.039
o-PC	1.73±0.061	1.6±0.036	1.49±0.067	1.46±0.048	1.38±0.077	1.21±0.051	3.21±0.19	3.8±0.22	3.55±0.082
o-PE	1.52±0.078	1.58±0.054	1.53±0.098	1.32±0.034	1.54±0.059	1.34±0.081	2.56±0.18	2.79±0.14	2.38±0.18
p-LPE	0.278±0.022	0.226±0.032	0.154±0.019	0.233±0.031	0.117±0.013	0.182±0.027	0.312±0.045	0.411±0.057	0.338±0.062
p-PC	1.12±0.044	1.14±0.027	1.22±0.036	0.978±0.044	0.929±0.068	0.954±0.053	2.87±0.16	3.3±0.2	3.22±0.11
p-PE	11.9±1	10.2±0.68	11.6±0.93	9.15±0.72	9.23±0.99	8.73±0.85	24.1±2.7	32.8±3.6	26.5±1.9
