# Supplementary material for: Automated preparation of plasma lipids, metabolites, and proteins for LC/MS-based analysis of a high-fat diet in mice
Source: J Lipid Res. 2024 Jul 25;65(9):100607. doi: 10.1016/j.jlr.2024.100607 (PMC11399584; doi:10.1016/j.jlr.2024.100607)
Supplement: Table_S7 [file mmc9.xlsx]

## Sheet: Sheet1
Omega	FA	Young-chow (uM)	Adult-chow (uM)	Adult-HFD (uM)
ω-6	18:2	1900±70	1700±70	3100±100
	20:3	160±6	150±5	380±10
	20:4	2600±200	2500±100	11000±600
	22:4	3.9±0.1	3.5±0.1	19±0.6
	24:4	0.033±0.003	0.023±0.002	0.087±0.001
ω-3	18:3	52±3	47±2	130±4
	18:4	1.7±0.09	1.3±0.04	0.8±0.01
	20:5	870±60	670±50	170±10
	22:5	87±4	73±4	150±10
	24:5	0.066±0.005	0.052±0.004	0.31±0.02
	22:6	3300±200	3000±200	5900±300
